# Supplementary material for: Intrinsic Viral Factors Are the Dominant Determinants of the Hepatitis C Virus Response to Interferon Alpha Treatment in Chimeric Mice
Source: PLoS One. 2016 Jan 14;11(1):e0147007. doi: 10.1371/journal.pone.0147007 (PMC4713165; doi:10.1371/journal.pone.0147007)
Supplement: S4 Table — (XLSX) [file pone.0147007.s009.xlsx]

## Sheet: sample-1-nt
# Location	Protein	Ref. Base	A Count	A %	C Count	C %	G Count	G %	T Count	T %
9	HCV	C	0	0	0	0	0	0	0	0
10	HCV	C	0	0	260	100	0	0	0	0
11	HCV	T	0	0	0	0	0	0	623	100
12	HCV	G	0	0	0	0	702	100	0	0
13	HCV	A	992	100	0	0	0	0	0	0
14	HCV	T	0	0	0	0	0	0	1164	100
15	HCV	G	0	0	0	0	1131	99.912	1	0.088
16	HCV	G	2	0.098	0	0	2034	99.804	2	0.098
17	HCV	G	0	0	0	0	1979	99.949	1	0.051
18	HCV	G	0	0	0	0	2026	99.901	2	0.099
19	HCV	G	0	0	0	0	2127	99.906	2	0.094
20	HCV	C	4	0.111	3584	99.805	0	0	3	0.084
21	HCV	G	2	0.058	0	0	3448	99.74	7	0.202
22	HCV	A	3543	99.859	1	0.028	1	0.028	3	0.085
23	HCV	C	4	0.107	3718	99.866	0	0	1	0.027
24	HCV	A	3674	99.918	0	0	3	0.082	0	0
25	HCV	C	2	0.052	3805	99.816	0	0	5	0.131
26	HCV	T	0	0	0	0	0	0	3445	100
27	HCV	C	3	0.08	3754	99.92	0	0	0	0
28	HCV	C	6	0.157	3815	99.817	0	0	1	0.026
29	HCV	A	3927	99.898	3	0.076	1	0.025	0	0
30	HCV	C	1	0.025	4004	99.925	0	0	2	0.05
31	HCV	C	3	0.072	4158	99.904	0	0	1	0.024
32	HCV	A	4120	99.927	0	0	3	0.073	0	0
33	HCV	T	0	0	3	0.07	2	0.047	4296	99.884
34	HCV	G	3	0.068	1	0.023	4377	99.681	10	0.228
35	HCV	A	4648	99.957	2	0.043	0	0	0	0
36	HCV	A	4625	99.398	0	0	0	0	28	0.602
37	HCV	T	1	0.022	17	0.369	0	0	4588	99.609
38	HCV	C	9	0.183	4915	99.817	0	0	0	0
39	HCV	A	4891	99.959	0	0	2	0.041	0	0
40	HCV	C	6	0.116	5166	99.865	0	0	1	0.019
41	HCV	T	1	0.021	7	0.146	0	0	4799	99.834
42	HCV	C	6	0.111	5383	99.87	0	0	1	0.019
43	HCV	C	3	0.058	5179	99.942	0	0	0	0
44	HCV	C	7	0.132	5310	99.85	0	0	1	0.019
45	HCV	C	5	0.089	5631	99.894	0	0	1	0.018
46	HCV	T	1	0.018	5	0.09	1	0.018	5522	99.873
47	HCV	G	3	0.048	2	0.032	6226	99.776	9	0.144
48	HCV	T	1	0.016	0	0	1	0.016	6140	99.967
49	HCV	G	2	0.031	0	0	6383	99.906	4	0.063
50	HCV	A	6423	99.969	1	0.016	1	0.016	0	0
51	HCV	G	1	0.014	0	0	7218	99.737	18	0.249
52	HCV	G	1	0.014	2	0.028	7259	99.876	6	0.083
53	HCV	A	6993	99.971	2	0.029	0	0	0	0
54	HCV	A	7303	99.973	1	0.014	1	0.014	0	0
55	HCV	C	2	0.026	7621	99.948	0	0	2	0.026
56	HCV	T	0	0	0	0	2	0.026	7583	99.974
57	HCV	A	7898	99.937	3	0.038	0	0	2	0.025
58	HCV	C	4	0.05	8029	99.913	0	0	3	0.037
59	HCV	T	2	0.025	5	0.062	2	0.025	8039	99.888
60	HCV	G	4	0.049	1	0.012	8089	99.827	9	0.111
61	HCV	T	0	0	9	0.108	1	0.012	8345	99.88
62	HCV	C	11	0.132	8346	99.868	0	0	0	0
63	HCV	T	3	0.035	3	0.035	1	0.012	8459	99.917
64	HCV	T	3	0.035	1	0.012	2	0.023	8539	99.93
65	HCV	C	2	0.023	8565	99.895	2	0.023	5	0.058
66	HCV	A	8671	99.977	0	0	0	0	2	0.023
67	HCV	C	4	0.044	8996	99.834	0	0	11	0.122
68	HCV	G	11	0.123	0	0	8910	99.787	8	0.09
69	HCV	C	3	0.033	9118	99.912	0	0	5	0.055
70	HCV	A	8911	99.364	2	0.022	53	0.591	2	0.022
71	HCV	G	2	0.023	1	0.011	8727	99.943	2	0.023
72	HCV	A	8960	99.711	5	0.056	20	0.223	1	0.011
73	HCV	A	8968	99.9	8	0.089	0	0	1	0.011
74	HCV	A	8835	99.808	14	0.158	0	0	3	0.034
75	HCV	G	4	0.045	0	0	8819	99.864	8	0.091
76	HCV	C	16	0.17	9415	99.799	0	0	3	0.032
77	HCV	G	3	0.032	2	0.021	9305	99.818	12	0.129
78	HCV	T	1	0.011	1	0.011	1	0.011	9323	99.968
79	HCV	C	5	0.053	9402	99.883	0	0	6	0.064
80	HCV	T	0	0	0	0	3	0.033	9025	99.967
81	HCV	A	9477	99.916	1	0.011	3	0.032	4	0.042
82	HCV	G	2	0.022	0	0	9061	99.846	12	0.132
83	HCV	C	18	0.195	9190	99.794	0	0	1	0.011
84	HCV	C	12	0.129	9303	99.871	0	0	0	0
85	HCV	A	9155	99.967	1	0.011	2	0.022	0	0
86	HCV	T	29	0.324	2	0.022	0	0	8928	99.654
87	HCV	G	2	0.023	2	0.023	8554	99.86	8	0.093
88	HCV	G	1	0.012	1	0.012	8528	99.778	17	0.199
89	HCV	C	9	0.103	8735	99.851	0	0	4	0.046
90	HCV	G	0	0	0	0	8420	99.834	14	0.166
91	HCV	T	0	0	0	0	0	0	7501	100
92	HCV	T	0	0	1	0.013	0	0	7534	99.987
93	HCV	A	6582	99.939	0	0	2	0.03	2	0.03
94	HCV	G	14	0.208	2	0.03	6703	99.584	12	0.178
95	HCV	T	2	0.03	2	0.03	0	0	6592	99.939
96	HCV	A	6476	99.83	1	0.015	8	0.123	2	0.031
97	HCV	T	1	0.016	1	0.016	1	0.016	6427	99.953
98	HCV	G	2	0.031	0	0	6545	99.847	8	0.122
99	HCV	A	6176	99.951	0	0	2	0.032	1	0.016
100	HCV	G	3	0.045	0	0	6725	99.896	4	0.059
101	HCV	T	1	0.015	0	0	0	0	6775	99.985
102	HCV	G	0	0	0	0	6809	99.897	7	0.103
103	HCV	T	0	0	0	0	1	0.014	6980	99.986
104	HCV	C	10	0.14	7131	99.818	0	0	3	0.042
105	HCV	G	12	0.174	1	0.015	6869	99.652	11	0.16
106	HCV	T	2	0.028	11	0.154	0	0	7125	99.818
107	HCV	G	2	0.031	2	0.031	6370	99.734	13	0.204
108	HCV	C	15	0.223	6692	99.628	2	0.03	8	0.119
109	HCV	A	6328	99.858	1	0.016	5	0.079	3	0.047
110	HCV	G	1	0.016	1	0.016	6327	99.763	13	0.205
111	HCV	C	8	0.129	6209	99.791	1	0.016	4	0.064
112	HCV	C	12	0.193	6211	99.807	0	0	0	0
113	HCV	T	0	0	1	0.017	1	0.017	5906	99.966
114	HCV	C	4	0.066	6067	99.885	0	0	3	0.049
115	HCV	C	7	0.113	6188	99.758	3	0.048	5	0.081
116	HCV	A	5694	99.755	3	0.053	7	0.123	4	0.07
117	HCV	G	3	0.055	0	0	5432	99.78	9	0.165
118	HCV	G	1	0.019	2	0.038	5292	99.83	6	0.113
119	HCV	A	5353	99.925	2	0.037	1	0.019	1	0.019
120	HCV	C	4	0.109	3666	99.891	0	0	0	0
121	HCV	C	5	0.138	3609	99.751	0	0	4	0.111
122	HCV	C	1	0.027	3705	99.973	0	0	0	0
123	HCV	C	2	0.055	3652	99.891	1	0.027	1	0.027
124	HCV	C	4	0.117	3426	99.854	0	0	1	0.029
125	HCV	C	5	0.144	3468	99.856	0	0	0	0
126	HCV	C	2	0.057	3481	99.943	0	0	0	0
127	HCV	T	0	0	0	0	1	0.028	3551	99.972
128	HCV	C	4	0.103	3881	99.897	0	0	0	0
129	HCV	C	7	0.183	3824	99.713	0	0	4	0.104
130	HCV	C	3	0.077	3893	99.744	0	0	7	0.179
131	HCV	G	3	0.085	1	0.028	3511	99.744	5	0.142
132	HCV	G	4	0.117	0	0	3400	99.795	3	0.088
133	HCV	G	3	0.088	0	0	3386	99.764	5	0.147
134	HCV	A	3115	99.936	0	0	1	0.032	1	0.032
135	HCV	G	0	0	0	0	3162	99.842	5	0.158
136	HCV	A	2949	99.966	0	0	0	0	1	0.034
137	HCV	G	1	0.029	0	0	3403	99.736	8	0.234
138	HCV	C	3	0.096	3123	99.872	0	0	1	0.032
139	HCV	C	1	0.03	3294	99.97	0	0	0	0
140	HCV	A	3367	99.97	0	0	0	0	1	0.03
141	HCV	T	0	0	0	0	1	0.031	3212	99.969
142	HCV	A	3067	99.935	1	0.033	1	0.033	0	0
143	HCV	G	0	0	0	0	3094	99.903	3	0.097
144	HCV	T	2	0.062	0	0	0	0	3201	99.938
145	HCV	G	0	0	1	0.033	3058	99.869	3	0.098
146	HCV	G	50	1.497	0	0	3285	98.353	5	0.15
147	HCV	T	0	0	2	0.059	1	0.029	3392	99.912
148	HCV	C	2	0.06	3339	99.91	0	0	1	0.03
149	HCV	T	0	0	21	0.617	0	0	3381	99.383
150	HCV	G	2	0.06	0	0	3343	99.613	11	0.328
151	HCV	C	6	0.168	3561	99.692	0	0	5	0.14
152	HCV	G	2	0.059	0	0	3371	99.675	9	0.266
153	HCV	G	0	0	0	0	3283	99.909	3	0.091
154	HCV	A	3435	100	0	0	0	0	0	0
155	HCV	A	3369	99.911	0	0	2	0.059	1	0.03
156	HCV	C	7	0.202	3464	99.741	0	0	2	0.058
157	HCV	C	13	0.368	3519	99.576	0	0	2	0.057
158	HCV	G	3	0.087	0	0	3421	99.767	5	0.146
159	HCV	G	2	0.058	0	0	3431	99.854	3	0.087
160	HCV	T	0	0	1	0.028	1	0.028	3551	99.944
161	HCV	G	2	0.056	0	0	3572	99.804	5	0.14
162	HCV	A	3628	98.56	3	0.081	1	0.027	49	1.331
163	HCV	G	53	1.439	1	0.027	3623	98.371	6	0.163
164	HCV	T	0	0	52	1.323	1	0.025	3877	98.651
165	HCV	A	3865	98.698	0	0	0	0	51	1.302
166	HCV	C	3	0.078	3818	99.895	0	0	1	0.026
167	HCV	A	3941	99.975	1	0.025	0	0	0	0
168	HCV	C	0	0	3981	100	0	0	0	0
169	HCV	C	10	0.241	4136	99.711	0	0	2	0.048
170	HCV	G	2	0.049	2	0.049	4039	99.852	2	0.049
171	HCV	G	0	0	0	0	3922	99.898	4	0.102
172	HCV	A	3993	100	0	0	0	0	0	0
173	HCV	A	4069	99.975	0	0	0	0	1	0.025
174	HCV	T	0	0	1	0.024	0	0	4121	99.976
175	HCV	T	1	0.024	2	0.047	0	0	4209	99.929
176	HCV	G	0	0	2	0.047	4257	99.766	8	0.187
177	HCV	C	11	0.265	4129	99.566	2	0.048	5	0.121
178	HCV	C	12	0.279	4280	99.558	2	0.047	5	0.116
179	HCV	A	4398	99.932	0	0	2	0.045	1	0.023
180	HCV	G	2	0.045	1	0.023	4392	99.841	4	0.091
181	HCV	G	1	0.022	0	0	4462	99.866	5	0.112
182	HCV	A	4504	99.933	1	0.022	2	0.044	0	0
183	HCV	C	2	0.043	4668	99.936	0	0	1	0.021
184	HCV	G	1	0.021	0	0	4791	99.605	18	0.374
185	HCV	A	4844	100	0	0	0	0	0	0
186	HCV	C	1	0.022	4609	99.957	1	0.022	0	0
187	HCV	C	19	0.396	4776	99.459	2	0.042	5	0.104
188	HCV	G	1	0.021	1	0.021	4783	99.812	7	0.146
189	HCV	G	6	0.131	0	0	4581	99.717	7	0.152
190	HCV	G	0	0	2	0.043	4656	99.786	8	0.171
191	HCV	T	0	0	38	0.79	0	0	4774	99.21
192	HCV	C	8	0.165	4825	99.752	1	0.021	3	0.062
193	HCV	C	6	0.115	5210	99.675	0	0	11	0.21
194	HCV	T	1	0.02	1	0.02	0	0	5123	99.961
195	HCV	T	2	0.04	1	0.02	0	0	5019	99.94
196	HCV	T	1	0.02	0	0	0	0	5041	99.98
197	HCV	C	5	0.098	5093	99.902	0	0	0	0
198	HCV	T	3	0.061	0	0	3977	80.981	931	18.957
199	HCV	T	0	0	0	0	0	0	4987	100
200	HCV	G	3	0.059	0	0	5115	99.785	8	0.156
201	HCV	G	4	0.075	1	0.019	5303	99.606	16	0.301
202	HCV	A	5269	99.943	1	0.019	1	0.019	1	0.019
203	HCV	T	1	0.02	4	0.078	1	0.02	5101	99.883
204	HCV	A	3806	69.63	1656	30.296	3	0.055	1	0.018
205	HCV	A	5472	100	0	0	0	0	0	0
206	HCV	A	5666	100	0	0	0	0	0	0
207	HCV	C	6	0.101	5956	99.899	0	0	0	0
208	HCV	C	13	0.224	5779	99.707	0	0	4	0.069
209	HCV	C	12	0.2	5989	99.783	0	0	1	0.017
210	HCV	G	8	0.129	0	0	6177	99.677	12	0.194
211	HCV	C	5	0.08	6260	99.92	0	0	0	0
212	HCV	T	1	0.018	1	0.018	1	0.018	5600	99.946
213	HCV	C	12	0.199	6017	99.784	0	0	1	0.017
214	HCV	A	6142	99.919	0	0	1	0.016	4	0.065
215	HCV	A	6446	99.969	1	0.016	0	0	1	0.016
216	HCV	T	0	0	1	0.015	1	0.015	6783	99.971
217	HCV	G	4	0.06	0	0	6702	99.747	13	0.193
218	HCV	C	15	0.219	6834	99.723	1	0.015	3	0.044
219	HCV	C	8	0.115	6954	99.885	0	0	0	0
220	HCV	T	3	0.041	12	0.166	5	0.069	7212	99.723
221	HCV	G	7	0.1	0	0	6981	99.857	3	0.043
222	HCV	G	37	0.529	0	0	6947	99.385	6	0.086
223	HCV	A	6724	99.941	2	0.03	2	0.03	0	0
224	HCV	G	1	0.014	0	0	7145	99.874	8	0.112
225	HCV	A	7240	100	0	0	0	0	0	0
226	HCV	T	0	0	0	0	0	0	7228	100
227	HCV	T	1	0.014	0	0	1	0.014	7315	99.973
228	HCV	T	1	0.013	0	0	2	0.027	7532	99.96
229	HCV	G	2	0.031	1	0.016	6398	99.688	17	0.265
230	HCV	G	5	0.073	2	0.029	6800	99.707	13	0.191
231	HCV	G	0	0	0	0	6969	99.857	10	0.143
232	HCV	C	17	0.219	7740	99.691	1	0.013	6	0.077
233	HCV	G	11	0.135	1	0.012	8126	99.718	11	0.135
234	HCV	T	0	0	41	0.496	0	0	8219	99.504
235	HCV	G	1	0.013	1	0.013	7819	99.707	21	0.268
236	HCV	C	8	0.104	7701	99.767	1	0.013	9	0.117
237	HCV	C	11	0.146	7525	99.841	0	0	1	0.013
238	HCV	C	8	0.106	7509	99.734	4	0.053	8	0.106
239	HCV	C	11	0.142	7735	99.845	1	0.013	0	0
240	HCV	C	9	0.116	7735	99.858	0	0	2	0.026
241	HCV	G	9	0.101	0	0	8872	99.719	16	0.18
242	HCV	C	6	0.065	9233	99.849	0	0	8	0.087
243	HCV	A	9460	99.663	2	0.021	27	0.284	3	0.032
244	HCV	A	9859	99.939	2	0.02	0	0	4	0.041
245	HCV	G	0	0	0	0	9782	99.867	13	0.133
246	HCV	A	10336	99.942	0	0	3	0.029	3	0.029
247	HCV	C	13	0.127	10188	99.843	0	0	3	0.029
248	HCV	T	7	0.069	955	9.448	3	0.03	9143	90.453
249	HCV	G	4	0.04	1	0.01	10009	99.86	9	0.09
250	HCV	C	15	0.147	10172	99.735	1	0.01	11	0.108
251	HCV	T	4	0.039	0	0	1	0.01	10308	99.952
252	HCV	A	10393	99.923	3	0.029	4	0.038	1	0.01
253	HCV	G	3	0.029	1	0.01	10218	99.795	17	0.166
254	HCV	C	18	0.176	10215	99.756	1	0.01	6	0.059
255	HCV	C	19	0.179	10563	99.773	1	0.009	4	0.038
256	HCV	G	14	0.132	0	0	10595	99.736	14	0.132
257	HCV	A	10028	99.88	7	0.07	3	0.03	2	0.02
258	HCV	G	6	0.056	0	0	10650	99.803	15	0.141
259	HCV	T	2	0.019	1	0.009	1	0.009	10744	99.963
260	HCV	A	10598	99.925	4	0.038	0	0	4	0.038
261	HCV	G	5	0.045	1	0.009	11104	99.838	12	0.108
262	HCV	T	1	0.009	4	0.037	0	0	10798	99.954
263	HCV	G	8	0.071	0	0	11326	99.877	6	0.053
264	HCV	T	3	0.026	2	0.017	3	0.026	11548	99.931
265	HCV	T	4	0.033	3	0.025	2	0.017	11954	99.925
266	HCV	G	7	0.064	2	0.018	10806	99.439	52	0.479
267	HCV	G	1	0.009	0	0	11349	99.675	36	0.316
268	HCV	G	6	0.044	0	0	13601	99.89	9	0.066
269	HCV	T	0	0	3	0.021	1	0.007	14203	99.972
270	HCV	C	22	0.156	14084	99.816	0	0	4	0.028
271	HCV	G	16	0.106	0	0	15099	99.749	22	0.145
272	HCV	C	36	0.228	15778	99.728	2	0.013	5	0.032
273	HCV	G	7	0.044	2	0.013	15904	99.824	19	0.119
274	HCV	A	15782	99.962	0	0	0	0	6	0.038
275	HCV	A	15705	99.93	3	0.019	5	0.032	3	0.019
276	HCV	A	15868	99.912	4	0.025	3	0.019	7	0.044
277	HCV	G	1	0.006	0	0	15867	99.887	17	0.107
278	HCV	G	3	0.017	1	0.006	17133	99.79	32	0.186
279	HCV	C	23	0.115	19941	99.825	0	0	12	0.06
280	HCV	C	51	0.253	20111	99.717	3	0.015	3	0.015
281	HCV	T	13	0.064	3	0.015	2	0.01	20240	99.911
282	HCV	T	5	0.025	9	0.044	4	0.02	20243	99.911
283	HCV	G	10	0.049	1	0.005	20457	99.849	20	0.098
284	HCV	T	5	0.024	7	0.033	2	0.01	20929	99.933
285	HCV	G	6	0.026	1	0.004	23127	99.845	29	0.125
286	HCV	G	5	0.021	0	0	23855	99.879	24	0.1
287	HCV	T	0	0	2	0.007	8	0.03	26683	99.963
288	HCV	A	26717	99.948	4	0.015	6	0.022	4	0.015
289	HCV	C	24	0.091	26318	99.894	0	0	4	0.015
290	HCV	T	5	0.019	13	0.049	0	0	26488	99.932
291	HCV	G	10	0.038	7	0.027	26105	99.599	88	0.336
292	HCV	C	65	0.247	26182	99.688	4	0.015	13	0.049
293	HCV	C	41	0.153	26717	99.809	1	0.004	9	0.034
294	HCV	T	13	0.046	20	0.071	3	0.011	28188	99.872
295	HCV	G	15	0.052	6	0.021	28850	99.792	39	0.135
296	HCV	A	27829	99.953	4	0.014	3	0.011	6	0.022
297	HCV	T	1	0.003	1	0.003	4	0.014	28633	99.979
298	HCV	A	29933	99.923	6	0.02	11	0.037	6	0.02
299	HCV	G	3	0.01	2	0.007	29113	99.791	56	0.192
300	HCV	G	9	0.032	2	0.007	28441	99.782	51	0.179
301	HCV	G	9	0.031	2	0.007	29167	99.866	28	0.096
302	HCV	T	5	0.017	6	0.02	10	0.033	30201	99.931
303	HCV	G	22	0.068	2	0.006	32201	99.746	58	0.18
304	HCV	C	53	0.159	33173	99.798	2	0.006	12	0.036
305	HCV	T	5	0.015	3	0.009	4	0.012	33693	99.964
306	HCV	T	7	0.021	14	0.041	2	0.006	33969	99.932
307	HCV	G	18	0.053	4	0.012	33793	99.826	37	0.109
308	HCV	C	47	0.129	36404	99.723	1	0.003	53	0.145
309	HCV	G	12	0.032	5	0.013	37321	99.815	52	0.139
310	HCV	A	37249	99.922	1	0.003	23	0.062	5	0.013
311	HCV	G	16	0.043	0	0	37137	99.871	32	0.086
312	HCV	T	3	0.008	12	0.032	14	0.038	37292	99.922
313	HCV	G	17	0.047	2	0.005	36435	99.795	56	0.153
314	HCV	C	38	0.107	35535	99.759	6	0.017	42	0.118
315	HCV	C	38	0.108	35255	99.85	4	0.011	11	0.031
316	HCV	C	83	0.237	34958	99.729	0	0	12	0.034
317	HCV	C	56	0.151	37022	99.792	11	0.03	10	0.027
318	HCV	G	28	0.077	53	0.147	36003	99.602	63	0.174
319	HCV	G	8	0.023	8	0.023	35228	99.737	77	0.218
320	HCV	G	3	0.008	2	0.006	35997	99.856	47	0.13
321	HCV	A	35924	99.867	6	0.017	28	0.078	14	0.039
322	HCV	G	6	0.017	11	0.031	35915	99.758	70	0.194
323	HCV	G	8	0.022	1	0.003	36337	99.849	46	0.126
324	HCV	T	0	0	12	0.033	2	0.006	36146	99.961
325	HCV	C	23	0.066	35013	99.903	4	0.011	7	0.02
326	HCV	T	11	0.03	12	0.033	3	0.008	36129	99.928
327	HCV	C	36	0.097	36929	99.824	6	0.016	23	0.062
328	HCV	G	32	0.085	7	0.019	37423	99.718	67	0.179
329	HCV	T	5	0.013	8	0.021	0	0	37561	99.965
330	HCV	A	36858	99.902	2	0.005	25	0.068	9	0.024
331	HCV	G	8	0.023	0	0	35344	99.876	36	0.102
332	HCV	A	36614	99.965	2	0.005	10	0.027	1	0.003
333	HCV	C	51	0.142	35739	99.832	4	0.011	5	0.014
334	HCV	C	85	0.233	36369	99.723	2	0.005	14	0.038
335	HCV	G	65	0.177	2	0.005	36643	99.755	23	0.063
336	HCV	T	2	0.005	13	0.036	11	0.03	36432	99.929
337	HCV	G	11	0.032	6	0.017	34267	99.793	54	0.157
338	HCV	C	20	0.063	31744	99.767	3	0.009	51	0.16
339	HCV	A	35074	99.969	2	0.006	3	0.009	6	0.017
340	HCV	C	27	0.083	32665	99.856	2	0.006	18	0.055
341	core	C	48	0.145	33079	99.816	4	0.012	9	0.027
342	core	A	34046	99.962	3	0.009	4	0.012	6	0.018
343	core	T	5	0.015	5	0.015	1	0.003	33579	99.967
344	core	G	11	0.034	2	0.006	32409	99.904	18	0.055
345	core	A	30187	99.947	0	0	8	0.026	8	0.026
346	core	G	8	0.026	2	0.006	30940	99.877	28	0.09
347	core	C	30	0.1	30004	99.847	0	0	16	0.053
348	core	A	30708	99.977	1	0.003	2	0.007	4	0.013
349	core	C	24	0.08	29907	99.843	0	0	23	0.077
350	core	G	15	0.05	1	0.003	30206	99.729	66	0.218
351	core	A	30096	99.977	3	0.01	1	0.003	3	0.01
352	core	A	29184	99.973	3	0.01	3	0.01	2	0.007
353	core	T	6	0.021	2	0.007	0	0	28524	99.972
354	core	C	40	0.163	24452	99.812	3	0.012	3	0.012
355	core	C	38	0.152	25034	99.829	0	0	5	0.02
356	core	T	15	0.06	8	0.032	4	0.016	25129	99.893
357	core	A	24316	99.93	4	0.016	10	0.041	3	0.012
358	core	A	23798	99.95	3	0.013	3	0.013	6	0.025
359	core	A	23931	99.987	0	0	1	0.004	2	0.008
360	core	C	19	0.098	19455	99.882	0	0	4	0.021
361	core	C	15	0.076	19625	99.893	2	0.01	4	0.02
362	core	T	7	0.037	209	1.117	6	0.032	18491	98.814
363	core	C	31	0.166	18646	99.791	4	0.021	4	0.021
364	core	A	17596	99.926	6	0.034	2	0.011	5	0.028
365	core	A	17755	99.972	1	0.006	1	0.006	3	0.017
366	core	A	17774	99.978	1	0.006	0	0	3	0.017
367	core	G	0	0	0	0	18215	99.912	16	0.088
368	core	A	15039	96.497	0	0	539	3.458	7	0.045
369	core	A	15649	99.974	2	0.013	2	0.013	0	0
370	core	A	15190	99.967	2	0.013	2	0.013	1	0.007
371	core	A	15064	99.947	3	0.02	1	0.007	4	0.027
372	core	A	15363	99.98	0	0	2	0.013	1	0.007
373	core	C	52	0.352	14716	99.621	1	0.007	3	0.02
374	core	C	26	0.177	14636	99.789	0	0	5	0.034
375	core	A	13342	99.94	1	0.007	6	0.045	1	0.007
376	core	A	13054	99.931	2	0.015	5	0.038	2	0.015
377	core	A	13152	99.977	2	0.015	1	0.008	0	0
378	core	C	12	0.086	13964	99.886	0	0	4	0.029
379	core	G	4	0.038	0	0	10423	99.828	14	0.134
380	core	T	2	0.022	1	0.011	0	0	9272	99.968
381	core	A	8938	99.955	1	0.011	1	0.011	2	0.022
382	core	A	9002	99.989	1	0.011	0	0	0	0
383	core	C	8	0.092	8672	99.896	0	0	1	0.012
384	core	A	5583	99.893	3	0.054	1	0.018	2	0.036
385	core	C	3	0.052	5725	99.948	0	0	0	0
386	core	C	6	0.102	5863	99.864	1	0.017	1	0.017
387	core	A	5885	99.949	0	0	3	0.051	0	0
388	core	A	5891	99.949	2	0.034	1	0.017	0	0
389	core	C	10	0.177	5641	99.805	0	0	1	0.018
390	core	C	11	0.186	5896	99.78	0	0	2	0.034
391	core	G	4	0.069	0	0	5801	99.811	7	0.12
392	core	T	2	0.036	0	0	1	0.018	5533	99.946
393	core	C	6	0.117	5109	99.766	0	0	6	0.117
394	core	G	6	0.121	0	0	4962	99.719	8	0.161
395	core	C	3	0.064	4679	99.915	0	0	1	0.021
396	core	C	2	0.043	4664	99.936	0	0	1	0.021
397	core	C	6	0.127	4712	99.852	0	0	1	0.021
398	core	A	5370	99.963	1	0.019	0	0	1	0.019
399	core	C	6	0.118	5061	99.783	0	0	5	0.099
400	core	A	5020	99.9	1	0.02	4	0.08	0	0
401	core	G	0	0	0	0	5026	99.92	4	0.08
402	core	G	0	0	0	0	5044	99.861	7	0.139
403	core	A	4999	99.96	0	0	1	0.02	1	0.02
404	core	C	7	0.138	5071	99.823	0	0	2	0.039
405	core	G	2	0.039	0	0	5113	99.863	5	0.098
406	core	T	0	0	4	0.082	0	0	4883	99.918
407	core	C	9	0.189	4761	99.79	1	0.021	0	0
408	core	A	4617	99.849	1	0.022	5	0.108	1	0.022
409	core	A	4739	99.916	0	0	1	0.021	3	0.063
410	core	G	1	0.021	0	0	4734	99.916	3	0.063
411	core	T	0	0	0	0	0	0	4642	100
412	core	T	0	0	0	0	3	0.068	4423	99.932
413	core	C	1	0.022	4505	99.933	0	0	2	0.044
414	core	C	2	0.044	4515	99.934	0	0	1	0.022
415	core	C	5	0.106	4712	99.704	1	0.021	8	0.169
416	core	G	1	0.021	0	0	4673	99.829	7	0.15
417	core	G	2	0.044	0	0	4573	99.847	5	0.109
418	core	G	1	0.021	1	0.021	4733	99.894	3	0.063
419	core	T	0	0	2	0.042	1	0.021	4718	99.936
420	core	G	0	0	0	0	4628	99.978	1	0.022
421	core	G	1	0.021	0	0	4671	99.893	4	0.086
422	core	C	11	0.231	4740	99.685	0	0	4	0.084
423	core	G	5	0.109	0	0	4579	99.695	9	0.196
424	core	G	3	0.065	2	0.043	4615	99.762	6	0.13
425	core	T	0	0	1	0.023	0	0	4338	99.977
426	core	C	6	0.141	4250	99.718	0	0	6	0.141
427	core	A	4232	99.788	0	0	9	0.212	0	0
428	core	G	1	0.023	0	0	4273	99.79	8	0.187
429	core	A	3975	99.975	1	0.025	0	0	0	0
430	core	T	0	0	0	0	1	0.024	4129	99.976
431	core	C	6	0.14	4262	99.649	0	0	9	0.21
432	core	G	2	0.046	0	0	4303	99.838	5	0.116
433	core	T	2	0.049	0	0	0	0	4045	99.951
434	core	T	0	0	0	0	0	0	4120	100
435	core	G	0	0	1	0.025	3986	99.85	5	0.125
436	core	G	2	0.05	0	0	3999	99.875	3	0.075
437	core	T	0	0	0	0	0	0	3958	100
438	core	G	2	0.049	1	0.025	4051	99.852	3	0.074
439	core	G	0	0	0	0	4165	99.904	4	0.096
440	core	A	3928	100	0	0	0	0	0	0
441	core	G	0	0	0	0	4159	99.928	3	0.072
442	core	T	0	0	0	0	0	0	3827	100
443	core	T	0	0	0	0	0	0	3669	100
444	core	T	1	0.026	0	0	1	0.026	3817	99.948
445	core	A	4034	99.975	0	0	1	0.025	0	0
446	core	C	1	0.025	3987	99.95	1	0.025	0	0
447	core	T	2	0.051	0	0	1	0.025	3949	99.924
448	core	T	1	0.025	2	0.05	1	0.025	3977	99.9
449	core	G	1	0.025	0	0	4041	99.901	3	0.074
450	core	T	1	0.025	1	0.025	0	0	4004	99.95
451	core	T	0	0	1	0.025	0	0	3937	99.975
452	core	G	0	0	0	0	3955	99.849	6	0.151
453	core	C	3	0.082	3644	99.863	0	0	2	0.055
454	core	C	8	0.212	3756	99.708	0	0	3	0.08
455	core	G	6	0.158	0	0	3799	99.737	4	0.105
456	core	C	4	0.109	3675	99.81	2	0.054	1	0.027
457	core	G	7	0.198	0	0	3526	99.605	7	0.198
458	core	C	2	0.058	3442	99.913	0	0	1	0.029
459	core	A	3599	99.917	0	0	3	0.083	0	0
460	core	G	1	0.03	1	0.03	3297	99.879	2	0.061
461	core	G	0	0	0	0	3202	99.875	4	0.125
462	core	G	0	0	0	0	3118	99.808	6	0.192
463	core	G	5	0.152	0	0	3284	99.727	4	0.121
464	core	C	5	0.165	3027	99.736	1	0.033	2	0.066
465	core	C	5	0.17	2936	99.796	0	0	1	0.034
466	core	C	4	0.128	3111	99.872	0	0	0	0
467	core	T	0	0	94	3.023	0	0	3016	96.977
468	core	A	3073	99.935	0	0	0	0	2	0.065
469	core	G	0	0	1	0.032	3132	99.841	4	0.128
470	core	A	2879	98.495	0	0	44	1.505	0	0
471	core	T	0	0	0	0	2	0.07	2845	99.93
472	core	T	0	0	1	0.034	1	0.034	2940	99.932
473	core	G	0	0	1	0.038	2661	99.887	2	0.075
474	core	G	0	0	0	0	2615	99.809	5	0.191
475	core	G	1	0.037	0	0	2711	99.889	2	0.074
476	core	T	0	0	1	0.038	1	0.038	2601	99.923
477	core	G	3	0.113	0	0	2650	99.737	4	0.151
478	core	T	1	0.039	0	0	0	0	2548	99.961
479	core	G	2	0.081	1	0.04	2466	99.315	14	0.564
480	core	C	2	0.079	2506	98.739	0	0	30	1.182
481	core	G	0	0	0	0	2493	99.92	2	0.08
482	core	C	1	0.043	2348	99.872	0	0	2	0.085
483	core	G	0	0	0	0	2381	99.958	1	0.042
484	core	C	1	0.043	2294	99.783	2	0.087	2	0.087
485	core	G	0	0	0	0	2398	99.958	1	0.042
486	core	A	2407	99.917	0	0	0	0	2	0.083
487	core	C	4	0.169	2365	99.747	0	0	2	0.084
488	core	G	2	0.082	0	0	2434	99.836	2	0.082
489	core	A	2326	99.957	1	0.043	0	0	0	0
490	core	G	0	0	0	0	2319	99.828	4	0.172
491	core	G	1	0.042	2	0.085	2360	99.746	3	0.127
492	core	A	2352	99.788	0	0	3	0.127	2	0.085
493	core	A	2374	100	0	0	0	0	0	0
494	core	G	0	0	0	0	2422	99.959	1	0.041
495	core	A	2386	100	0	0	0	0	0	0
496	core	C	1	0.042	2391	99.875	1	0.042	1	0.042
497	core	T	1	0.044	0	0	1	0.044	2265	99.912
498	core	T	1	0.043	0	0	1	0.043	2319	99.914
499	core	C	9	0.391	2290	99.565	0	0	1	0.043
500	core	C	2	0.083	2396	99.917	0	0	0	0
501	core	G	4	0.165	0	0	2418	99.752	2	0.083
502	core	A	2078	99.856	1	0.048	1	0.048	1	0.048
503	core	G	0	0	0	0	2381	100	0	0
504	core	C	5	0.216	2305	99.74	0	0	1	0.043
505	core	G	1	0.043	0	0	2310	99.612	8	0.345
506	core	G	1	0.043	0	0	2314	99.957	0	0
507	core	T	1	0.042	0	0	0	0	2403	99.958
508	core	C	1	0.044	2272	99.824	0	0	3	0.132
509	core	G	11	0.47	0	0	2329	99.487	1	0.043
510	core	C	0	0	2295	99.956	0	0	1	0.044
511	core	A	2311	99.957	0	0	1	0.043	0	0
512	core	A	2404	100	0	0	0	0	0	0
513	core	C	0	0	2091	99.952	0	0	1	0.048
514	core	C	10	0.471	2114	99.529	0	0	0	0
515	core	T	0	0	1	0.05	0	0	1995	99.95
516	core	C	0	0	2016	99.95	0	0	1	0.05
517	core	G	0	0	0	0	2096	99.62	8	0.38
518	core	A	1940	99.846	0	0	0	0	3	0.154
519	core	G	0	0	0	0	2038	99.853	3	0.147
520	core	G	0	0	0	0	2067	99.952	1	0.048
521	core	T	0	0	0	0	0	0	2111	100
522	core	A	1978	99.949	1	0.051	0	0	0	0
523	core	G	0	0	0	0	1981	99.849	3	0.151
524	core	A	2029	100	0	0	0	0	0	0
525	core	C	4	0.193	2068	99.807	0	0	0	0
526	core	G	1	0.048	0	0	2092	99.762	4	0.191
527	core	T	0	0	6	0.302	0	0	1978	99.698
528	core	C	0	0	1948	99.949	1	0.051	0	0
529	core	A	1950	99.898	1	0.051	0	0	1	0.051
530	core	G	0	0	0	0	1973	99.899	2	0.101
531	core	C	3	0.166	1799	99.834	0	0	0	0
532	core	C	5	0.269	1852	99.731	0	0	0	0
533	core	T	0	0	2	0.113	0	0	1774	99.887
534	core	A	1751	100	0	0	0	0	0	0
535	core	T	1	0.06	0	0	1	0.06	1675	99.881
536	core	C	1	0.058	1732	99.827	2	0.115	0	0
537	core	C	6	0.357	1674	99.643	0	0	0	0
538	core	C	6	0.357	1673	99.524	1	0.059	1	0.059
539	core	C	0	0	1621	100	0	0	0	0
540	core	A	1725	100	0	0	0	0	0	0
541	core	A	1679	100	0	0	0	0	0	0
542	core	G	1	0.059	0	0	1708	99.941	0	0
543	core	G	1	0.059	0	0	1681	99.881	1	0.059
544	core	C	2	0.123	1627	99.877	0	0	0	0
545	core	A	1672	96.984	1	0.058	51	2.958	0	0
546	core	C	1	0.059	1696	99.647	0	0	5	0.294
547	core	G	2	0.115	0	0	1740	99.885	0	0
548	core	T	2	0.119	0	0	0	0	1675	99.881
549	core	C	3	0.179	1668	99.642	0	0	3	0.179
550	core	G	0	0	0	0	1575	99.62	6	0.38
551	core	G	0	0	0	0	1603	99.938	1	0.062
552	core	C	1	0.066	1519	99.737	0	0	3	0.197
553	core	C	1	0.067	1489	99.933	0	0	0	0
554	core	C	7	0.436	1597	99.502	0	0	1	0.062
555	core	G	0	0	0	0	1686	99.704	5	0.296
556	core	A	1618	99.938	0	0	1	0.062	0	0
557	core	G	2	0.125	0	0	1603	99.875	0	0
558	core	G	0	0	0	0	1562	99.681	5	0.319
559	core	G	4	0.252	0	0	1577	99.37	6	0.378
560	core	C	1	0.063	1551	98.102	0	0	29	1.834
561	core	A	1629	100	0	0	0	0	0	0
562	core	G	0	0	0	0	1615	99.753	4	0.247
563	core	G	7	0.441	0	0	1576	99.369	3	0.189
564	core	A	1594	99.937	0	0	1	0.063	0	0
565	core	C	2	0.128	1561	99.872	0	0	0	0
566	core	C	1	0.063	1583	99.811	2	0.126	0	0
567	core	T	0	0	20	1.189	1	0.059	1661	98.751
568	core	G	0	0	1	0.066	1521	99.934	0	0
569	core	G	0	0	0	0	1445	99.518	7	0.482
570	core	G	6	0.403	0	0	1482	99.463	2	0.134
571	core	C	5	0.34	1464	99.592	0	0	1	0.068
572	core	T	1	0.069	17	1.174	1	0.069	1429	98.688
573	core	C	2	0.142	1402	99.574	3	0.213	1	0.071
574	core	A	1419	99.859	0	0	2	0.141	0	0
575	core	G	4	0.291	0	0	1371	99.637	1	0.073
576	core	C	4	0.314	1270	99.608	0	0	1	0.078
577	core	C	0	0	1275	100	0	0	0	0
578	core	C	1	0.075	1305	97.68	0	0	30	2.246
579	core	G	4	0.295	0	0	1352	99.705	0	0
580	core	G	0	0	0	0	1313	99.924	1	0.076
581	core	G	1	0.076	0	0	1315	99.848	1	0.076
582	core	T	0	0	0	0	0	0	1377	100
583	core	A	1390	100	0	0	0	0	0	0
584	core	C	0	0	1141	92.614	0	0	91	7.386
585	core	C	0	0	1219	100	0	0	0	0
586	core	C	2	0.152	1310	99.848	0	0	0	0
587	core	T	1	0.075	3	0.225	0	0	1331	99.7
588	core	T	0	0	2	0.142	0	0	1404	99.858
589	core	G	0	0	0	0	1227	99.837	2	0.163
590	core	G	0	0	0	0	1213	99.753	3	0.247
591	core	C	1	0.082	1215	99.509	0	0	5	0.41
592	core	C	6	0.508	1176	99.492	0	0	0	0
593	core	C	3	0.251	1194	99.749	0	0	0	0
594	core	C	1	0.079	1262	99.921	0	0	0	0
595	core	T	0	0	1	0.082	1	0.082	1214	99.836
596	core	C	1	0.083	1206	99.834	0	0	1	0.083
597	core	T	1	0.081	2	0.163	0	0	1224	99.756
598	core	A	1279	100	0	0	0	0	0	0
599	core	T	0	0	30	2.347	0	0	1248	97.653
600	core	G	0	0	0	0	1275	100	0	0
601	core	G	6	0.469	0	0	1272	99.531	0	0
602	core	C	3	0.244	1224	99.593	0	0	2	0.163
603	core	A	1304	100	0	0	0	0	0	0
604	core	A	1333	100	0	0	0	0	0	0
605	core	T	0	0	2	0.149	0	0	1336	99.851
606	core	G	2	0.146	0	0	1360	99.561	4	0.293
607	core	A	1274	99.765	1	0.078	0	0	2	0.157
608	core	G	0	0	0	0	1374	99.927	1	0.073
609	core	G	0	0	0	0	1319	99.924	1	0.076
610	core	G	1	0.078	0	0	1277	99.844	1	0.078
611	core	T	2	0.167	1147	95.504	0	0	52	4.33
612	core	T	0	0	1	0.078	0	0	1279	99.922
613	core	G	0	0	1	0.075	1331	99.925	0	0
614	core	C	3	0.223	1336	99.257	0	0	7	0.52
615	core	G	1	0.073	0	0	1376	99.855	1	0.073
616	core	G	2	0.147	0	0	1354	99.853	0	0
617	core	G	8	0.58	0	0	1370	99.275	2	0.145
618	core	T	0	0	0	0	1	0.073	1375	99.927
619	core	G	0	0	0	0	1345	100	0	0
620	core	G	1	0.076	0	0	1318	99.848	1	0.076
621	core	G	1	0.075	0	0	1323	99.774	2	0.151
622	core	C	6	0.447	1335	99.404	0	0	2	0.149
623	core	G	0	0	0	0	1372	100	0	0
624	core	G	0	0	0	0	1305	100	0	0
625	core	G	0	0	0	0	1369	100	0	0
626	core	A	1369	99.854	1	0.073	1	0.073	0	0
627	core	T	0	0	0	0	0	0	1393	100
628	core	G	0	0	0	0	1340	99.925	1	0.075
629	core	G	0	0	0	0	1291	99.845	2	0.155
630	core	C	2	0.16	1244	99.759	0	0	1	0.08
631	core	T	0	0	0	0	0	0	1182	100
632	core	C	0	0	1214	99.836	0	0	2	0.164
633	core	C	0	0	1273	99.143	0	0	11	0.857
634	core	T	2	0.148	0	0	0	0	1347	99.852
635	core	G	1	0.074	0	0	1349	99.778	2	0.148
636	core	T	0	0	1	0.076	0	0	1321	99.924
637	core	C	3	0.232	1289	99.691	0	0	1	0.077
638	core	T	0	0	1	0.082	0	0	1212	99.918
639	core	C	2	0.171	1164	99.743	0	0	1	0.086
640	core	C	0	0	1124	100	0	0	0	0
641	core	C	0	0	1166	100	0	0	0	0
642	core	C	3	0.25	1195	99.583	0	0	2	0.167
643	core	G	0	0	0	0	1308	100	0	0
644	core	T	0	0	6	0.481	0	0	1241	99.519
645	core	G	0	0	0	0	1191	99.832	2	0.168
646	core	G	0	0	0	0	1212	99.753	3	0.247
647	core	C	0	0	50	4.227	0	0	1133	95.773
648	core	T	0	0	0	0	0	0	1192	100
649	core	C	1	0.078	1288	99.922	0	0	0	0
650	core	T	0	0	2	0.153	0	0	1302	99.847
651	core	C	2	0.146	1366	99.854	0	0	0	0
652	core	G	0	0	0	0	1363	99.927	1	0.073
653	core	G	0	0	0	0	1346	99.852	2	0.148
654	core	C	3	0.23	1302	99.77	0	0	0	0
655	core	C	1	0.074	1347	99.926	0	0	0	0
656	core	T	0	0	11	0.794	0	0	1375	99.206
657	core	A	1359	100	0	0	0	0	0	0
658	core	G	5	0.362	0	0	1378	99.638	0	0
659	core	C	1	0.074	1339	99.554	0	0	5	0.372
660	core	T	1	0.073	2	0.146	0	0	1368	99.781
661	core	G	0	0	0	0	1192	99.916	1	0.084
662	core	G	0	0	0	0	1163	99.828	2	0.172
663	core	G	0	0	0	0	1141	99.912	1	0.088
664	core	G	0	0	0	0	1193	100	0	0
665	core	C	2	0.173	1153	99.568	0	0	3	0.259
666	core	C	2	0.181	1103	99.639	0	0	2	0.181
667	core	C	2	0.167	1192	99.749	0	0	1	0.084
668	core	C	0	0	1206	99.752	0	0	3	0.248
669	core	A	1298	100	0	0	0	0	0	0
670	core	C	2	0.155	1280	99.456	0	0	5	0.389
671	core	A	1224	98.949	2	0.162	11	0.889	0	0
672	core	G	0	0	1	0.079	1257	99.921	0	0
673	core	A	1203	99.917	0	0	1	0.083	0	0
674	core	C	1	0.09	1109	99.91	0	0	0	0
675	core	C	2	0.179	1115	99.821	0	0	0	0
676	core	C	3	0.274	1093	99.726	0	0	0	0
677	core	C	3	0.272	1101	99.728	0	0	0	0
678	core	C	1	0.092	1080	99.815	0	0	1	0.092
679	core	G	2	0.181	0	0	1103	99.819	0	0
680	core	G	0	0	0	0	1089	99.725	3	0.275
681	core	C	1	0.091	1092	99.909	0	0	0	0
682	core	G	1	0.092	0	0	1089	99.725	2	0.183
683	core	T	0	0	2	0.178	0	0	1122	99.822
684	core	A	1111	100	0	0	0	0	0	0
685	core	G	0	0	0	0	1080	100	0	0
686	core	G	0	0	0	0	1056	99.905	1	0.095
687	core	T	0	0	0	0	32	2.974	1044	97.026
688	core	C	0	0	1029	100	0	0	0	0
689	core	G	0	0	0	0	1072	99.907	1	0.093
690	core	C	0	0	1057	99.811	0	0	2	0.189
691	core	G	2	0.185	0	0	1079	99.631	2	0.185
692	core	C	1	0.096	1044	99.904	0	0	0	0
693	core	A	1066	100	0	0	0	0	0	0
694	core	A	1105	100	0	0	0	0	0	0
695	core	T	1	0.09	10	0.896	0	0	1105	99.014
696	core	T	0	0	24	2.166	0	0	1084	97.834
697	core	T	2	0.174	0	0	1	0.087	1147	99.739
698	core	G	0	0	0	0	1151	100	0	0
699	core	G	0	0	0	0	1142	99.825	2	0.175
700	core	G	1	0.085	0	0	1172	99.83	1	0.085
701	core	T	0	0	0	0	0	0	1201	100
702	core	A	1151	100	0	0	0	0	0	0
703	core	A	1149	99.913	1	0.087	0	0	0	0
704	core	G	2	0.177	0	0	1127	99.823	0	0
705	core	G	0	0	0	0	1121	99.733	3	0.267
706	core	T	2	0.174	0	0	2	0.174	1145	99.652
707	core	C	2	0.181	1099	99.637	0	0	2	0.181
708	core	A	1152	100	0	0	0	0	0	0
709	core	T	0	0	0	0	0	0	1113	100
710	core	C	1	0.09	1110	99.91	0	0	0	0
711	core	G	0	0	0	0	1097	99.637	4	0.363
712	core	A	1081	99.908	0	0	0	0	1	0.092
713	core	T	0	0	0	0	0	0	1107	100
714	core	A	1134	99.912	1	0.088	0	0	0	0
715	core	C	1	0.092	1083	99.908	0	0	0	0
716	core	C	1	0.094	1061	99.906	0	0	0	0
717	core	C	4	0.393	1015	99.607	0	0	0	0
718	core	T	0	0	0	0	0	0	870	100
719	core	T	2	0.235	850	99.765	0	0	0	0
720	core	A	885	99.775	0	0	2	0.225	0	0
721	core	C	2	0.214	931	99.572	2	0.214	0	0
722	core	G	0	0	0	0	938	100	0	0
723	core	T	0	0	0	0	0	0	860	100
724	core	G	0	0	0	0	834	99.88	1	0.12
725	core	C	4	0.45	852	95.946	0	0	32	3.604
726	core	G	0	0	0	0	872	100	0	0
727	core	G	0	0	0	0	852	99.766	2	0.234
728	core	C	0	0	813	99.877	0	0	1	0.123
729	core	T	0	0	0	0	0	0	830	100
730	core	T	1	0.122	0	0	0	0	822	99.878
731	core	C	0	0	835	100	0	0	0	0
732	core	G	1	0.12	0	0	835	99.88	0	0
733	core	C	1	0.13	767	99.87	0	0	0	0
734	core	C	2	0.256	778	99.616	0	0	1	0.128
735	core	G	0	0	0	0	749	99.337	5	0.663
736	core	A	784	100	0	0	0	0	0	0
737	core	C	1	0.137	731	99.863	0	0	0	0
738	core	C	1	0.129	772	99.871	0	0	0	0
739	core	T	0	0	9	1.18	0	0	754	98.82
740	core	C	1	0.132	750	99.338	0	0	4	0.53
741	core	A	785	99.873	0	0	0	0	1	0.127
742	core	T	0	0	0	0	0	0	764	100
743	core	G	1	0.129	0	0	772	99.613	2	0.258
744	core	G	0	0	0	0	769	100	0	0
745	core	G	0	0	0	0	760	99.607	3	0.393
746	core	G	0	0	0	0	768	99.87	1	0.13
747	core	T	1	0.123	0	0	0	0	810	99.877
748	core	A	819	99.514	2	0.243	1	0.122	1	0.122
749	core	C	2	0.249	784	97.634	0	0	17	2.117
750	core	A	809	100	0	0	0	0	0	0
751	core	T	0	0	0	0	0	0	800	100
752	core	A	777	99.743	2	0.257	0	0	0	0
753	core	C	2	0.262	761	99.738	0	0	0	0
754	core	C	0	0	794	99.874	1	0.126	0	0
755	core	G	1	0.128	0	0	777	99.615	2	0.256
756	core	C	0	0	759	100	0	0	0	0
757	core	T	1	0.151	0	0	0	0	663	99.849
758	core	C	3	0.416	718	99.446	0	0	1	0.139
759	core	G	0	0	0	0	709	99.859	1	0.141
760	core	T	0	0	8	1.135	0	0	697	98.865
761	core	C	0	0	678	99.853	0	0	1	0.147
762	core	G	0	0	0	0	619	99.839	1	0.161
763	core	G	0	0	0	0	617	99.838	1	0.162
764	core	C	0	0	688	100	0	0	0	0
765	core	G	0	0	0	0	582	99.658	2	0.342
766	core	C	2	0.351	567	99.649	0	0	0	0
767	core	C	0	0	569	99.825	0	0	1	0.175
768	core	C	0	0	565	100	0	0	0	0
769	core	C	2	0.343	581	99.657	0	0	0	0
770	core	T	0	0	543	99.269	0	0	4	0.731
771	core	C	1	0.161	619	99.839	0	0	0	0
772	core	T	0	0	0	0	0	0	620	100
773	core	T	0	0	1	0.15	0	0	666	99.85
774	core	G	1	0.151	0	0	660	99.698	1	0.151
775	core	G	0	0	0	0	656	100	0	0
776	core	A	603	96.635	0	0	21	3.365	0	0
777	core	G	0	0	0	0	665	100	0	0
778	core	G	1	0.152	0	0	656	99.848	0	0
779	core	C	0	0	698	100	0	0	0	0
780	core	G	2	0.288	1	0.144	690	99.424	1	0.144
781	core	C	0	0	728	100	0	0	0	0
782	core	T	0	0	0	0	1	0.133	751	99.867
783	core	G	1	0.135	0	0	740	99.596	2	0.269
784	core	C	1	0.134	744	99.732	0	0	1	0.134
785	core	C	1	0.129	774	99.742	0	0	1	0.129
786	core	A	793	99.874	0	0	1	0.126	0	0
787	core	G	0	0	1	0.136	733	99.592	2	0.272
788	core	G	0	0	0	0	714	99.86	1	0.14
789	core	G	1	0.139	1	0.139	718	99.446	2	0.277
790	core	C	2	0.281	700	98.315	0	0	10	1.404
791	core	C	2	0.285	700	99.715	0	0	0	0
792	core	C	0	0	745	99.466	0	0	4	0.534
793	core	T	1	0.119	4	0.476	3	0.357	832	99.048
794	core	G	0	0	0	0	802	99.875	1	0.125
795	core	G	0	0	0	0	818	100	0	0
796	core	C	0	0	864	100	0	0	0	0
797	core	G	2	0.232	0	0	861	99.768	0	0
798	core	C	3	0.391	764	99.609	0	0	0	0
799	core	A	870	99.771	1	0.115	0	0	1	0.115
800	core	T	0	0	543	62.057	0	0	332	37.943
801	core	G	0	0	0	0	859	99.768	2	0.232
802	core	G	0	0	0	0	856	99.883	1	0.117
803	core	C	0	0	885	100	0	0	0	0
804	core	G	2	0.217	0	0	919	99.567	2	0.217
805	core	T	0	0	0	0	1	0.11	912	99.89
806	core	C	0	0	963	99.793	0	0	2	0.207
807	core	C	1	0.1	999	99.9	0	0	0	0
808	core	G	0	0	0	0	1015	99.902	1	0.098
809	core	G	1	0.103	0	0	967	99.897	0	0
810	core	G	0	0	0	0	992	100	0	0
811	core	T	0	0	1	0.102	0	0	980	99.898
812	core	T	0	0	12	1.182	0	0	1003	98.818
813	core	C	1	0.096	1046	99.904	0	0	0	0
814	core	T	0	0	1	0.093	0	0	1073	99.907
815	core	G	4	0.346	0	0	1152	99.568	1	0.086
816	core	G	1	0.087	0	0	1142	99.913	0	0
817	core	A	1130	100	0	0	0	0	0	0
818	core	A	1125	99.911	0	0	1	0.089	0	0
819	core	G	0	0	0	0	1175	99.915	1	0.085
820	core	A	1193	100	0	0	0	0	0	0
821	core	C	1	0.079	1255	99.367	0	0	7	0.554
822	core	G	0	0	0	0	1263	99.842	2	0.158
823	core	G	0	0	0	0	1283	100	0	0
824	core	C	3	0.222	1346	99.556	0	0	3	0.222
825	core	G	1	0.074	0	0	1342	99.777	2	0.149
826	core	T	0	0	0	0	0	0	1363	100
827	core	G	0	0	0	0	1353	100	0	0
828	core	A	1352	99.926	0	0	0	0	1	0.074
829	core	A	1474	100	0	0	0	0	0	0
830	core	C	2	0.136	1467	99.458	0	0	6	0.407
831	core	T	0	0	0	0	0	0	1493	100
832	core	A	1553	99.936	0	0	1	0.064	0	0
833	core	T	2	0.126	55	3.463	0	0	1531	96.411
834	core	G	2	0.126	1	0.063	1580	99.747	1	0.063
835	core	C	2	0.12	1659	99.58	0	0	5	0.3
836	core	A	1686	99.293	1	0.059	11	0.648	0	0
837	core	A	1728	100	0	0	0	0	0	0
838	core	C	0	0	1768	99.943	0	0	1	0.057
839	core	A	1723	100	0	0	0	0	0	0
840	core	G	0	0	0	0	1738	99.942	1	0.058
841	core	G	0	0	0	0	1689	99.882	2	0.118
842	core	G	1	0.056	0	0	1782	99.776	3	0.168
843	core	A	1756	99.943	0	0	1	0.057	0	0
844	core	A	1771	99.944	0	0	1	0.056	0	0
845	core	C	1	0.057	5	0.287	0	0	1739	99.656
846	core	C	0	0	1783	100	0	0	0	0
847	core	T	0	0	0	0	0	0	1904	100
848	core	T	0	0	2	0.105	0	0	1909	99.895
849	core	C	1	0.05	2002	99.85	0	0	2	0.1
850	core	C	3	0.144	2084	99.761	0	0	2	0.096
851	core	T	0	0	571	27.268	1	0.048	1522	72.684
852	core	G	4	0.187	0	0	2134	99.72	2	0.093
853	core	G	0	0	0	0	2076	99.904	2	0.096
854	core	T	0	0	0	0	1	0.047	2144	99.953
855	core	T	0	0	0	0	0	0	2099	100
856	core	G	0	0	0	0	2109	99.905	2	0.095
857	core	C	2	0.092	2161	99.908	0	0	0	0
858	core	T	0	0	0	0	0	0	2058	100
859	core	C	2	0.086	2313	99.87	0	0	1	0.043
860	core	T	0	0	0	0	1	0.043	2308	99.957
861	core	T	1	0.044	0	0	0	0	2291	99.956
862	core	T	0	0	0	0	1	0.044	2273	99.956
863	core	C	5	0.214	2326	99.743	0	0	1	0.043
864	core	T	1	0.045	0	0	0	0	2214	99.955
865	core	C	2	0.086	2327	99.914	0	0	0	0
866	core	T	0	0	1	0.044	1	0.044	2286	99.913
867	core	A	2203	100	0	0	0	0	0	0
868	core	T	0	0	0	0	0	0	2167	100
869	core	C	1	0.044	2272	99.956	0	0	0	0
870	core	T	0	0	0	0	0	0	2191	100
871	core	T	0	0	0	0	0	0	2177	100
872	core	C	4	0.181	2148	96.975	0	0	63	2.844
873	core	C	3	0.134	2232	99.866	0	0	0	0
874	core	T	0	0	0	0	0	0	2243	100
875	core	T	1	0.045	8	0.363	1	0.045	2194	99.546
876	core	C	3	0.134	2216	99.283	0	0	13	0.582
877	core	T	1	0.044	1	0.044	0	0	2247	99.911
878	core	G	8	0.357	7	0.312	2227	99.331	0	0
879	core	G	1	0.046	0	0	2161	99.815	3	0.139
880	core	C	2	0.095	2097	99.905	0	0	0	0
881	core	C	0	0	115	5.855	0	0	1849	94.145
882	core	C	1	0.047	2093	97.758	0	0	47	2.195
883	core	T	0	0	2	0.091	0	0	2200	99.909
884	core	G	16	0.733	0	0	2163	99.084	4	0.183
885	core	C	5	0.221	2260	99.691	2	0.088	0	0
886	core	T	0	0	0	0	1	0.047	2133	99.953
887	core	C	1	0.043	2276	98.828	0	0	26	1.129
888	core	T	0	0	0	0	2	0.091	2200	99.909
889	core	C	0	0	2293	100	0	0	0	0
890	core	T	0	0	17	0.774	0	0	2179	99.226
891	core	T	0	0	0	0	0	0	2256	100
892	core	G	2	0.093	0	0	2157	99.861	1	0.046
893	core	C	4	0.178	2224	98.932	0	0	20	0.89
894	core	C	2	0.089	2216	98.445	0	0	33	1.466
895	core	T	0	0	1	0.045	0	0	2224	99.955
896	core	G	1	0.046	0	0	2148	99.814	3	0.139
897	core	A	2159	100	0	0	0	0	0	0
898	core	C	4	0.185	2157	99.815	0	0	0	0
899	core	T	0	0	100	4.812	0	0	1978	95.188
900	core	G	3	0.145	0	0	2061	99.662	4	0.193
901	core	T	0	0	0	0	0	0	2096	100
902	core	G	5	0.257	2	0.103	1931	99.331	6	0.309
903	core	C	0	0	1979	99.899	1	0.05	1	0.05
904	core	C	2	0.1	2003	99.9	0	0	0	0
905	core	C	6	0.288	2069	99.423	0	0	6	0.288
906	core	G	2	0.098	0	0	2028	99.754	3	0.148
907	core	C	1	0.055	1815	99.072	0	0	16	0.873
908	core	T	3	0.168	1752	98.041	1	0.056	31	1.735
909	core	T	1	0.058	1	0.058	0	0	1729	99.884
910	core	C	2	0.102	1956	99.847	0	0	1	0.051
911	core	A	35	1.88	0	0	1822	97.852	5	0.269
912	core	G	2	0.107	0	0	1864	99.893	0	0
913	core	C	2	0.096	2087	99.856	1	0.048	0	0
914	E1	C	5	0.23	2170	99.724	0	0	1	0.046
915	E1	T	0	0	1	0.046	0	0	2192	99.954
916	E1	A	2157	99.907	0	0	2	0.093	0	0
917	E1	C	2	0.098	2028	99.852	1	0.049	0	0
918	E1	C	1	0.047	2127	99.906	1	0.047	0	0
919	E1	A	2060	100	0	0	0	0	0	0
920	E1	A	2080	99.952	1	0.048	0	0	0	0
921	E1	G	0	0	0	0	2099	99.905	2	0.095
922	E1	T	0	0	0	0	0	0	2146	100
923	E1	G	0	0	0	0	2089	99.857	3	0.143
924	E1	C	1	0.047	2148	99.907	0	0	1	0.047
925	E1	G	0	0	0	0	2090	99.904	2	0.096
926	E1	C	0	0	2096	99.952	0	0	1	0.048
927	E1	A	2110	99.858	0	0	3	0.142	0	0
928	E1	A	2138	100	0	0	0	0	0	0
929	E1	T	4	0.207	1917	99.224	0	0	11	0.569
930	E1	T	1	0.053	0	0	1	0.053	1893	99.894
931	E1	C	2	0.102	1952	99.796	0	0	2	0.102
932	E1	C	2	0.103	1913	98.71	0	0	23	1.187
933	E1	T	1885	99.841	1	0.053	0	0	2	0.106
934	E1	C	3	0.154	1945	99.846	0	0	0	0
935	E1	G	18	0.83	0	0	2145	98.893	6	0.277
936	E1	G	0	0	0	0	2089	99.904	2	0.096
937	E1	G	0	0	0	0	2059	99.903	2	0.097
938	E1	G	1	0.047	0	0	2145	99.767	4	0.186
939	E1	C	5	0.214	2330	99.743	1	0.043	0	0
940	E1	T	0	0	0	0	0	0	2272	100
941	E1	T	0	0	18	0.778	1	0.043	2294	99.179
942	E1	T	0	0	0	0	0	0	2341	100
943	E1	A	2363	99.663	0	0	7	0.295	1	0.042
944	E1	C	3	0.129	2324	99.572	0	0	7	0.3
945	E1	C	2	0.085	2364	99.915	0	0	0	0
946	E1	A	2449	99.837	0	0	3	0.122	1	0.041
947	E1	T	0	0	5	0.2	1	0.04	2489	99.76
948	E1	G	0	0	0	0	2423	99.876	3	0.124
949	E1	T	1	0.04	0	0	1	0.04	2488	99.92
950	E1	C	3	0.124	2425	99.876	0	0	0	0
951	E1	A	2508	100	0	0	0	0	0	0
952	E1	C	2	0.083	2418	99.794	1	0.041	2	0.083
953	E1	C	1	0.042	2404	99.958	0	0	0	0
954	E1	A	2475	99.839	0	0	2	0.081	2	0.081
955	E1	A	2474	100	0	0	0	0	0	0
956	E1	T	0	0	1	0.041	1	0.041	2463	99.919
957	E1	G	1	0.039	0	0	2562	99.922	1	0.039
958	E1	A	2456	99.959	0	0	1	0.041	0	0
959	E1	T	0	0	0	0	1	0.041	2451	99.959
960	E1	T	0	0	0	0	0	0	2539	100
961	E1	G	0	0	0	0	2422	99.876	3	0.124
962	E1	C	1	0.044	2271	99.431	0	0	12	0.525
963	E1	C	4	0.179	2235	99.821	0	0	0	0
964	E1	C	18	0.763	2341	99.237	0	0	0	0
965	E1	T	0	0	18	0.728	2	0.081	2452	99.191
966	E1	A	2400	99.958	0	0	1	0.042	0	0
967	E1	A	2410	100	0	0	0	0	0	0
968	E1	C	4	0.158	2521	99.566	0	0	7	0.276
969	E1	T	0	0	1	0.042	0	0	2375	99.958
970	E1	C	5	0.196	2539	99.686	1	0.039	2	0.079
971	E1	G	2	0.078	0	0	2555	99.649	7	0.273
972	E1	A	2470	99.96	1	0.04	0	0	0	0
973	E1	G	2	0.076	1	0.038	2641	99.698	5	0.189
974	E1	T	0	0	11	0.421	2	0.077	2601	99.503
975	E1	A	2621	99.962	0	0	0	0	1	0.038
976	E1	T	0	0	0	0	2	0.077	2599	99.923
977	E1	T	0	0	1	0.038	0	0	2635	99.962
978	E1	G	0	0	0	0	2530	99.803	5	0.197
979	E1	T	2	0.075	0	0	0	0	2648	99.925
980	E1	G	5	0.197	0	0	2531	99.646	4	0.157
981	E1	T	2	0.075	0	0	0	0	2673	99.925
982	E1	A	2604	99.962	1	0.038	0	0	0	0
983	E1	C	3	0.116	2556	98.993	0	0	23	0.891
984	E1	G	0	0	0	0	2514	99.921	2	0.079
985	E1	A	2455	99.716	0	0	4	0.162	3	0.122
986	E1	G	38	1.573	0	0	2373	98.22	5	0.207
987	E1	G	0	0	1	0.041	2455	99.756	5	0.203
988	E1	C	1	0.039	2548	99.843	0	0	3	0.118
989	E1	G	540	22.852	0	0	1818	76.936	5	0.212
990	E1	G	4	0.168	0	0	2376	99.748	2	0.084
991	E1	C	4	0.165	2413	99.711	0	0	3	0.124
992	E1	C	9	0.366	2448	99.553	0	0	2	0.081
993	E1	G	1	0.04	0	0	2461	99.595	9	0.364
994	E1	A	2431	99.959	1	0.041	0	0	0	0
995	E1	T	0	0	6	0.243	1	0.04	2465	99.717
996	E1	G	0	0	0	0	2392	99.791	5	0.209
997	E1	C	7	0.286	2439	99.673	1	0.041	0	0
998	E1	C	2	0.08	2499	99.88	0	0	1	0.04
999	E1	A	2525	99.881	1	0.04	2	0.079	0	0
1000	E1	T	0	0	0	0	0	0	2486	100
1001	E1	C	4	0.163	2410	98.488	0	0	33	1.349
1002	E1	C	6	0.235	2547	99.726	0	0	1	0.039
1003	E1	T	8	0.306	0	0	1	0.038	2606	99.656
1004	E1	G	3	0.121	0	0	2476	99.798	2	0.081
1005	E1	C	3	0.121	2483	99.799	0	0	2	0.08
1006	E1	A	2495	99.88	1	0.04	1	0.04	1	0.04
1007	E1	C	1	0.04	2486	99.96	0	0	0	0
1008	E1	A	2422	99.959	0	0	1	0.041	0	0
1009	E1	C	2	0.085	2359	99.873	0	0	1	0.042
1010	E1	T	1	0.046	33	1.518	0	0	2140	98.436
1011	E1	C	4	0.18	2220	99.82	0	0	0	0
1012	E1	C	5	0.215	2320	99.785	0	0	0	0
1013	E1	G	9	0.405	0	0	2209	99.415	4	0.18
1014	E1	G	0	0	0	0	2147	99.86	3	0.14
1015	E1	G	1	0.047	0	0	2115	99.906	1	0.047
1016	E1	G	4	0.182	0	0	2195	99.818	0	0
1017	E1	T	0	0	2	0.087	0	0	2285	99.913
1018	E1	G	0	0	1	0.045	2204	99.909	1	0.045
1019	E1	T	1	0.043	77	3.328	1	0.043	2235	96.586
1020	E1	G	0	0	0	0	2180	99.908	2	0.092
1021	E1	T	0	0	0	0	3	0.126	2381	99.874
1022	E1	C	0	0	2244	99.866	0	0	3	0.134
1023	E1	C	0	0	2191	100	0	0	0	0
1024	E1	C	0	0	2293	100	0	0	0	0
1025	E1	T	1	0.043	5	0.213	0	0	2337	99.744
1026	E1	T	2	0.086	3	0.129	0	0	2317	99.785
1027	E1	G	0	0	0	0	2130	100	0	0
1028	E1	C	1	0.044	2276	99.868	0	0	2	0.088
1029	E1	G	2	0.089	0	0	2245	99.822	2	0.089
1030	E1	T	2	0.089	0	0	0	0	2245	99.911
1031	E1	T	3	0.131	15	0.654	0	0	2277	99.216
1032	E1	C	3	0.129	2318	99.871	0	0	0	0
1033	E1	G	3	0.123	0	0	2430	99.877	0	0
1034	E1	C	1	0.04	2462	98.876	0	0	27	1.084
1035	E1	G	3	0.12	0	0	2489	99.84	1	0.04
1036	E1	A	2337	100	0	0	0	0	0	0
1037	E1	G	4	0.158	0	0	2518	99.644	5	0.198
1038	E1	G	0	0	0	0	2471	99.879	3	0.121
1039	E1	G	2	0.08	0	0	2503	99.801	3	0.12
1040	E1	T	0	0	503	19.587	0	0	2065	80.413
1041	E1	A	2580	99.961	0	0	1	0.039	0	0
1042	E1	A	2508	99.881	1	0.04	2	0.08	0	0
1043	E1	C	4	0.165	2412	99.259	0	0	14	0.576
1044	E1	G	2384	98.921	0	0	26	1.079	0	0
1045	E1	C	2	0.081	2394	97.041	0	0	71	2.878
1046	E1	C	6	0.24	2497	99.681	1	0.04	1	0.04
1047	E1	T	1	0.041	0	0	0	0	2423	99.959
1048	E1	C	5	0.19	2621	99.772	1	0.038	0	0
1049	E1	G	7	0.271	2	0.077	2571	99.497	4	0.155
1050	E1	A	2347	99.872	0	0	3	0.128	0	0
1051	E1	G	0	0	0	0	2546	99.882	3	0.118
1052	E1	G	1	0.04	1	0.04	2522	99.921	0	0
1053	E1	T	0	0	1	0.039	0	0	2548	99.961
1054	E1	G	3	0.129	0	0	2311	99.569	7	0.302
1055	E1	T	9	0.383	2288	97.279	0	0	55	2.338
1056	E1	T	3	0.124	2	0.083	1	0.041	2411	99.752
1057	E1	G	2	0.079	0	0	2518	99.841	2	0.079
1058	E1	G	1	0.041	1	0.041	2444	99.796	3	0.122
1059	E1	G	0	0	0	0	2508	99.92	2	0.08
1060	E1	T	0	0	0	0	0	0	2548	100
1061	E1	G	30	1.213	1	0.04	2442	98.707	1	0.04
1062	E1	G	1	0.041	0	0	2424	99.876	2	0.082
1063	E1	C	6	0.247	2420	99.548	1	0.041	4	0.165
1064	E1	G	7	0.311	4	0.177	2241	99.423	2	0.089
1065	E1	G	2257	99.867	1	0.044	1	0.044	1	0.044
1066	E1	T	0	0	1	0.039	0	0	2578	99.961
1067	E1	G	3	0.116	0	0	2576	99.69	5	0.193
1068	E1	A	2657	99.962	0	0	1	0.038	0	0
1069	E1	C	2	0.082	2438	99.877	0	0	1	0.041
1070	E1	C	2	0.082	2430	99.836	0	0	2	0.082
1071	E1	C	0	0	2425	99.959	1	0.041	0	0
1072	E1	C	0	0	2431	100	0	0	0	0
1073	E1	C	0	0	2380	100	0	0	0	0
1074	E1	A	2554	99.649	9	0.351	0	0	0	0
1075	E1	C	0	0	2647	99.624	0	0	10	0.376
1076	E1	G	55	2.094	0	0	2566	97.715	5	0.19
1077	E1	G	0	0	0	0	2550	99.961	1	0.039
1078	E1	T	0	0	0	0	0	0	2630	100
1079	E1	G	2	0.079	1	0.04	2509	99.643	6	0.238
1080	E1	G	1	0.039	0	0	2545	99.921	1	0.039
1081	E1	C	2	0.078	2570	99.845	0	0	2	0.078
1082	E1	C	3	0.119	2475	98.527	0	0	34	1.354
1083	E1	A	2661	99.962	0	0	1	0.038	0	0
1084	E1	C	2	0.076	2628	99.924	0	0	0	0
1085	E1	C	7	0.264	2640	99.548	0	0	5	0.189
1086	E1	A	2724	99.78	1	0.037	5	0.183	0	0
1087	E1	G	1	0.037	0	0	2704	99.926	1	0.037
1088	E1	G	0	0	0	0	2589	99.846	4	0.154
1089	E1	G	1	0.038	2	0.077	2599	99.885	0	0
1090	E1	A	2671	99.963	0	0	1	0.037	0	0
1091	E1	C	2	0.073	2735	99.89	0	0	1	0.037
1092	E1	G	0	0	0	0	2681	99.925	2	0.075
1093	E1	G	1	0.037	0	0	2663	99.85	3	0.112
1094	E1	C	3	0.11	2714	99.523	0	0	10	0.367
1095	E1	A	2424	100	0	0	0	0	0	0
1096	E1	A	2446	100	0	0	0	0	0	0
1097	E1	A	2	0.085	0	0	2347	99.66	6	0.255
1098	E1	C	10	0.403	2469	99.556	1	0.04	0	0
1099	E1	T	0	0	10	0.451	0	0	2205	99.549
1100	E1	C	0	0	2435	100	0	0	0	0
1101	E1	C	4	0.166	2409	99.793	0	0	1	0.041
1102	E1	C	5	0.204	2441	99.755	0	0	1	0.041
1103	E1	C	5	0.201	2477	99.398	0	0	10	0.401
1104	E1	A	2647	100	0	0	0	0	0	0
1105	E1	C	8	0.313	2546	99.609	2	0.078	0	0
1106	E1	A	2382	98.838	0	0	28	1.162	0	0
1107	E1	A	2435	99.918	0	0	2	0.082	0	0
1108	E1	C	3	0.121	2472	99.879	0	0	0	0
1109	E1	G	1	0.044	0	0	2281	99.781	4	0.175
1110	E1	C	1	0.044	2272	99.824	0	0	3	0.132
1111	E1	A	2142	99.721	0	0	2	0.093	4	0.186
1112	E1	G	7	0.326	0	0	2136	99.627	1	0.047
1113	E1	C	5	0.226	2203	99.728	0	0	1	0.045
1114	E1	T	1	0.044	0	0	1	0.044	2252	99.911
1115	E1	T	1	0.045	3	0.134	0	0	2232	99.821
1116	E1	C	4	0.173	2307	99.784	1	0.043	0	0
1117	E1	G	0	0	1	0.045	2214	99.865	2	0.09
1118	E1	A	2185	100	0	0	0	0	0	0
1119	E1	C	4	0.184	2168	99.816	0	0	0	0
1120	E1	G	1	0.048	0	0	2077	99.76	4	0.192
1121	E1	T	2	0.104	1890	98.746	0	0	22	1.149
1122	E1	C	5	0.267	1868	99.733	0	0	0	0
1123	E1	A	1981	100	0	0	0	0	0	0
1124	E1	T	2	0.104	1889	97.774	0	0	41	2.122
1125	E1	A	2052	99.903	0	0	0	0	2	0.097
1126	E1	T	0	0	0	0	0	0	2011	100
1127	E1	C	3	0.138	2171	99.862	0	0	0	0
1128	E1	G	2	0.095	2	0.095	2092	99.619	4	0.19
1129	E1	A	2082	99.952	0	0	1	0.048	0	0
1130	E1	T	0	0	0	0	1	0.047	2113	99.953
1131	E1	C	5	0.224	2223	99.776	0	0	0	0
1132	E1	T	2	0.088	4	0.176	1	0.044	2265	99.692
1133	E1	G	0	0	1	0.047	2104	99.621	7	0.331
1134	E1	C	2	0.093	2141	99.907	0	0	0	0
1135	E1	T	1	0.055	0	0	0	0	1820	99.945
1136	E1	T	0	0	1693	84.947	0	0	300	15.053
1137	E1	G	1	0.048	0	0	2076	99.904	1	0.048
1138	E1	T	1	0.048	1	0.048	0	0	2097	99.905
1139	E1	C	1	0.047	2130	99.859	0	0	2	0.094
1140	E1	G	1	0.05	0	0	1993	99.501	9	0.449
1141	E1	G	1	0.051	0	0	1949	99.897	1	0.051
1142	E1	G	11	0.544	0	0	2008	99.308	3	0.148
1143	E1	A	1979	99.949	1	0.051	0	0	0	0
1144	E1	G	0	0	0	0	2103	99.952	1	0.048
1145	E1	C	2	0.092	2173	99.908	0	0	0	0
1146	E1	G	5	0.229	0	0	2178	99.543	5	0.229
1147	E1	C	6	0.268	2230	99.732	0	0	0	0
1148	E1	C	0	0	2280	99.956	1	0.044	0	0
1149	E1	A	2296	100	0	0	0	0	0	0
1150	E1	C	4	0.18	2222	99.82	0	0	0	0
1151	E1	C	3	0.135	2223	99.686	0	0	4	0.179
1152	E1	C	6	0.265	2238	98.895	0	0	19	0.84
1153	E1	T	2	0.091	9	0.409	0	0	2192	99.501
1154	E1	C	4	0.18	235	10.571	158	7.108	1826	82.141
1155	E1	T	0	0	0	0	0	0	2263	100
1156	E1	G	6	0.233	0	0	2562	99.65	3	0.117
1157	E1	C	3	0.115	2613	99.847	0	0	1	0.038
1158	E1	T	0	0	1	0.038	0	0	2650	99.962
1159	E1	C	4	0.137	2903	99.691	0	0	5	0.172
1160	E1	G	4	0.141	0	0	2820	99.541	9	0.318
1161	E1	G	1	0.036	1	0.036	2754	99.819	3	0.109
1162	E1	C	4	0.145	2753	99.855	0	0	0	0
1163	E1	C	2	0.072	2766	99.928	0	0	0	0
1164	E1	C	4	0.139	2883	99.861	0	0	0	0
1165	E1	T	1	0.035	0	0	0	0	2849	99.965
1166	E1	C	2	0.07	2851	99.581	0	0	10	0.349
1167	E1	T	0	0	1	0.035	1	0.035	2859	99.93
1168	E1	A	3099	100	0	0	0	0	0	0
1169	E1	C	2	0.065	3095	99.871	0	0	2	0.065
1170	E1	G	1	0.033	0	0	3069	99.87	3	0.098
1171	E1	T	0	0	0	0	2	0.063	3180	99.937
1172	E1	G	0	0	0	0	2859	99.825	5	0.175
1173	E1	G	0	0	0	0	3064	99.935	2	0.065
1174	E1	G	2	0.067	2	0.067	2983	99.799	2	0.067
1175	E1	G	26	0.854	0	0	3016	99.113	1	0.033
1176	E1	G	0	0	0	0	3126	99.808	6	0.192
1177	E1	A	3482	99.943	1	0.029	1	0.029	0	0
1178	E1	C	3	0.088	3385	99.794	0	0	4	0.118
1179	E1	C	3	0.088	3381	99.324	0	0	20	0.588
1180	E1	T	1	0.029	2	0.057	0	0	3476	99.914
1181	E1	G	0	0	0	0	3463	99.971	1	0.029
1182	E1	T	0	0	1	0.029	0	0	3480	99.971
1183	E1	G	4	0.127	0	0	3139	99.714	5	0.159
1184	E1	C	3	0.086	3482	99.514	0	0	14	0.4
1185	E1	G	1	0.026	0	0	3770	99.815	6	0.159
1186	E1	G	0	0	1	0.027	3708	99.919	2	0.054
1187	E1	G	2	0.054	0	0	3697	99.757	7	0.189
1188	E1	T	0	0	2	0.052	0	0	3877	99.948
1189	E1	C	10	0.277	3605	99.696	1	0.028	0	0
1190	E1	T	10	0.276	3615	99.669	0	0	2	0.055
1191	E1	G	581	14.42	0	0	3441	85.406	7	0.174
1192	E1	T	0	0	0	0	2	0.049	4117	99.951
1193	E1	C	6	0.138	4342	99.564	2	0.046	11	0.252
1194	E1	T	0	0	0	0	0	0	4306	100
1195	E1	T	0	0	0	0	0	0	4344	100
1196	E1	T	1	0.023	24	0.55	1	0.023	4336	99.404
1197	E1	C	4	0.083	4811	99.917	0	0	0	0
1198	E1	T	2	0.042	0	0	0	0	4809	99.958
1199	E1	T	234	4.873	14	0.292	26	0.541	4528	94.294
1200	E1	G	1	0.022	13	0.281	4603	99.632	3	0.065
1201	E1	T	2	0.043	0	0	0	0	4664	99.957
1202	E1	T	5	0.108	4605	99.589	0	0	14	0.303
1203	E1	G	3	0.065	1	0.022	4621	99.548	17	0.366
1204	E1	G	4	0.078	0	0	5103	99.824	5	0.098
1205	E1	T	0	0	411	7.868	0	0	4813	92.132
1206	E1	C	6	0.117	5129	99.864	0	0	1	0.019
1207	E1	A	5034	99.98	0	0	1	0.02	0	0
1208	E1	A	0	0	0	0	5042	99.901	5	0.099
1209	E1	C	4568	90.42	481	9.521	3	0.059	0	0
1210	E1	T	0	0	0	0	4	0.074	5401	99.926
1211	E1	G	2	0.03	0	0	6746	99.926	3	0.044
1212	E1	T	3	0.045	231	3.433	3	0.045	6491	96.477
1213	E1	T	1	0.015	0	0	0	0	6661	99.985
1214	E1	T	2	0.03	2062	30.799	1	0.015	4630	69.156
1215	E1	A	7090	99.972	0	0	2	0.028	0	0
1216	E1	C	16	0.228	6988	99.715	2	0.029	2	0.029
1217	E1	C	14	0.195	7174	99.805	0	0	0	0
1218	E1	T	1	0.014	8	0.113	2	0.028	7083	99.845
1219	E1	T	2	0.028	1	0.014	0	0	7267	99.959
1220	E1	C	15	0.208	7107	98.544	0	0	90	1.248
1221	E1	T	1	0.015	1	0.015	0	0	6838	99.971
1222	E1	C	8	0.108	7396	99.892	0	0	0	0
1223	E1	T	0	0	3	0.043	1	0.014	6975	99.943
1224	E1	C	4	0.054	7360	99.919	1	0.014	1	0.014
1225	E1	C	8	0.11	7258	99.862	0	0	2	0.028
1226	E1	C	12	0.162	7381	99.434	0	0	30	0.404
1227	E1	A	7224	99.889	0	0	1	0.014	7	0.097
1228	E1	G	0	0	0	0	7116	99.888	8	0.112
1229	E1	G	52	0.727	0	0	7087	99.147	9	0.126
1230	E1	C	10	0.138	7243	99.821	0	0	3	0.041
1231	E1	G	2	0.027	2	0.027	7280	99.822	9	0.123
1232	E1	C	4	0.055	7325	99.918	0	0	2	0.027
1233	E1	C	7	0.095	7387	99.865	0	0	3	0.041
1234	E1	A	7504	99.973	0	0	0	0	2	0.027
1235	E1	C	5	0.066	7528	99.907	0	0	2	0.027
1236	E1	T	1	0.013	4	0.054	1	0.013	7402	99.919
1237	E1	G	1	0.013	0	0	7565	99.934	4	0.053
1238	E1	G	0	0	0	0	7472	99.933	5	0.067
1239	E1	A	7662	99.987	1	0.013	0	0	0	0
1240	E1	C	4	0.052	7669	99.831	0	0	9	0.117
1241	E1	G	43	0.548	2	0.025	7791	99.299	10	0.127
1242	E1	A	7813	99.694	0	0	23	0.293	1	0.013
1243	E1	C	10	0.124	8008	99.639	0	0	19	0.236
1244	E1	G	72	0.922	0	0	7728	98.95	10	0.128
1245	E1	C	10	0.134	7474	99.84	0	0	2	0.027
1246	E1	A	7670	99.844	0	0	8	0.104	4	0.052
1247	E1	A	7850	99.962	1	0.013	2	0.025	0	0
1248	E1	G	0	0	0	0	7910	99.886	9	0.114
1249	E1	A	7818	99.936	4	0.051	0	0	1	0.013
1250	E1	C	12	0.15	7894	98.86	0	0	79	0.989
1251	E1	T	3	0.038	11	0.14	1	0.013	7866	99.81
1252	E1	G	8	0.1	0	0	7961	99.774	10	0.125
1253	E1	C	20	0.26	7663	99.688	0	0	4	0.052
1254	E1	A	8171	99.988	0	0	1	0.012	0	0
1255	E1	A	8117	99.988	1	0.012	0	0	0	0
1256	E1	T	4	0.05	170	2.119	4	0.05	7845	97.781
1257	E1	T	1	0.013	0	0	0	0	7985	99.987
1258	E1	G	3	0.038	0	0	7801	99.668	23	0.294
1259	E1	T	5	0.063	814	10.313	1	0.013	7073	89.611
1260	E1	T	1	0.013	1	0.013	1	0.013	7556	99.96
1261	E1	C	3	0.044	6830	99.927	0	0	2	0.029
1262	E1	T	1	0.016	93	1.49	540	8.652	5607	89.841
1263	E1	A	6	0.096	413	6.6	0	0	5839	93.305
1264	E1	T	0	0	0	0	1	0.016	6310	99.984
1265	E1	C	3	0.048	0	0	6187	99.806	9	0.145
1266	E1	T	2	0.031	3	0.047	1	0.016	6376	99.906
1267	E1	A	6315	99.873	6	0.095	2	0.032	0	0
1268	E1	T	9	0.146	6126	99.707	0	0	9	0.146
1269	E1	C	13	0.211	6134	99.74	0	0	3	0.049
1270	E1	C	8	0.133	6026	99.851	0	0	1	0.017
1271	E1	C	10	0.159	6236	99.378	7	0.112	22	0.351
1272	E1	G	1	0.015	0	0	6823	99.912	5	0.073
1273	E1	G	2	0.029	0	0	6777	99.897	5	0.074
1274	E1	C	4	0.06	6694	99.732	0	0	14	0.209
1275	E1	C	5	0.073	6818	99.868	0	0	4	0.059
1276	E1	A	7124	99.958	1	0.014	2	0.028	0	0
1277	E1	T	2	0.029	81	1.168	0	0	6849	98.803
1278	E1	A	6987	99.957	3	0.043	0	0	0	0
1279	E1	T	0	0	0	0	2	0.029	6883	99.971
1280	E1	A	6645	99.985	0	0	1	0.015	0	0
1281	E1	A	6692	99.955	0	0	2	0.03	1	0.015
1282	E1	C	3	0.045	6684	99.761	0	0	13	0.194
1283	E1	G	50	0.812	0	0	6097	98.961	14	0.227
1284	E1	G	1	0.017	0	0	5996	99.9	5	0.083
1285	E1	G	1	0.017	1	0.017	6036	99.884	5	0.083
1286	E1	T	1	0.017	0	0	0	0	5881	99.983
1287	E1	C	4	0.083	4794	99.854	0	0	3	0.062
1288	E1	A	5113	99.98	0	0	0	0	1	0.02
1289	E1	T	3	0.061	4696	94.773	0	0	256	5.166
1290	E1	C	6	0.114	5230	99.676	1	0.019	10	0.191
1291	E1	G	8	0.146	0	0	5443	99.434	23	0.42
1292	E1	C	6	0.118	4895	96.586	0	0	167	3.295
1293	E1	A	5333	99.944	0	0	3	0.056	0	0
1294	E1	T	0	0	0	0	0	0	5409	100
1295	E1	G	0	0	1	0.019	5172	99.961	1	0.019
1296	E1	G	3	0.058	0	0	5212	99.904	2	0.038
1297	E1	C	5	0.098	5101	99.883	0	0	1	0.02
1298	E1	A	5018	99.841	0	0	8	0.159	0	0
1299	E1	T	1	0.02	2	0.04	1	0.02	5054	99.921
1300	E1	G	0	0	0	0	4935	99.778	11	0.222
1301	E1	G	1	0.021	0	0	4786	99.791	9	0.188
1302	E1	G	3	0.061	0	0	4915	99.898	2	0.041
1303	E1	A	4804	100	0	0	0	0	0	0
1304	E1	T	0	0	7	0.141	0	0	4965	99.859
1305	E1	A	4922	100	0	0	0	0	0	0
1306	E1	T	0	0	1	0.021	0	0	4801	99.979
1307	E1	G	1	0.02	0	0	4984	99.96	1	0.02
1308	E1	A	4814	99.979	0	0	0	0	1	0.021
1309	E1	T	0	0	0	0	3	0.062	4842	99.938
1310	E1	G	0	0	0	0	4867	99.877	6	0.123
1311	E1	A	4584	99.978	0	0	1	0.022	0	0
1312	E1	T	0	0	1	0.021	0	0	4688	99.979
1313	E1	G	0	0	0	0	4556	99.934	3	0.066
1314	E1	A	4251	99.976	0	0	1	0.024	0	0
1315	E1	A	4193	99.952	0	0	2	0.048	0	0
1316	E1	C	5	0.117	4255	99.555	0	0	14	0.328
1317	E1	T	0	0	1	0.024	0	0	4230	99.976
1318	E1	G	0	0	0	0	3954	99.899	4	0.101
1319	E1	G	0	0	0	0	3951	99.949	2	0.051
1320	E1	T	98	2.486	0	0	0	0	3844	97.514
1321	E1	C	3	0.091	3283	99.878	0	0	1	0.03
1322	E1	C	8	0.255	3134	99.745	0	0	0	0
1323	E1	C	2	0.063	3166	99.905	1	0.032	0	0
1324	E1	C	4	0.129	3103	99.871	0	0	0	0
1325	E1	T	0	0	64	2.03	0	0	3088	97.97
1326	E1	A	3050	100	0	0	0	0	0	0
1327	E1	C	5	0.182	2733	99.745	0	0	2	0.073
1328	E1	G	1	0.041	0	0	2450	99.918	1	0.041
1329	E1	G	0	0	0	0	2104	100	0	0
1330	E1	C	2	0.102	1949	99.846	0	0	1	0.051
1331	E1	A	4	0.224	0	0	1778	99.552	4	0.224
1332	E1	G	0	0	0	0	1783	99.776	4	0.224
1333	E1	C	2	0.109	1822	99.726	0	0	3	0.164
1334	E1	G	1784	100	0	0	0	0	0	0
1335	E1	T	0	0	1	0.054	0	0	1840	99.946
1336	E1	T	0	0	1	0.055	0	0	1824	99.945
1337	E1	G	30	1.739	0	0	1694	98.203	1	0.058
1338	E1	G	1708	99.766	0	0	3	0.175	1	0.058
1339	E1	T	0	0	0	0	0	0	1758	100
1340	E1	G	1734	99.712	0	0	5	0.288	0	0
1341	E1	G	1715	99.305	0	0	11	0.637	1	0.058
1342	E1	T	1	0.056	1744	98.364	3	0.169	25	1.41
1343	E1	A	117	6.747	0	0	1611	92.907	6	0.346
1344	E1	G	2	0.115	0	0	1739	99.828	1	0.057
1345	E1	C	3	0.135	2223	99.865	0	0	0	0
1346	E1	T	0	0	1	0.046	63	2.905	2105	97.049
1347	E1	C	1	0.041	2431	99.959	0	0	0	0
1348	E1	A	2436	99.673	3	0.123	5	0.205	0	0
1349	E1	G	23	0.93	0	0	2447	98.989	2	0.081
1350	E1	C	2	0.08	2486	99.92	0	0	0	0
1351	E1	T	0	0	0	0	0	0	2499	100
1352	E1	G	1	0.041	0	0	2414	99.835	3	0.124
1353	E1	C	0	0	2398	100	0	0	0	0
1354	E1	T	1	0.045	0	0	0	0	2199	99.955
1355	E1	C	1	0.044	2295	99.956	0	0	0	0
1356	E1	C	1	0.042	2366	99.328	0	0	15	0.63
1357	E1	G	2	0.087	0	0	2305	99.913	0	0
1358	E1	G	14	0.611	0	0	2274	99.301	2	0.087
1359	E1	A	2174	99.954	0	0	1	0.046	0	0
1360	E1	T	0	0	0	0	0	0	2113	100
1361	E1	C	6	0.276	2167	99.724	0	0	0	0
1362	E1	C	2	0.092	2166	99.908	0	0	0	0
1363	E1	C	2	0.089	2255	99.867	0	0	1	0.044
1364	E1	A	2349	99.915	1	0.043	0	0	1	0.043
1365	E1	C	1	0.044	2291	99.913	1	0.044	0	0
1366	E1	A	1947	100	0	0	0	0	0	0
1367	E1	A	2007	100	0	0	0	0	0	0
1368	E1	G	1	0.049	0	0	2026	99.852	2	0.099
1369	E1	C	5	0.25	1995	99.75	0	0	0	0
1370	E1	C	2	0.099	2026	99.852	1	0.049	0	0
1371	E1	A	1973	100	0	0	0	0	0	0
1372	E1	T	0	0	0	0	0	0	1882	100
1373	E1	C	3	0.157	1892	99.006	0	0	16	0.837
1374	E1	A	3	0.164	58	3.169	1	0.055	1768	96.612
1375	E1	T	1	0.05	1	0.05	0	0	2008	99.9
1376	E1	G	0	0	0	0	2115	99.953	1	0.047
1377	E1	G	0	0	0	0	2092	99.904	2	0.096
1378	E1	A	2008	99.95	0	0	0	0	1	0.05
1379	E1	C	1	0.05	13	0.648	0	0	1992	99.302
1380	E1	A	2136	99.953	0	0	0	0	1	0.047
1381	E1	T	0	0	0	0	0	0	2127	100
1382	E1	G	0	0	0	0	2220	99.865	3	0.135
1383	E1	A	2126	100	0	0	0	0	0	0
1384	E1	T	0	0	0	0	0	0	2043	100
1385	E1	C	50	2.291	2130	97.617	0	0	2	0.092
1386	E1	G	0	0	0	0	2147	99.907	2	0.093
1387	E1	C	0	0	2118	99.953	0	0	1	0.047
1388	E1	T	0	0	0	0	0	0	2195	100
1389	E1	G	0	0	0	0	2257	99.779	5	0.221
1390	E1	G	0	0	0	0	2247	100	0	0
1391	E1	T	0	0	0	0	1	0.043	2305	99.957
1392	E1	G	1	0.045	0	0	2208	99.91	1	0.045
1393	E1	C	1	0.047	2143	99.953	0	0	0	0
1394	E1	T	0	0	2073	99.568	0	0	9	0.432
1395	E1	C	0	0	2199	99.955	0	0	1	0.045
1396	E1	A	2473	100	0	0	0	0	0	0
1397	E1	C	2	0.081	2457	99.919	0	0	0	0
1398	E1	T	0	0	1	0.04	0	0	2528	99.96
1399	E1	G	1	0.039	0	0	2553	99.766	5	0.195
1400	E1	G	0	0	0	0	2539	100	0	0
1401	E1	G	0	0	0	0	2507	99.722	7	0.278
1402	E1	G	0	0	0	0	2565	99.961	1	0.039
1403	E1	A	2634	99.962	0	0	1	0.038	0	0
1404	E1	G	0	0	0	0	2761	99.964	1	0.036
1405	E1	T	0	0	0	0	0	0	2808	100
1406	E1	C	2	0.071	2806	99.929	0	0	0	0
1407	E1	C	4	0.141	2842	99.859	0	0	0	0
1408	E1	T	0	0	0	0	0	0	2986	100
1409	E1	G	137	5.061	0	0	2567	94.828	3	0.111
1410	E1	G	1	0.036	0	0	2772	99.964	0	0
1411	E1	C	3	0.108	2757	99.531	0	0	10	0.361
1412	E1	G	32	1.194	0	0	2647	98.769	1	0.037
1413	E1	G	2	0.077	0	0	2599	99.808	3	0.115
1414	E1	G	0	0	0	0	2711	99.926	2	0.074
1415	E1	C	0	0	2613	97.719	0	0	61	2.281
1416	E1	A	2822	100	0	0	0	0	0	0
1417	E1	T	0	0	0	0	1	0.035	2824	99.965
1418	E1	A	2796	99.964	1	0.036	0	0	0	0
1419	E1	G	0	0	0	0	2974	100	0	0
1420	E1	C	3	0.1	2988	99.9	0	0	0	0
1421	E1	G	4	0.128	0	0	3114	99.744	4	0.128
1422	E1	T	0	0	0	0	0	0	3103	100
1423	E1	A	3151	100	0	0	0	0	0	0
1424	E1	T	0	0	27	0.867	0	0	3087	99.133
1425	E1	T	0	0	0	0	1	0.032	3136	99.968
1426	E1	T	0	0	0	0	0	0	3132	100
1427	E1	C	4	0.13	2906	94.351	1	0.032	169	5.487
1428	E1	T	1	0.033	0	0	0	0	3065	99.967
1429	E1	C	3	0.097	3088	99.903	0	0	0	0
1430	E1	C	3	0.093	3213	99.907	0	0	0	0
1431	E1	A	3230	99.938	0	0	0	0	2	0.062
1432	E1	T	0	0	0	0	0	0	3268	100
1433	E1	G	0	0	0	0	3182	99.843	5	0.157
1434	E1	G	2	0.062	1	0.031	3212	99.907	0	0
1435	E1	T	1	0.032	1	0.032	0	0	3101	99.936
1436	E1	G	0	0	0	0	2929	99.932	2	0.068
1437	E1	G	1	0.034	2	0.069	2896	99.69	6	0.207
1438	E1	G	0	0	2	0.069	2897	99.862	2	0.069
1439	E1	G	17	0.577	0	0	2930	99.389	1	0.034
1440	E1	A	2913	99.966	1	0.034	0	0	0	0
1441	E1	A	2967	99.966	0	0	1	0.034	0	0
1442	E1	C	4	0.137	2899	99.179	0	0	20	0.684
1443	E1	T	0	0	0	0	0	0	2857	100
1444	E1	G	2	0.072	0	0	2776	99.784	4	0.144
1445	E1	G	0	0	1	0.037	2720	99.89	2	0.073
1446	E1	G	2	0.072	0	0	2769	99.82	3	0.108
1447	E1	C	5	0.186	2685	99.777	0	0	1	0.037
1448	E1	G	1	0.037	1	0.037	2678	99.851	2	0.075
1449	E1	A	2617	100	0	0	0	0	0	0
1450	E1	A	2581	100	0	0	0	0	0	0
1451	E1	G	0	0	0	0	2561	99.65	9	0.35
1452	E1	G	2	0.079	0	0	2527	99.842	2	0.079
1453	E1	T	0	0	0	0	1	0.058	1737	99.942
1454	E1	C	0	0	1	0.06	0	0	1672	99.94
1455	E1	C	0	0	1663	100	0	0	0	0
1456	E1	T	0	0	1	0.058	0	0	1719	99.942
1457	E1	G	1688	99.823	2	0.118	0	0	1	0.059
1458	E1	G	0	0	0	0	1725	99.942	1	0.058
1459	E1	T	1	0.059	0	0	0	0	1691	99.941
1460	E1	A	180	10.619	0	0	1497	88.319	18	1.062
1461	E1	G	1	0.059	0	0	1696	99.941	0	0
1462	E1	T	0	0	0	0	0	0	1659	100
1463	E1	G	0	0	0	0	1634	99.939	1	0.061
1464	E1	C	0	0	1634	99.939	0	0	1	0.061
1465	E1	T	1	0.06	0	0	0	0	1664	99.94
1466	E1	G	2	0.118	0	0	1681	99.585	5	0.296
1467	E1	C	1	0.064	1506	97.036	0	0	45	2.899
1468	E1	T	0	0	0	0	1	0.064	1573	99.936
1469	E1	G	1605	99.813	1	0.062	2	0.124	0	0
1470	E1	C	1	0.063	1562	98.487	0	0	23	1.45
1471	E1	T	1	0.064	1	0.064	2	0.129	1552	99.743
1472	E1	A	1414	89.778	156	9.905	5	0.317	0	0
1473	E1	T	0	0	0	0	0	0	1525	100
1474	E1	T	0	0	0	0	0	0	1566	100
1475	E1	T	0	0	1	0.065	0	0	1530	99.935
1476	E1	G	2	0.132	0	0	1512	99.868	0	0
1477	E1	C	3	0.217	1380	99.639	0	0	2	0.144
1478	E1	C	8	0.566	1403	99.292	0	0	2	0.142
1479	E1	G	0	0	0	0	1310	99.924	1	0.076
1480	E1	G	0	0	3	0.231	1292	99.614	2	0.154
1481	E1	C	2	0.158	1257	99.604	0	0	3	0.238
1482	E1	G	0	0	0	0	1241	100	0	0
1483	E1	T	0	0	0	0	0	0	975	100
1484	E1	C	0	0	2	0.227	0	0	879	99.773
1485	E1	G	0	0	0	0	907	99.89	1	0.11
1486	E1	A	919	100	0	0	0	0	0	0
1487	E1	C	0	0	870	99.771	0	0	2	0.229
1488	E1	G	0	0	0	0	881	99.887	1	0.113
1489	E1	C	1	0.125	796	99.875	0	0	0	0
1490	E2	G	5	0.876	0	0	565	98.949	1	0.175
1491	E2	G	1	0.187	535	99.813	0	0	0	0
1492	E2	A	563	100	0	0	0	0	0	0
1493	E2	A	47	8.484	0	0	507	91.516	0	0
1494	E2	A	552	99.819	1	0.181	0	0	0	0
1495	E2	C	0	0	506	100	0	0	0	0
1496	E2	C	0	0	489	99.39	0	0	3	0.61
1497	E2	C	0	0	432	96.214	0	0	17	3.786
1498	E2	A	474	100	0	0	0	0	0	0
1499	E2	C	0	0	395	99.496	0	0	2	0.504
1502	E2	C	0	0	288	100	0	0	0	0
1503	E2	A	306	100	0	0	0	0	0	0
1504	E2	C	0	0	264	100	0	0	0	0
1505	E2	C	0	0	281	99.293	0	0	2	0.707
1506	E2	G	0	0	0	0	174	100	0	0
1507	E2	G	0	0	0	0	168	100	0	0
1508	E2	G	0	0	0	0	166	100	0	0
1509	E2	G	0	0	0	0	165	100	0	0
1510	E2	G	0	0	0	0	160	100	0	0
1514	E2	T	0	0	0	0	43	100	0	0
1515	E2	G	0	0	0	0	51	100	0	0
1516	E2	C	0	0	43	100	0	0	0	0
1518	E2	G	0	0	0	0	5	100	0	0
1519	E2	G	0	0	2	100	0	0	0	0
1521	E2	C	0	0	6	100	0	0	0	0
1522	E2	G	5	100	0	0	0	0	0	0
1523	E2	C	0	0	0	0	0	0	4	100
1525	E2	C	0	0	0	0	0	0	0	0
1531	E2	C	0	0	3	100	0	0	0	0
1535	E2	G	1	100	0	0	0	0	0	0
1560	E2	G	0	0	10	100	0	0	0	0
1563	E2	A	0	0	0	0	0	0	12	100
1564	E2	A	0	0	11	100	0	0	0	0
1565	E2	G	0	0	0	0	38	100	0	0
1566	E2	C	0	0	56	100	0	0	0	0
1569	E2	A	67	100	0	0	0	0	0	0
1571	E2	C	50	76.923	0	0	14	21.538	1	1.538
1572	E2	A	0	0	64	98.462	1	1.538	0	0
1575	E2	C	0	0	216	100	0	0	0	0
1577	E2	A	0	0	0	0	202	100	0	0
1578	E2	C	0	0	234	97.5	0	0	6	2.5
1579	E2	T	0	0	0	0	0	0	241	100
1581	E2	A	21	9.052	0	0	211	90.948	0	0
1583	E2	C	15	6.303	40	16.807	0	0	183	76.891
1585	E2	A	337	100	0	0	0	0	0	0
1586	E2	C	0	0	378	100	0	0	0	0
1587	E2	A	395	100	0	0	0	0	0	0
1588	E2	C	1	0.246	405	99.754	0	0	0	0
1589	E2	C	0	0	397	100	0	0	0	0
1592	E2	C	1	0.234	427	99.766	0	0	0	0
1593	E2	G	0	0	0	0	429	100	0	0
1594	E2	G	0	0	0	0	420	100	0	0
1595	E2	C	0	0	91	20.267	0	0	358	79.733
1597	E2	G	0	0	0	0	507	100	0	0
1598	E2	T	0	0	12	2.281	0	0	514	97.719
1599	E2	T	0	0	0	0	0	0	546	100
1600	E2	G	0	0	0	0	529	99.811	1	0.189
1601	E2	G	1	0.189	0	0	528	99.811	0	0
1602	E2	C	0	0	529	100	0	0	0	0
1603	E2	A	553	100	0	0	0	0	0	0
1605	E2	A	544	99.817	0	0	1	0.183	0	0
1608	E2	A	529	100	0	0	0	0	0	0
1610	E2	T	0	0	2	0.364	0	0	548	99.636
1611	E2	A	541	100	0	0	0	0	0	0
1612	E2	G	0	0	0	0	543	99.816	1	0.184
1613	E2	C	0	0	536	99.628	0	0	2	0.372
1614	E2	A	533	100	0	0	0	0	0	0
1616	E2	G	19	3.704	0	0	493	96.101	1	0.195
1617	E2	G	0	0	0	0	496	100	0	0
1618	E2	C	2	0.397	502	99.603	0	0	0	0
1619	E2	C	0	0	492	100	0	0	0	0
1620	E2	T	0	0	449	86.847	0	0	68	13.153
1621	E2	T	0	0	0	0	0	0	525	100
1622	E2	G	0	0	1	0.191	522	99.809	0	0
1623	E2	A	517	99.807	0	0	1	0.193	0	0
1624	E2	A	543	99.816	1	0.184	0	0	0	0
1625	E2	C	0	0	568	100	0	0	0	0
1627	E2	G	1	0.181	0	0	550	99.819	0	0
1628	E2	C	0	0	566	100	0	0	0	0
1630	E2	A	568	100	0	0	0	0	0	0
1631	E2	T	0	0	0	0	0	0	573	100
1633	E2	A	557	100	0	0	0	0	0	0
1634	E2	A	0	0	0	0	0	0	569	100
1635	E2	A	548	99.636	1	0.182	0	0	1	0.182
1637	E2	C	0	0	608	100	0	0	0	0
1638	E2	C	0	0	656	100	0	0	0	0
1641	E2	A	620	100	0	0	0	0	0	0
1642	E2	A	576	99.827	1	0.173	0	0	0	0
1643	E2	C	0	0	0	0	558	99.643	2	0.357
1644	E2	A	598	99.833	1	0.167	0	0	0	0
1645	E2	C	1	0.158	626	98.738	0	0	7	1.104
1646	E2	C	0	0	669	100	0	0	0	0
1647	E2	G	0	0	0	0	652	100	0	0
1648	E2	G	0	0	0	0	640	100	0	0
1649	E2	C	0	0	669	100	0	0	0	0
1650	E2	T	0	0	0	0	0	0	665	100
1651	E2	G	0	0	0	0	637	99.843	1	0.157
1652	E2	G	1	0.161	0	0	620	99.678	1	0.161
1653	E2	T	607	100	0	0	0	0	0	0
1654	E2	T	0	0	0	0	0	0	600	100
1655	E2	A	1	0.161	613	98.553	0	0	8	1.286
1656	E2	G	1	0.131	0	0	764	99.739	1	0.131
1657	E2	C	0	0	874	100	0	0	0	0
1658	E2	A	986	100	0	0	0	0	0	0
1659	E2	G	0	0	0	0	932	100	0	0
1660	E2	G	0	0	0	0	902	99.779	2	0.221
1661	E2	G	30	3.24	0	0	896	96.76	0	0
1662	E2	C	1	0.131	762	99.869	0	0	0	0
1663	E2	T	0	0	0	0	0	0	741	100
1664	E2	C	0	0	26	3.586	1	0.138	698	96.276
1665	E2	T	8	1.06	746	98.808	0	0	1	0.132
1666	E2	T	0	0	0	0	0	0	757	100
1667	E2	C	0	0	842	100	0	0	0	0
1668	E2	T	0	0	0	0	0	0	857	100
1669	E2	A	907	100	0	0	0	0	0	0
1670	E2	T	0	0	0	0	0	0	940	100
1671	E2	C	90	9.375	870	90.625	0	0	0	0
1672	E2	A	912	90.746	1	0.1	91	9.055	1	0.1
1673	E2	G	0	0	104	9.269	1017	90.642	1	0.089
1674	E2	C	0	0	978	91.831	0	0	87	8.169
1675	E2	A	1201	100	0	0	0	0	0	0
1676	E2	C	0	0	1298	100	0	0	0	0
1677	E2	A	1309	100	0	0	0	0	0	0
1678	E2	A	1291	100	0	0	0	0	0	0
1679	E2	A	1295	100	0	0	0	0	0	0
1680	E2	T	1	0.07	0	0	0	0	1424	99.93
1681	E2	T	0	0	0	0	0	0	1432	100
1682	E2	C	2	0.13	1514	98.44	0	0	22	1.43
1683	E2	A	1598	100	0	0	0	0	0	0
1684	E2	A	1592	100	0	0	0	0	0	0
1685	E2	C	3	0.18	1668	99.82	0	0	0	0
1686	E2	T	0	0	0	0	0	0	1627	100
1687	E2	C	1	0.055	1823	99.89	1	0.055	0	0
1688	E2	T	0	0	14	0.769	0	0	1806	99.231
1689	E2	T	0	0	1	0.052	0	0	1906	99.948
1690	E2	C	1	0.048	2077	99.952	0	0	0	0
1691	E2	A	2100	100	0	0	0	0	0	0
1692	E2	G	0	0	0	0	2156	100	0	0
1693	E2	G	0	0	0	0	2152	99.954	1	0.046
1694	E2	C	3	0.132	2278	99.868	0	0	0	0
1695	E2	T	2	0.088	1	0.044	0	0	2265	99.868
1696	E2	G	1	0.043	0	0	2346	99.957	0	0
1697	E2	T	0	0	14	0.586	0	0	2375	99.414
1698	E2	C	0	0	2321	99.914	0	0	2	0.086
1699	E2	C	2	0.082	2440	99.918	0	0	0	0
1700	E2	T	1	0.042	25	1.039	1	0.042	2379	98.878
1701	E2	G	1	0.041	0	0	2459	99.878	2	0.081
1702	E2	A	2311	99.914	1	0.043	1	0.043	0	0
1703	E2	G	0	0	0	0	2491	99.96	1	0.04
1704	E2	A	2463	99.959	0	0	0	0	1	0.041
1705	E2	G	0	0	0	0	2517	99.802	5	0.198
1706	E2	G	1	0.04	0	0	2490	99.92	1	0.04
1707	E2	T	0	0	1	0.039	0	0	2545	99.961
1708	E2	T	0	0	0	0	0	0	2558	100
1709	E2	G	1	0.041	0	0	2431	99.959	0	0
1710	E2	G	0	0	0	0	2397	99.875	3	0.125
1711	E2	C	4	0.163	2453	99.675	0	0	4	0.163
1712	E2	C	3	0.121	2464	99.757	0	0	3	0.121
1713	E2	A	2435	99.795	1	0.041	4	0.164	0	0
1714	E2	G	0	0	2	0.082	2433	99.795	3	0.123
1715	E2	C	2	0.082	2433	99.631	0	0	7	0.287
1716	E2	T	1	0.042	0	0	0	0	2394	99.958
1717	E2	G	1	0.043	0	0	2338	99.915	1	0.043
1718	E2	C	5	0.216	2298	99.351	0	0	10	0.432
1719	E2	C	2	0.084	2363	99.705	0	0	5	0.211
1720	E2	G	2	0.085	0	0	2350	99.873	1	0.042
1721	E2	A	2275	98.06	4	0.172	41	1.767	0	0
1722	E2	C	0	0	2311	99.914	0	0	2	0.086
1723	E2	G	2	0.091	0	0	2193	99.909	0	0
1724	E2	C	0	0	2166	99.954	0	0	1	0.046
1725	E2	C	1	0.048	2104	99.952	0	0	0	0
1726	E2	T	0	0	4	0.21	0	0	1899	99.79
1727	E2	T	7	0.359	1931	98.975	0	0	13	0.666
1728	E2	A	1895	99.895	1	0.053	0	0	1	0.053
1729	E2	C	2	0.101	1981	99.899	0	0	0	0
1730	E2	C	0	0	11	0.568	9	0.465	1916	98.967
1731	E2	G	0	0	0	0	1972	99.848	3	0.152
1732	E2	A	1956	100	0	0	0	0	0	0
1733	E2	T	0	0	154	8.183	0	0	1728	91.817
1734	E2	T	0	0	3	0.16	0	0	1874	99.84
1735	E2	T	1	0.053	1	0.053	0	0	1896	99.895
1736	E2	T	1	0.052	26	1.34	0	0	1914	98.609
1737	E2	G	2	0.105	0	0	1897	99.842	1	0.053
1738	E2	C	2	0.108	1855	99.731	0	0	3	0.161
1739	E2	C	3	0.163	1834	99.566	0	0	5	0.271
1740	E2	C	4	0.21	1897	99.79	0	0	0	0
1741	E2	A	1922	99.844	0	0	0	0	3	0.156
1742	E2	G	2	0.109	0	0	1830	99.891	0	0
1743	E2	G	0	0	1	0.057	1749	99.943	0	0
1744	E2	G	0	0	0	0	1773	99.831	3	0.169
1745	E2	C	2	0.11	1805	99.23	0	0	12	0.66
1746	E2	T	1	0.053	1	0.053	0	0	1873	99.893
1747	E2	G	1	0.059	0	0	1698	99.882	1	0.059
1748	E2	G	1	0.062	0	0	1622	99.877	1	0.062
1749	E2	G	0	0	0	0	1558	100	0	0
1750	E2	G	1	0.062	0	0	1611	99.814	2	0.124
1751	E2	T	0	0	1305	98.789	1	0.076	15	1.136
1752	E2	C	3	0.226	1322	99.774	0	0	0	0
1753	E2	C	0	0	1350	99.926	0	0	1	0.074
1754	E2	T	0	0	1356	99.413	0	0	8	0.587
1755	E2	A	1554	99.679	4	0.257	1	0.064	0	0
1756	E2	T	1	0.068	0	0	0	0	1480	99.932
1757	E2	C	1	0.064	1561	99.808	1	0.064	1	0.064
1758	E2	A	1587	99.874	2	0.126	0	0	0	0
1759	E2	G	0	0	0	0	1570	99.873	2	0.127
1760	E2	T	2	0.152	1	0.076	0	0	1314	99.772
1761	E2	T	3	0.233	1285	99.69	0	0	1	0.078
1762	E2	A	1349	100	0	0	0	0	0	0
1763	E2	T	0	0	0	0	0	0	1365	100
1764	E2	G	5	0.39	0	0	1276	99.532	1	0.078
1765	E2	C	2	0.174	1145	99.479	0	0	4	0.348
1766	E2	C	1	0.084	1195	99.916	0	0	0	0
1767	E2	A	1076	99.907	0	0	1	0.093	0	0
1768	E2	A	1129	100	0	0	0	0	0	0
1769	E2	C	1	0.083	1204	99.917	0	0	0	0
1770	E2	G	1	0.089	0	0	1125	99.823	1	0.089
1771	E2	G	0	0	0	0	1109	99.91	1	0.09
1772	E2	A	1018	100	0	0	0	0	0	0
1773	E2	A	996	99.9	0	0	0	0	1	0.1
1774	E2	G	3	0.308	0	0	969	99.589	1	0.103
1775	E2	C	2	0.199	1004	99.702	0	0	1	0.099
1776	E2	G	1	0.106	0	0	940	99.788	1	0.106
1777	E2	G	1	0.108	0	0	924	99.676	2	0.216
1778	E2	C	2	0.225	885	99.775	0	0	0	0
1779	E2	C	1	0.118	842	99.763	1	0.118	0	0
1780	E2	T	1	0.115	864	99.654	0	0	2	0.231
1781	E2	C	1	0.106	941	99.894	0	0	0	0
1782	E2	G	1	0.081	0	0	1235	99.436	6	0.483
1783	E2	A	1177	100	0	0	0	0	0	0
1784	E2	C	0	0	2	0.168	0	0	1187	99.832
1785	E2	G	0	0	0	0	1209	99.835	2	0.165
1786	E2	A	1420	99.93	0	0	0	0	1	0.07
1787	E2	A	1505	100	0	0	0	0	0	0
1788	E2	C	1	0.063	1575	99.747	0	0	3	0.19
1789	E2	G	0	0	0	0	1518	99.934	1	0.066
1790	E2	C	0	0	1478	99.932	0	0	1	0.068
1791	E2	C	2	0.14	1421	99.789	0	0	1	0.07
1792	E2	C	1	0.066	1512	99.868	0	0	1	0.066
1793	E2	C	0	0	7	0.468	1	0.067	1489	99.466
1794	E2	T	0	0	0	0	0	0	1576	100
1795	E2	A	2160	100	0	0	0	0	0	0
1796	E2	C	2	0.088	2260	99.253	0	0	15	0.659
1797	E2	T	1	0.041	0	0	0	0	2431	99.959
1798	E2	G	1	0.045	1	0.045	2206	99.684	5	0.226
1799	E2	C	2	0.081	2457	99.756	1	0.041	3	0.122
1800	E2	T	1	0.04	5	0.202	0	0	2466	99.757
1801	E2	G	0	0	1	0.039	2587	99.961	0	0
1802	E2	G	6	0.224	0	0	2666	99.664	3	0.112
1803	E2	C	0	0	2843	99.895	0	0	3	0.105
1804	E2	A	2850	99.965	1	0.035	0	0	0	0
1805	E2	C	5	0.158	3158	99.842	0	0	0	0
1806	E2	T	0	0	0	0	0	0	3232	100
1807	E2	A	3391	99.971	0	0	1	0.029	0	0
1808	E2	C	2	0.061	3283	99.939	0	0	0	0
1809	E2	C	3	0.094	3183	99.843	0	0	2	0.063
1810	E2	C	2	0.062	3231	99.907	0	0	1	0.031
1811	E2	T	5	0.155	3193	98.671	1	0.031	37	1.143
1812	E2	C	0	0	3397	99.971	0	0	1	0.029
1813	E2	C	3	0.085	3513	99.886	0	0	1	0.028
1814	E2	A	3859	99.948	2	0.052	0	0	0	0
1815	E2	A	3723	99.919	0	0	1	0.027	2	0.054
1816	E2	G	2	0.052	0	0	3841	99.922	1	0.026
1817	E2	A	3743	100	0	0	0	0	0	0
1818	E2	C	5	0.126	3964	99.849	0	0	1	0.025
1819	E2	C	0	0	4073	100	0	0	0	0
1820	E2	T	3	0.073	0	0	1	0.024	4099	99.903
1821	E2	T	1	0.024	0	0	0	0	4092	99.976
1822	E2	G	3	0.067	0	0	4474	99.777	7	0.156
1823	E2	T	0	0	63	1.402	1	0.022	4429	98.576
1824	E2	G	0	0	0	0	4480	99.844	7	0.156
1825	E2	G	1	0.023	0	0	4423	99.684	13	0.293
1826	E2	C	0	0	58	1.278	0	0	4482	98.722
1827	E2	A	4763	99.937	1	0.021	1	0.021	1	0.021
1828	E2	T	2	0.041	0	0	0	0	4847	99.959
1829	E2	T	2	0.04	27	0.539	1	0.02	4983	99.402
1830	E2	G	0	0	1	0.02	4982	99.94	2	0.04
1831	E2	T	0	0	2	0.038	1	0.019	5232	99.943
1832	E2	G	1	0.02	0	0	4869	99.754	11	0.225
1833	E2	C	7	0.13	5356	99.832	1	0.019	1	0.019
1834	E2	C	0	0	5268	99.829	0	0	9	0.171
1835	E2	C	48	0.871	5450	98.857	0	0	15	0.272
1836	E2	G	4	0.072	0	0	5537	99.874	3	0.054
1837	E2	C	2	0.035	5633	99.965	0	0	0	0
1838	E2	A	5599	98.73	5	0.088	66	1.164	1	0.018
1839	E2	A	5683	99.982	1	0.018	0	0	0	0
1840	E2	A	5531	99.964	1	0.018	1	0.018	0	0
1841	E2	G	0	0	0	0	5633	99.911	5	0.089
1842	E2	A	5389	100	0	0	0	0	0	0
1843	E2	G	0	0	0	0	5704	99.947	3	0.053
1844	E2	C	6	0.104	5753	99.481	0	0	24	0.415
1845	E2	G	0	0	0	0	5955	99.883	7	0.117
1846	E2	T	1	0.017	1	0.017	0	0	6055	99.967
1847	E2	G	0	0	0	0	5815	99.914	5	0.086
1848	E2	T	0	0	7	0.113	0	0	6168	99.887
1849	E2	G	0	0	1	0.017	5909	99.915	4	0.068
1850	E2	T	0	0	0	0	0	0	6195	100
1851	E2	G	1	0.017	0	0	5781	99.948	2	0.035
1852	E2	G	3	0.054	1	0.018	5567	99.857	4	0.072
1853	E2	C	1	0.018	5686	99.912	0	0	4	0.07
1854	E2	C	5	0.091	5495	99.909	0	0	0	0
1855	E2	C	4	0.068	5831	99.846	0	0	5	0.086
1856	E2	G	28	0.46	1	0.016	6048	99.376	9	0.148
1857	E2	G	1	0.017	0	0	5825	99.897	5	0.086
1858	E2	T	0	0	3	0.053	2	0.035	5701	99.912
1859	E2	A	13	0.232	3	0.054	5567	99.5	12	0.214
1860	E2	T	0	0	1	0.017	1	0.017	5983	99.967
1861	E2	A	5990	99.983	1	0.017	0	0	0	0
1862	E2	T	2	0.033	97	1.62	0	0	5888	98.346
1863	E2	T	0	0	3	0.048	0	0	6192	99.952
1864	E2	G	2	0.036	4	0.072	5527	99.747	8	0.144
1865	E2	C	23	0.379	5989	98.796	0	0	50	0.825
1866	E2	T	4	0.067	4	0.067	1	0.017	5968	99.849
1867	E2	T	3	0.05	2	0.033	3	0.05	5968	99.866
1868	E2	C	4	0.063	6294	99.29	0	0	41	0.647
1869	E2	A	5962	99.95	1	0.017	1	0.017	1	0.017
1870	E2	C	1	0.016	6245	99.968	0	0	1	0.016
1871	E2	T	1	0.018	11	0.193	1	0.018	5699	99.772
1872	E2	C	4	0.065	6159	99.935	0	0	0	0
1873	E2	C	0	0	6049	99.983	0	0	1	0.017
1874	E2	C	6	0.096	6214	99.823	1	0.016	4	0.064
1875	E2	A	5947	99.916	1	0.017	3	0.05	1	0.017
1876	E2	G	5	0.089	1	0.018	5618	99.734	9	0.16
1877	E2	C	10	0.211	4738	99.768	0	0	1	0.021
1878	E2	C	10	0.212	4718	99.788	0	0	0	0
1879	E2	C	14	0.289	4822	99.711	0	0	0	0
1880	E2	C	19	0.396	18	0.375	0	0	4758	99.228
1881	E2	G	0	0	0	0	4793	99.875	6	0.125
1882	E2	T	0	0	0	0	0	0	5054	100
1883	E2	G	0	0	0	0	4758	99.874	6	0.126
1884	E2	G	87	1.805	0	0	4732	98.174	1	0.021
1885	E2	T	0	0	0	0	0	0	5011	100
1886	E2	G	3	0.063	0	0	4767	99.686	12	0.251
1887	E2	G	2	0.039	0	0	5128	99.942	1	0.019
1888	E2	T	0	0	2	0.036	0	0	5545	99.964
1889	E2	G	2	0.04	0	0	4972	99.92	2	0.04
1890	E2	G	2	0.039	0	0	5080	99.764	10	0.196
1891	E2	G	1	0.02	0	0	5111	99.863	6	0.117
1892	E2	A	5300	99.906	1	0.019	3	0.057	1	0.019
1893	E2	A	5521	99.964	0	0	2	0.036	0	0
1894	E2	C	10	0.179	5549	99.516	0	0	17	0.305
1895	E2	G	4	0.077	13	0.251	5159	99.652	1	0.019
1896	E2	A	5214	99.962	2	0.038	0	0	0	0
1897	E2	C	4	0.08	4977	99.9	0	0	1	0.02
1898	E2	C	2	0.039	5050	99.507	0	0	23	0.453
1899	E2	G	3	0.062	1	0.021	4831	99.835	4	0.083
1900	E2	A	4771	99.979	1	0.021	0	0	0	0
1901	E2	C	4	0.083	4769	99.541	0	0	18	0.376
1902	E2	A	4282	99.814	2	0.047	4	0.093	2	0.047
1903	E2	G	4072	96.745	0	0	134	3.184	3	0.071
1904	E2	G	0	0	0	0	4020	99.851	6	0.149
1905	E2	T	128	2.769	0	0	0	0	4494	97.231
1906	E2	C	22	0.478	4462	97.042	108	2.349	6	0.13
1907	E2	G	2	0.047	0	0	4241	99.835	5	0.118
1908	E2	G	1	0.025	0	0	4023	99.727	10	0.248
1909	E2	G	1	0.024	0	0	4114	99.927	2	0.049
1910	E2	C	4	0.09	4271	96.346	1	0.023	157	3.542
1911	E2	G	134	3.054	0	0	4244	96.718	10	0.228
1912	E2	C	12	0.264	4541	99.715	1	0.022	0	0
1913	E2	G	4	0.093	0	0	4308	99.653	11	0.254
1914	E2	C	5	0.113	4429	99.82	1	0.023	2	0.045
1915	E2	C	5	0.111	4498	99.889	0	0	0	0
1916	E2	T	2	0.045	58	1.308	0	0	4373	98.647
1917	E2	A	4858	99.877	3	0.062	2	0.041	1	0.021
1918	E2	C	5	0.101	4965	99.879	0	0	1	0.02
1919	E2	C	10	0.179	5539	99.159	0	0	37	0.662
1920	E2	T	1	0.018	4	0.072	1	0.018	5571	99.892
1921	E2	A	5837	99.914	2	0.034	3	0.051	0	0
1922	E2	C	8	0.137	5836	99.846	0	0	1	0.017
1923	E2	A	5782	99.948	1	0.017	2	0.035	0	0
1924	E2	G	5729	99.843	5	0.087	4	0.07	0	0
1925	E2	C	8	0.133	6021	99.867	0	0	0	0
1926	E2	T	1	0.016	3	0.047	0	0	6387	99.937
1927	E2	G	3	0.046	0	0	6448	99.892	4	0.062
1928	E2	G	1	0.016	0	0	6335	99.607	24	0.377
1929	E2	G	1	0.015	2	0.031	6430	99.397	36	0.557
1930	E2	G	2	0.027	0	0	7400	99.879	7	0.094
1931	E2	T	1	0.013	1	0.013	1	0.013	7458	99.96
1932	E2	G	2	0.027	0	0	7465	99.853	9	0.12
1933	E2	C	7573	99.227	56	0.734	1	0.013	2	0.026
1934	E2	A	8047	98.086	0	0	157	1.914	0	0
1935	E2	A	8090	99.963	1	0.012	2	0.025	0	0
1936	E2	A	8390	99.988	1	0.012	0	0	0	0
1937	E2	T	0	0	202	2.064	0	0	9586	97.936
1938	E2	G	4	0.04	0	0	9938	99.869	9	0.09
1939	E2	A	9711	99.959	2	0.021	1	0.01	1	0.01
1940	E2	T	1	0.011	17	0.194	0	0	8750	99.795
1941	E2	A	1031	11.676	2	0.023	6	0.068	7791	88.233
1942	E2	C	3	0.035	1037	12.079	7536	87.781	9	0.105
1943	E2	G	4	0.047	0	0	8454	99.823	11	0.13
1944	E2	G	4	0.046	0	0	8633	99.769	16	0.185
1945	E2	A	9879	99.98	0	0	2	0.02	0	0
1946	E2	T	13	0.13	9924	99.399	0	0	47	0.471
1947	E2	G	1	0.008	1	0.008	12448	99.96	3	0.024
1948	E2	T	2	0.014	0	0	1	0.007	13939	99.978
1949	E2	C	7	0.047	14949	99.421	63	0.419	17	0.113
1950	E2	T	4	0.027	4	0.027	1	0.007	15029	99.94
1951	E2	T	2	0.012	6	0.035	0	0	17125	99.953
1952	E2	C	9	0.052	17156	99.357	2	0.012	100	0.579
1953	E2	G	8	0.045	1	0.006	17623	99.796	27	0.153
1954	E2	T	4	0.023	3	0.017	1	0.006	17622	99.955
1955	E2	C	10	0.057	17385	99.856	3	0.017	12	0.069
1956	E2	C	63	0.352	17813	99.614	0	0	6	0.034
1957	E2	T	6	0.034	1	0.006	7	0.04	17648	99.921
1958	E2	T	3058	16.521	208	1.124	2	0.011	15242	82.345
1959	E2	A	19946	99.99	1	0.005	1	0.005	0	0
1960	E2	A	20163	99.975	0	0	1	0.005	4	0.02
1961	E2	C	23	0.111	20728	99.711	0	0	37	0.178
1962	E2	A	21016	99.995	0	0	1	0.005	0	0
1963	E2	A	21362	99.986	2	0.009	0	0	1	0.005
1964	E2	C	23	0.106	21664	99.885	0	0	2	0.009
1965	E2	A	21460	99.963	0	0	2	0.009	6	0.028
1966	E2	C	21	0.096	21770	99.853	0	0	11	0.05
1967	E2	C	27	0.123	21646	98.467	0	0	310	1.41
1968	E2	A	22048	99.864	2	0.009	23	0.104	5	0.023
1969	E2	G	2	0.009	0	0	21876	99.909	18	0.082
1970	E2	G	43	0.196	0	0	21924	99.727	17	0.077
1971	E2	C	32	0.145	22026	99.823	0	0	7	0.032
1972	E2	C	28	0.129	21638	99.866	0	0	1	0.005
1973	E2	A	22934	99.553	1	0.004	101	0.438	1	0.004
1974	E2	C	14	0.061	22956	99.93	0	0	2	0.009
1975	E2	C	20	0.086	23316	99.859	2	0.009	11	0.047
1976	E2	G	449	1.919	0	0	22922	97.97	26	0.111
1977	E2	C	13	0.056	23367	99.923	0	0	5	0.021
1978	E2	T	4	0.017	163	0.693	2	0.009	23336	99.281
1979	E2	G	19	0.082	1	0.004	23082	99.857	13	0.056
1980	E2	G	3	0.013	2	0.009	22471	99.72	58	0.257
1981	E2	G	5	0.022	2	0.009	22897	99.847	28	0.122
1982	E2	C	53	0.229	22888	99.031	5	0.022	166	0.718
1983	E2	A	23755	99.958	2	0.008	5	0.021	3	0.013
1984	E2	A	23695	99.933	4	0.017	2	0.008	10	0.042
1985	E2	T	0	0	55	0.231	1	0.004	23708	99.764
1986	E2	T	1	0.004	5	0.02	0	0	24385	99.975
1987	E2	G	2	0.008	3	0.013	23647	99.751	54	0.228
1988	E2	G	4	0.016	2	0.008	24497	99.874	25	0.102
1989	E2	T	10	0.04	4	0.016	2	0.008	24796	99.936
1990	E2	T	4	0.016	5	0.02	3	0.012	25159	99.952
1991	E2	C	68	0.273	24727	99.385	1	0.004	84	0.338
1992	E2	G	3	0.012	0	0	24265	99.93	14	0.058
1993	E2	G	64	0.269	0	0	23668	99.655	18	0.076
1994	E2	T	1	0.004	134	0.553	1	0.004	24087	99.439
1995	E2	T	3	0.012	8	0.033	2	0.008	24055	99.946
1996	E2	G	24	0.104	0	0	22914	99.704	44	0.191
1997	E2	T	49	0.221	22018	99.373	2	0.009	88	0.397
1998	E2	A	23244	99.884	20	0.086	1	0.004	6	0.026
1999	E2	C	18	0.079	22676	99.903	0	0	4	0.018
2000	E2	C	54	0.234	22251	96.55	0	0	741	3.215
2001	E2	T	4	0.017	22	0.094	0	0	23394	99.889
2002	E2	G	5	0.022	3	0.013	22840	99.79	40	0.175
2003	E2	G	2	0.009	0	0	21904	99.932	13	0.059
2004	E2	A	21433	99.823	1	0.005	28	0.13	9	0.042
2005	E2	T	3	0.014	6	0.027	0	0	21868	99.959
2006	E2	G	4	0.019	0	0	21148	99.868	24	0.113
2007	E2	A	21108	99.976	0	0	3	0.014	2	0.009
2008	E2	A	21224	99.939	7	0.033	2	0.009	4	0.019
2009	E2	C	18	0.085	21083	99.886	1	0.005	5	0.024
2010	E2	T	5	0.025	7	0.035	2	0.01	20149	99.931
2011	E2	C	15	0.074	20212	99.901	1	0.005	4	0.02
2012	E2	A	20866	97.815	1	0.005	464	2.175	1	0.005
2013	E2	A	22207	99.968	1	0.005	1	0.005	5	0.023
2014	E2	C	28	0.133	20967	99.829	0	0	8	0.038
2015	E2	T	3	0.015	24	0.12	3	0.015	20013	99.85
2016	E2	G	6	0.03	1	0.005	20171	99.856	22	0.109
2017	E2	G	5	0.025	0	0	19978	99.78	39	0.195
2018	E2	A	18981	99.942	4	0.021	4	0.021	3	0.016
2019	E2	T	6	0.031	6	0.031	1	0.005	19049	99.932
2020	E2	T	1	0.005	0	0	1	0.005	19084	99.99
2021	E2	C	18	0.096	18509	98.952	3	0.016	175	0.936
2022	E2	A	17842	99.972	1	0.006	3	0.017	1	0.006
2023	E2	C	11	0.064	17204	99.93	1	0.006	0	0
2024	E2	C	21	0.12	17354	98.906	4	0.023	167	0.952
2025	E2	A	14748	99.98	0	0	1	0.007	2	0.014
2026	E2	A	14559	99.931	6	0.041	1	0.007	3	0.021
2027	E2	A	14333	99.972	1	0.007	1	0.007	2	0.014
2028	E2	G	2	0.014	0	0	14739	99.939	7	0.047
2029	E2	T	1	0.007	0	0	3	0.021	14562	99.973
2030	E2	G	165	1.127	0	0	14452	98.709	24	0.164
2031	E2	T	1	0.007	2	0.015	7	0.052	13379	99.925
2032	E2	G	3	0.023	1	0.008	12764	99.93	5	0.039
2033	E2	C	22	0.177	12402	99.654	0	0	21	0.169
2034	E2	G	3	0.028	2	0.019	10571	99.83	13	0.123
2035	E2	G	2	0.019	0	0	10567	99.953	3	0.028
2036	E2	A	9631	99.938	1	0.01	5	0.052	0	0
2037	E2	G	3	0.029	0	0	10237	99.902	7	0.068
2038	E2	C	13	0.128	10130	99.744	0	0	13	0.128
2039	E2	G	135	1.362	0	0	9762	98.497	14	0.141
2040	E2	C	8	0.101	7923	99.887	0	0	1	0.013
2041	E2	C	7	0.086	8150	99.902	0	0	1	0.012
2042	E2	C	5	0.061	8124	99.693	0	0	20	0.245
2043	E2	C	5	0.062	8112	99.877	1	0.012	4	0.049
2044	E2	C	1	0.013	7874	99.949	1	0.013	2	0.025
2045	E2	T	6	0.076	7533	95.246	0	0	370	4.678
2046	E2	T	1	0.013	14	0.179	5	0.064	7789	99.744
2047	E2	G	4	0.046	0	0	8688	99.919	3	0.035
2048	E2	T	1	0.012	21	0.247	1	0.012	8481	99.73
2049	E2	G	1	0.011	0	0	8782	99.829	14	0.159
2050	E2	T	0	0	1	0.011	12	0.137	8724	99.851
2051	E2	C	10	0.116	8618	99.861	1	0.012	1	0.012
2052	E2	A	8888	99.978	0	0	0	0	2	0.022
2053	E2	T	2	0.023	2	0.023	2	0.023	8699	99.931
2054	E2	C	14	0.153	9157	99.771	0	0	7	0.076
2055	E2	G	4	0.045	1	0.011	8855	99.853	8	0.09
2056	E2	G	2	0.023	0	0	8755	99.863	10	0.114
2057	E2	A	8011	98.331	0	0	134	1.645	2	0.025
2058	E2	G	0	0	1	0.013	7985	99.912	6	0.075
2059	E2	G	2	0.026	0	0	7754	99.91	5	0.064
2060	E2	G	6	0.085	0	0	7059	99.844	5	0.071
2061	E2	G	21	0.289	1	0.014	7239	99.67	2	0.028
2062	E2	T	17	0.232	6686	91.127	0	0	634	8.641
2063	E2	G	33	0.442	0	0	7429	99.411	11	0.147
2064	E2	G	3	0.042	2	0.028	7100	99.831	7	0.098
2065	E2	G	5	0.066	0	0	7575	99.763	13	0.171
2066	E2	C	14	0.182	7660	99.792	0	0	2	0.026
2067	E2	A	8305	99.964	0	0	3	0.036	0	0
2068	E2	A	8408	99.952	0	0	0	0	4	0.048
2069	E2	C	4	0.048	8328	99.892	0	0	5	0.06
2070	E2	A	8206	99.915	0	0	7	0.085	0	0
2071	E2	A	8284	99.964	2	0.024	1	0.012	0	0
2072	E2	C	6	0.073	8225	99.903	0	0	2	0.024
[truncated: 7,255 more rows]

## Sheet: sample-2-nt
# Location	Protein	Ref. Base	A Count	A %	C Count	C %	G Count	G %	T Count	T %
10	HCV	C	0	0	25	100	0	0	0	0
11	HCV	T	0	0	0	0	0	0	40	100
14	HCV	T	0	0	0	0	0	0	58	100
15	HCV	G	0	0	0	0	57	100	0	0
16	HCV	G	0	0	0	0	114	100	0	0
17	HCV	G	0	0	0	0	108	100	0	0
18	HCV	G	0	0	0	0	107	99.074	1	0.926
19	HCV	G	0	0	0	0	124	100	0	0
20	HCV	C	0	0	334	100	0	0	0	0
21	HCV	G	3	0.974	0	0	305	99.026	0	0
22	HCV	A	331	99.699	0	0	1	0.301	0	0
23	HCV	C	0	0	347	100	0	0	0	0
24	HCV	A	345	100	0	0	0	0	0	0
25	HCV	C	0	0	357	100	0	0	0	0
26	HCV	T	0	0	0	0	0	0	298	100
27	HCV	C	0	0	345	100	0	0	0	0
28	HCV	C	0	0	357	100	0	0	0	0
29	HCV	A	361	100	0	0	0	0	0	0
30	HCV	C	0	0	372	99.732	0	0	1	0.268
31	HCV	C	0	0	377	99.735	0	0	1	0.265
32	HCV	A	368	100	0	0	0	0	0	0
33	HCV	T	0	0	0	0	0	0	384	100
34	HCV	G	0	0	0	0	370	99.73	1	0.27
35	HCV	A	396	100	0	0	0	0	0	0
36	HCV	A	388	100	0	0	0	0	0	0
37	HCV	T	0	0	1	0.261	0	0	382	99.739
38	HCV	C	1	0.248	403	99.752	0	0	0	0
39	HCV	A	399	100	0	0	0	0	0	0
41	HCV	T	0	0	1	0.272	0	0	366	99.728
42	HCV	C	0	0	421	100	0	0	0	0
43	HCV	C	0	0	413	100	0	0	0	0
44	HCV	C	0	0	414	100	0	0	0	0
45	HCV	C	0	0	417	100	0	0	0	0
46	HCV	T	0	0	0	0	0	0	417	100
47	HCV	G	0	0	0	0	454	100	0	0
48	HCV	T	0	0	0	0	0	0	443	100
49	HCV	G	0	0	0	0	471	100	0	0
50	HCV	A	461	100	0	0	0	0	0	0
51	HCV	G	0	0	0	0	499	99.8	1	0.2
52	HCV	G	0	0	0	0	502	100	0	0
53	HCV	A	455	99.781	1	0.219	0	0	0	0
54	HCV	A	491	100	0	0	0	0	0	0
55	HCV	C	0	0	518	100	0	0	0	0
56	HCV	T	0	0	0	0	3	0.568	525	99.432
58	HCV	C	0	0	566	100	0	0	0	0
59	HCV	T	0	0	0	0	1	0.178	560	99.822
60	HCV	G	0	0	0	0	546	100	0	0
61	HCV	T	0	0	0	0	0	0	557	100
62	HCV	C	0	0	555	100	0	0	0	0
63	HCV	T	0	0	0	0	0	0	551	100
64	HCV	T	0	0	0	0	0	0	579	100
65	HCV	C	0	0	581	100	0	0	0	0
66	HCV	A	567	99.824	1	0.176	0	0	0	0
68	HCV	G	0	0	0	0	570	99.825	1	0.175
70	HCV	A	602	99.504	1	0.165	1	0.165	1	0.165
71	HCV	G	0	0	0	0	580	100	0	0
72	HCV	A	582	99.487	0	0	1	0.171	2	0.342
73	HCV	A	585	99.829	1	0.171	0	0	0	0
74	HCV	A	598	100	0	0	0	0	0	0
75	HCV	G	0	0	0	0	571	100	0	0
76	HCV	C	2	0.312	638	99.688	0	0	0	0
77	HCV	G	0	0	0	0	620	100	0	0
78	HCV	T	0	0	2	0.316	0	0	630	99.684
79	HCV	C	0	0	632	100	0	0	0	0
80	HCV	T	0	0	0	0	0	0	592	100
81	HCV	A	623	99.84	1	0.16	0	0	0	0
82	HCV	G	0	0	0	0	585	100	0	0
83	HCV	C	1	0.162	616	99.838	0	0	0	0
84	HCV	C	1	0.159	626	99.841	0	0	0	0
85	HCV	A	599	100	0	0	0	0	0	0
86	HCV	T	0	0	0	0	0	0	587	100
87	HCV	G	0	0	0	0	561	100	0	0
88	HCV	G	0	0	0	0	555	99.641	2	0.359
89	HCV	C	0	0	594	100	0	0	0	0
90	HCV	G	0	0	0	0	565	100	0	0
91	HCV	T	0	0	1	0.2	0	0	499	99.8
92	HCV	T	0	0	0	0	0	0	495	100
93	HCV	A	351	100	0	0	0	0	0	0
94	HCV	G	1	0.275	0	0	363	99.725	0	0
95	HCV	T	0	0	0	0	0	0	367	100
96	HCV	A	330	100	0	0	0	0	0	0
97	HCV	T	0	0	0	0	0	0	344	100
98	HCV	G	0	0	0	0	342	100	0	0
99	HCV	A	323	100	0	0	0	0	0	0
100	HCV	G	0	0	0	0	348	100	0	0
101	HCV	T	0	0	0	0	0	0	347	100
102	HCV	G	0	0	0	0	349	100	0	0
104	HCV	C	0	0	362	100	0	0	0	0
105	HCV	G	0	0	0	0	345	100	0	0
106	HCV	T	0	0	0	0	0	0	367	100
107	HCV	G	6	1.846	0	0	319	98.154	0	0
109	HCV	A	339	99.706	0	0	1	0.294	0	0
110	HCV	G	0	0	0	0	331	99.399	2	0.601
111	HCV	C	1	0.302	330	99.698	0	0	0	0
112	HCV	C	0	0	339	100	0	0	0	0
113	HCV	T	0	0	0	0	0	0	338	100
114	HCV	C	2	0.571	348	99.429	0	0	0	0
115	HCV	C	0	0	352	99.155	1	0.282	2	0.563
116	HCV	A	350	100	0	0	0	0	0	0
117	HCV	G	0	0	0	0	315	99.684	1	0.316
118	HCV	G	0	0	0	0	304	100	0	0
119	HCV	A	331	100	0	0	0	0	0	0
120	HCV	C	0	0	249	100	0	0	0	0
121	HCV	C	1	0.412	242	99.588	0	0	0	0
122	HCV	C	0	0	259	100	0	0	0	0
123	HCV	C	0	0	254	100	0	0	0	0
124	HCV	C	0	0	242	100	0	0	0	0
125	HCV	C	0	0	240	100	0	0	0	0
127	HCV	T	1	0.41	0	0	0	0	243	99.59
128	HCV	C	1	0.382	261	99.618	0	0	0	0
129	HCV	C	0	0	257	100	0	0	0	0
130	HCV	C	0	0	265	100	0	0	0	0
131	HCV	G	0	0	0	0	257	100	0	0
132	HCV	G	0	0	0	0	241	100	0	0
133	HCV	G	0	0	0	0	245	100	0	0
134	HCV	A	261	100	0	0	0	0	0	0
135	HCV	G	0	0	0	0	246	100	0	0
136	HCV	A	254	100	0	0	0	0	0	0
137	HCV	G	0	0	0	0	242	100	0	0
138	HCV	C	2	0.784	253	99.216	0	0	0	0
139	HCV	C	0	0	267	100	0	0	0	0
140	HCV	A	282	100	0	0	0	0	0	0
141	HCV	T	0	0	0	0	0	0	282	100
142	HCV	A	269	99.63	1	0.37	0	0	0	0
143	HCV	G	0	0	0	0	255	100	0	0
145	HCV	G	0	0	0	0	233	100	0	0
146	HCV	G	0	0	0	0	261	100	0	0
147	HCV	T	0	0	0	0	0	0	251	100
148	HCV	C	1	0.402	248	99.598	0	0	0	0
149	HCV	T	0	0	0	0	0	0	259	100
150	HCV	G	0	0	0	0	247	100	0	0
151	HCV	C	1	0.373	266	99.254	0	0	1	0.373
153	HCV	G	1	0.383	0	0	259	99.234	1	0.383
154	HCV	A	277	100	0	0	0	0	0	0
155	HCV	A	282	100	0	0	0	0	0	0
156	HCV	C	0	0	287	100	0	0	0	0
157	HCV	C	0	0	309	100	0	0	0	0
158	HCV	G	0	0	0	0	329	100	0	0
159	HCV	G	0	0	0	0	324	100	0	0
160	HCV	T	0	0	0	0	0	0	329	100
161	HCV	G	0	0	0	0	324	100	0	0
162	HCV	A	322	100	0	0	0	0	0	0
163	HCV	G	0	0	0	0	337	99.704	1	0.296
165	HCV	A	341	100	0	0	0	0	0	0
167	HCV	A	352	100	0	0	0	0	0	0
168	HCV	C	1	0.279	357	99.721	0	0	0	0
169	HCV	C	0	0	370	99.73	0	0	1	0.27
170	HCV	G	2	0.542	0	0	367	99.458	0	0
171	HCV	G	0	0	0	0	366	100	0	0
172	HCV	A	336	100	0	0	0	0	0	0
174	HCV	T	0	0	0	0	0	0	338	100
175	HCV	T	0	0	0	0	0	0	334	100
176	HCV	G	0	0	0	0	327	100	0	0
177	HCV	C	1	0.298	335	99.702	0	0	0	0
179	HCV	A	378	99.736	0	0	0	0	1	0.264
180	HCV	G	0	0	0	0	380	100	0	0
181	HCV	G	0	0	0	0	387	100	0	0
182	HCV	A	377	100	0	0	0	0	0	0
183	HCV	C	0	0	406	100	0	0	0	0
184	HCV	G	0	0	0	0	424	100	0	0
185	HCV	A	429	100	0	0	0	0	0	0
186	HCV	C	0	0	437	100	0	0	0	0
187	HCV	C	1	0.228	438	99.772	0	0	0	0
188	HCV	G	0	0	0	0	436	100	0	0
189	HCV	G	0	0	0	0	412	99.758	1	0.242
190	HCV	G	0	0	0	0	439	100	0	0
191	HCV	T	0	0	0	0	0	0	457	100
192	HCV	C	0	0	447	100	0	0	0	0
193	HCV	C	1	0.211	472	99.578	0	0	1	0.211
194	HCV	T	0	0	0	0	1	0.223	448	99.777
195	HCV	T	0	0	0	0	0	0	444	100
196	HCV	T	0	0	0	0	0	0	442	100
197	HCV	C	0	0	441	100	0	0	0	0
198	HCV	T	1	0.224	0	0	296	66.219	150	33.557
199	HCV	T	0	0	1	0.224	0	0	446	99.776
200	HCV	G	0	0	0	0	463	99.57	2	0.43
201	HCV	G	0	0	0	0	465	100	0	0
202	HCV	A	468	100	0	0	0	0	0	0
203	HCV	T	0	0	0	0	0	0	454	100
204	HCV	A	312	66.667	156	33.333	0	0	0	0
205	HCV	A	468	99.574	0	0	2	0.426	0	0
206	HCV	A	459	99.783	0	0	1	0.217	0	0
207	HCV	C	0	0	541	99.815	0	0	1	0.185
208	HCV	C	1	0.19	525	99.81	0	0	0	0
209	HCV	C	0	0	540	100	0	0	0	0
210	HCV	G	0	0	0	0	544	99.634	2	0.366
211	HCV	C	0	0	546	100	0	0	0	0
212	HCV	T	0	0	0	0	0	0	470	100
213	HCV	C	0	0	552	99.639	0	0	2	0.361
214	HCV	A	551	100	0	0	0	0	0	0
215	HCV	A	554	100	0	0	0	0	0	0
216	HCV	T	0	0	0	0	0	0	556	100
217	HCV	G	0	0	0	0	530	100	0	0
218	HCV	C	0	0	570	100	0	0	0	0
219	HCV	C	0	0	572	100	0	0	0	0
220	HCV	T	0	0	0	0	0	0	568	100
221	HCV	G	0	0	1	0.168	596	99.832	0	0
222	HCV	G	0	0	0	0	570	99.825	1	0.175
223	HCV	A	539	100	0	0	0	0	0	0
224	HCV	G	0	0	0	0	569	99.825	1	0.175
225	HCV	A	570	100	0	0	0	0	0	0
226	HCV	T	0	0	0	0	1	0.173	576	99.827
227	HCV	T	0	0	0	0	0	0	585	100
228	HCV	T	1	0.172	0	0	1	0.172	581	99.657
229	HCV	G	0	0	0	0	473	100	0	0
230	HCV	G	0	0	0	0	510	100	0	0
231	HCV	G	0	0	0	0	537	99.814	1	0.186
232	HCV	C	0	0	641	100	0	0	0	0
233	HCV	G	1	0.162	0	0	616	99.838	0	0
234	HCV	T	0	0	0	0	0	0	614	100
235	HCV	G	0	0	0	0	592	99.162	5	0.838
236	HCV	C	0	0	581	99.828	0	0	1	0.172
237	HCV	C	0	0	566	99.824	0	0	1	0.176
238	HCV	C	0	0	575	100	0	0	0	0
239	HCV	C	0	0	594	100	0	0	0	0
240	HCV	C	1	0.157	634	99.686	0	0	1	0.157
241	HCV	G	2	0.269	0	0	741	99.731	0	0
242	HCV	C	1	0.138	722	99.724	0	0	1	0.138
243	HCV	A	731	100	0	0	0	0	0	0
244	HCV	A	777	100	0	0	0	0	0	0
245	HCV	G	0	0	0	0	755	100	0	0
246	HCV	A	804	100	0	0	0	0	0	0
247	HCV	C	0	0	795	99.874	1	0.126	0	0
248	HCV	T	0	0	65	8.238	1	0.127	723	91.635
249	HCV	G	3	0.382	0	0	782	99.618	0	0
250	HCV	C	1	0.125	796	99.875	0	0	0	0
251	HCV	T	0	0	0	0	0	0	796	100
252	HCV	A	808	99.876	0	0	1	0.124	0	0
253	HCV	G	1	0.115	0	0	871	99.771	1	0.115
254	HCV	C	1	0.116	863	99.884	0	0	0	0
255	HCV	C	2	0.228	875	99.772	0	0	0	0
256	HCV	G	1	0.103	0	0	965	99.793	1	0.103
257	HCV	A	896	100	0	0	0	0	0	0
258	HCV	G	1	0.104	0	0	959	99.896	0	0
259	HCV	T	0	0	0	0	0	0	962	100
260	HCV	A	997	100	0	0	0	0	0	0
261	HCV	G	0	0	0	0	1040	100	0	0
262	HCV	T	0	0	0	0	0	0	1126	100
263	HCV	G	0	0	0	0	1115	100	0	0
264	HCV	T	0	0	0	0	0	0	1178	100
265	HCV	T	0	0	0	0	0	0	1172	100
266	HCV	G	0	0	0	0	1043	99.809	2	0.191
267	HCV	G	0	0	0	0	1067	99.72	3	0.28
268	HCV	G	0	0	2	0.165	1206	99.505	4	0.33
269	HCV	T	0	0	0	0	0	0	1266	100
270	HCV	C	2	0.154	1297	99.846	0	0	0	0
271	HCV	G	4	0.303	0	0	1315	99.621	1	0.076
272	HCV	C	2	0.147	1354	99.853	0	0	0	0
273	HCV	G	0	0	0	0	1369	99.927	1	0.073
274	HCV	A	1355	99.926	1	0.074	0	0	0	0
275	HCV	A	1350	100	0	0	0	0	0	0
276	HCV	A	1349	99.852	0	0	0	0	2	0.148
277	HCV	G	0	0	1	0.073	1370	99.927	0	0
278	HCV	G	0	0	0	0	1395	99.857	2	0.143
279	HCV	C	6	0.417	1433	99.583	0	0	0	0
280	HCV	C	1	0.061	1649	99.939	0	0	0	0
281	HCV	T	0	0	2	0.123	0	0	1629	99.877
282	HCV	T	0	0	3	0.171	0	0	1750	99.829
283	HCV	G	0	0	0	0	1821	99.945	1	0.055
284	HCV	T	1	0.054	0	0	0	0	1849	99.946
285	HCV	G	0	0	0	0	1973	99.899	2	0.101
286	HCV	G	0	0	0	0	1977	99.848	3	0.152
287	HCV	T	0	0	0	0	0	0	2057	100
288	HCV	A	2085	99.904	0	0	1	0.048	1	0.048
289	HCV	C	7	0.338	2062	99.662	0	0	0	0
290	HCV	T	0	0	0	0	0	0	2082	100
291	HCV	G	5	0.248	2	0.099	2008	99.504	3	0.149
292	HCV	C	3	0.148	2022	99.753	0	0	2	0.099
293	HCV	C	7	0.333	2093	99.667	0	0	0	0
294	HCV	T	0	0	0	0	0	0	2094	100
295	HCV	G	4	0.188	0	0	2121	99.671	3	0.141
296	HCV	A	2058	99.951	0	0	1	0.049	0	0
297	HCV	T	0	0	1	0.047	0	0	2130	99.953
298	HCV	A	2303	100	0	0	0	0	0	0
299	HCV	G	1	0.044	0	0	2263	99.868	2	0.088
300	HCV	G	0	0	0	0	2204	99.864	3	0.136
301	HCV	G	0	0	0	0	2235	99.911	2	0.089
302	HCV	T	0	0	2	0.087	2	0.087	2293	99.826
303	HCV	G	1	0.041	0	0	2460	99.838	3	0.122
304	HCV	C	3	0.12	2488	99.88	0	0	0	0
305	HCV	T	0	0	0	0	0	0	2551	100
306	HCV	T	0	0	0	0	0	0	2552	100
307	HCV	G	3	0.123	0	0	2439	99.714	4	0.164
308	HCV	C	3	0.118	2541	99.686	1	0.039	4	0.157
309	HCV	G	0	0	0	0	2571	100	0	0
310	HCV	A	2670	99.925	0	0	2	0.075	0	0
311	HCV	G	0	0	0	0	2672	99.963	1	0.037
312	HCV	T	0	0	2	0.074	0	0	2713	99.926
313	HCV	G	0	0	0	0	2628	99.81	5	0.19
314	HCV	C	1	0.04	2480	99.839	0	0	3	0.121
315	HCV	C	1	0.04	2470	99.96	0	0	0	0
316	HCV	C	1	0.041	2453	99.959	0	0	0	0
317	HCV	C	2	0.077	2590	99.846	0	0	2	0.077
318	HCV	G	3	0.117	0	0	2560	99.883	0	0
319	HCV	G	2	0.082	0	0	2432	99.59	8	0.328
320	HCV	G	1	0.04	0	0	2476	99.718	6	0.242
321	HCV	A	2535	100	0	0	0	0	0	0
322	HCV	G	1	0.04	0	0	2486	99.96	0	0
323	HCV	G	0	0	0	0	2499	99.8	5	0.2
324	HCV	T	0	0	0	0	0	0	2541	100
325	HCV	C	2	0.083	2410	99.876	1	0.041	0	0
326	HCV	T	0	0	1	0.04	2	0.081	2479	99.879
327	HCV	C	2	0.078	2571	99.845	0	0	2	0.078
328	HCV	G	2	0.078	0	0	2563	99.766	4	0.156
329	HCV	T	0	0	0	0	0	0	2524	100
330	HCV	A	2421	99.181	0	0	20	0.819	0	0
331	HCV	G	2	0.087	0	0	2298	99.87	1	0.043
332	HCV	A	2377	100	0	0	0	0	0	0
333	HCV	C	3	0.131	2281	99.781	0	0	2	0.087
334	HCV	C	7	0.304	2292	99.696	0	0	0	0
335	HCV	G	6	0.261	0	0	2294	99.739	0	0
336	HCV	T	0	0	0	0	1	0.044	2272	99.956
337	HCV	G	0	0	0	0	2131	99.906	2	0.094
338	HCV	C	2	0.102	1961	99.644	0	0	5	0.254
339	HCV	A	2209	100	0	0	0	0	0	0
340	HCV	C	0	0	2100	100	0	0	0	0
341	core	C	0	0	2107	100	0	0	0	0
342	core	A	2178	100	0	0	0	0	0	0
343	core	T	0	0	0	0	1	0.047	2145	99.953
344	core	G	0	0	1	0.048	2068	99.952	0	0
345	core	A	1714	99.883	0	0	1	0.058	1	0.058
346	core	G	1	0.056	0	0	1781	99.776	3	0.168
347	core	C	2	0.116	1723	99.884	0	0	0	0
348	core	A	1839	100	0	0	0	0	0	0
349	core	C	1	0.056	1783	99.944	0	0	0	0
350	core	G	2	0.112	1	0.056	1785	99.721	2	0.112
351	core	A	1758	99.886	1	0.057	1	0.057	0	0
352	core	A	1711	100	0	0	0	0	0	0
353	core	T	0	0	0	0	0	0	1686	100
354	core	C	0	0	1617	100	0	0	0	0
355	core	C	1	0.061	1636	99.939	0	0	0	0
356	core	T	0	0	0	0	0	0	1628	100
357	core	A	1443	99.931	0	0	1	0.069	0	0
358	core	A	1408	100	0	0	0	0	0	0
359	core	A	1423	100	0	0	0	0	0	0
360	core	C	0	0	1202	100	0	0	0	0
361	core	C	3	0.246	1217	99.672	0	0	1	0.082
362	core	T	1	0.087	1	0.087	0	0	1147	99.826
363	core	C	3	0.262	1142	99.738	0	0	0	0
364	core	A	1111	100	0	0	0	0	0	0
365	core	A	1127	99.911	0	0	1	0.089	0	0
366	core	A	1122	100	0	0	0	0	0	0
367	core	G	0	0	0	0	1168	99.744	3	0.256
368	core	A	1026	99.419	0	0	5	0.484	1	0.097
369	core	A	1010	99.901	0	0	0	0	1	0.099
370	core	A	973	100	0	0	0	0	0	0
371	core	A	964	100	0	0	0	0	0	0
372	core	A	986	100	0	0	0	0	0	0
373	core	C	2	0.23	867	99.77	0	0	0	0
374	core	C	1	0.116	864	99.884	0	0	0	0
375	core	A	824	99.879	0	0	1	0.121	0	0
376	core	A	818	100	0	0	0	0	0	0
377	core	A	825	100	0	0	0	0	0	0
378	core	C	3	0.332	899	99.557	0	0	1	0.111
379	core	G	0	0	0	0	738	99.865	1	0.135
380	core	T	0	0	0	0	0	0	668	100
381	core	A	657	100	0	0	0	0	0	0
382	core	A	664	100	0	0	0	0	0	0
383	core	C	2	0.293	680	99.707	0	0	0	0
384	core	A	522	100	0	0	0	0	0	0
385	core	C	0	0	422	99.764	0	0	1	0.236
386	core	C	0	0	434	100	0	0	0	0
387	core	A	444	99.552	0	0	0	0	2	0.448
388	core	A	425	100	0	0	0	0	0	0
389	core	C	0	0	429	100	0	0	0	0
390	core	C	0	0	452	100	0	0	0	0
391	core	G	0	0	0	0	460	99.567	2	0.433
392	core	T	0	0	0	0	0	0	433	100
393	core	C	2	0.482	413	99.518	0	0	0	0
394	core	G	0	0	0	0	429	100	0	0
395	core	C	0	0	367	100	0	0	0	0
396	core	C	1	0.271	366	99.187	0	0	2	0.542
397	core	C	0	0	378	100	0	0	0	0
398	core	A	459	100	0	0	0	0	0	0
399	core	C	0	0	450	100	0	0	0	0
400	core	A	454	99.78	1	0.22	0	0	0	0
401	core	G	0	0	0	0	459	100	0	0
402	core	G	0	0	1	0.212	470	99.788	0	0
403	core	A	505	100	0	0	0	0	0	0
404	core	C	0	0	500	99.8	0	0	1	0.2
405	core	G	3	0.58	0	0	514	99.42	0	0
406	core	T	0	0	0	0	0	0	493	100
407	core	C	0	0	477	99.582	0	0	2	0.418
408	core	A	504	100	0	0	0	0	0	0
410	core	G	0	0	0	0	500	100	0	0
411	core	T	0	0	0	0	0	0	487	100
412	core	T	0	0	0	0	1	0.207	481	99.793
413	core	C	0	0	394	100	0	0	0	0
414	core	C	0	0	401	100	0	0	0	0
416	core	G	0	0	0	0	420	100	0	0
417	core	G	0	0	0	0	402	100	0	0
419	core	T	0	0	37	10.054	0	0	331	89.946
420	core	G	0	0	0	0	395	100	0	0
421	core	G	0	0	0	0	391	100	0	0
422	core	C	0	0	398	100	0	0	0	0
423	core	G	0	0	2	0.518	383	99.223	1	0.259
424	core	G	0	0	0	0	402	100	0	0
425	core	T	0	0	0	0	0	0	390	100
427	core	A	400	99.751	0	0	1	0.249	0	0
429	core	A	401	99.504	1	0.248	1	0.248	0	0
430	core	T	0	0	0	0	0	0	428	100
431	core	C	0	0	444	100	0	0	0	0
432	core	G	1	0.217	0	0	459	99.783	0	0
433	core	T	0	0	0	0	0	0	429	100
434	core	T	0	0	0	0	0	0	439	100
435	core	G	0	0	0	0	426	100	0	0
436	core	G	0	0	0	0	427	100	0	0
437	core	T	0	0	0	0	0	0	430	100
438	core	G	0	0	0	0	431	100	0	0
439	core	G	1	0.233	0	0	429	99.767	0	0
440	core	A	411	99.757	0	0	1	0.243	0	0
441	core	G	0	0	0	0	434	100	0	0
443	core	T	1	0.255	0	0	0	0	391	99.745
444	core	T	0	0	0	0	0	0	413	100
445	core	A	451	100	0	0	0	0	0	0
446	core	C	0	0	421	99.763	0	0	1	0.237
447	core	T	0	0	0	0	0	0	411	100
448	core	T	0	0	0	0	0	0	433	100
449	core	G	0	0	0	0	432	100	0	0
450	core	T	0	0	0	0	0	0	412	100
451	core	T	0	0	1	0.248	0	0	403	99.752
452	core	G	1	0.256	0	0	389	99.744	0	0
453	core	C	0	0	356	100	0	0	0	0
454	core	C	0	0	376	100	0	0	0	0
455	core	G	0	0	0	0	352	99.717	1	0.283
456	core	C	0	0	324	100	0	0	0	0
457	core	G	0	0	1	0.296	337	99.704	0	0
458	core	C	0	0	318	100	0	0	0	0
459	core	A	333	99.701	0	0	1	0.299	0	0
460	core	G	1	0.296	0	0	337	99.704	0	0
461	core	G	1	0.302	0	0	330	99.698	0	0
462	core	G	0	0	0	0	320	99.688	1	0.312
464	core	C	0	0	308	100	0	0	0	0
465	core	C	1	0.333	299	99.667	0	0	0	0
466	core	C	0	0	310	100	0	0	0	0
467	core	T	0	0	1	0.306	0	0	326	99.694
468	core	A	323	100	0	0	0	0	0	0
469	core	G	1	0.314	0	0	317	99.686	0	0
470	core	A	305	100	0	0	0	0	0	0
472	core	T	0	0	0	0	0	0	274	100
474	core	G	0	0	0	0	257	99.612	1	0.388
475	core	G	0	0	0	0	270	100	0	0
476	core	T	0	0	0	0	0	0	267	100
477	core	G	0	0	0	0	280	100	0	0
480	core	C	0	0	216	99.539	0	0	1	0.461
481	core	G	0	0	0	0	229	100	0	0
482	core	C	0	0	217	100	0	0	0	0
483	core	G	1	0.426	0	0	234	99.574	0	0
484	core	C	1	0.429	232	99.571	0	0	0	0
486	core	A	233	100	0	0	0	0	0	0
487	core	C	0	0	233	100	0	0	0	0
488	core	G	0	0	0	0	234	100	0	0
489	core	A	230	100	0	0	0	0	0	0
490	core	G	1	0.446	0	0	222	99.107	1	0.446
491	core	G	0	0	0	0	233	100	0	0
492	core	A	235	100	0	0	0	0	0	0
493	core	A	234	100	0	0	0	0	0	0
494	core	G	0	0	1	0.417	239	99.583	0	0
495	core	A	238	100	0	0	0	0	0	0
497	core	T	0	0	0	0	0	0	192	100
498	core	T	0	0	0	0	0	0	197	100
499	core	C	0	0	180	100	0	0	0	0
501	core	G	0	0	0	0	186	100	0	0
502	core	A	172	100	0	0	0	0	0	0
504	core	C	0	0	138	100	0	0	0	0
505	core	G	0	0	0	0	134	100	0	0
506	core	G	0	0	0	0	136	100	0	0
507	core	T	0	0	0	0	0	0	145	100
508	core	C	0	0	158	99.371	0	0	1	0.629
509	core	G	0	0	0	0	158	99.371	1	0.629
510	core	C	0	0	150	100	0	0	0	0
512	core	A	156	100	0	0	0	0	0	0
513	core	C	0	0	142	100	0	0	0	0
517	core	G	0	0	0	0	154	100	0	0
518	core	A	132	98.507	0	0	0	0	2	1.493
519	core	G	0	0	0	0	152	100	0	0
521	core	T	4	2.632	0	0	0	0	148	97.368
523	core	G	0	0	0	0	154	100	0	0
527	core	T	0	0	1	0.676	0	0	147	99.324
528	core	C	0	0	142	99.301	1	0.699	0	0
529	core	A	139	100	0	0	0	0	0	0
532	core	C	0	0	144	100	0	0	0	0
534	core	A	136	100	0	0	0	0	0	0
535	core	T	0	0	0	0	0	0	130	100
537	core	C	0	0	139	100	0	0	0	0
538	core	C	0	0	133	100	0	0	0	0
539	core	C	0	0	132	100	0	0	0	0
540	core	A	134	100	0	0	0	0	0	0
541	core	A	123	100	0	0	0	0	0	0
542	core	G	0	0	0	0	129	100	0	0
544	core	C	0	0	125	99.206	1	0.794	0	0
545	core	A	138	98.571	0	0	2	1.429	0	0
546	core	C	0	0	128	100	0	0	0	0
547	core	G	0	0	0	0	137	100	0	0
548	core	T	1	0.714	0	0	0	0	139	99.286
549	core	C	1	0.746	133	99.254	0	0	0	0
550	core	G	0	0	0	0	131	99.242	1	0.758
551	core	G	8	6.015	0	0	125	93.985	0	0
552	core	C	0	0	128	99.225	0	0	1	0.775
553	core	C	1	0.794	125	99.206	0	0	0	0
554	core	C	0	0	136	100	0	0	0	0
555	core	G	0	0	0	0	150	100	0	0
556	core	A	139	100	0	0	0	0	0	0
557	core	G	0	0	0	0	139	100	0	0
558	core	G	0	0	0	0	130	100	0	0
559	core	G	1	0.787	0	0	125	98.425	1	0.787
560	core	C	0	0	147	100	0	0	0	0
561	core	A	143	99.306	0	0	1	0.694	0	0
562	core	G	0	0	0	0	144	100	0	0
563	core	G	0	0	0	0	144	100	0	0
564	core	A	137	99.275	1	0.725	0	0	0	0
565	core	C	0	0	132	100	0	0	0	0
566	core	C	0	0	138	100	0	0	0	0
567	core	T	0	0	0	0	0	0	145	100
568	core	G	0	0	0	0	134	100	0	0
569	core	G	0	0	0	0	131	100	0	0
570	core	G	0	0	0	0	141	100	0	0
571	core	C	0	0	142	100	0	0	0	0
572	core	T	0	0	1	0.781	0	0	127	99.219
574	core	A	122	99.187	0	0	0	0	1	0.813
575	core	G	0	0	0	0	126	100	0	0
577	core	C	0	0	117	100	0	0	0	0
578	core	C	0	0	117	100	0	0	0	0
579	core	G	0	0	0	0	122	100	0	0
580	core	G	0	0	0	0	124	100	0	0
581	core	G	0	0	0	0	118	100	0	0
582	core	T	0	0	0	0	0	0	128	100
583	core	A	116	100	0	0	0	0	0	0
584	core	C	0	0	99	95.192	0	0	5	4.808
585	core	C	0	0	107	100	0	0	0	0
587	core	T	0	0	1	0.826	0	0	120	99.174
589	core	G	0	0	0	0	99	100	0	0
590	core	G	0	0	0	0	102	99.029	1	0.971
591	core	C	0	0	109	100	0	0	0	0
592	core	C	0	0	103	99.038	1	0.962	0	0
593	core	C	0	0	107	100	0	0	0	0
594	core	C	0	0	108	100	0	0	0	0
595	core	T	0	0	0	0	0	0	112	100
596	core	C	0	0	116	98.305	0	0	2	1.695
597	core	T	0	0	0	0	0	0	107	100
600	core	G	0	0	0	0	119	100	0	0
603	core	A	116	100	0	0	0	0	0	0
604	core	A	112	100	0	0	0	0	0	0
605	core	T	0	0	2	1.724	0	0	114	98.276
606	core	G	0	0	0	0	112	100	0	0
607	core	A	100	99.01	0	0	1	0.99	0	0
609	core	G	0	0	0	0	97	100	0	0
610	core	G	0	0	0	0	100	100	0	0
611	core	T	0	0	95	98.958	0	0	1	1.042
612	core	T	0	0	0	0	0	0	108	100
613	core	G	0	0	0	0	121	100	0	0
616	core	G	0	0	0	0	121	99.18	1	0.82
617	core	G	0	0	0	0	120	100	0	0
621	core	G	0	0	0	0	116	100	0	0
623	core	G	0	0	0	0	109	100	0	0
624	core	G	0	0	0	0	105	100	0	0
626	core	A	132	100	0	0	0	0	0	0
628	core	G	0	0	0	0	116	100	0	0
630	core	C	0	0	115	100	0	0	0	0
631	core	T	0	0	0	0	0	0	104	100
632	core	C	0	0	120	100	0	0	0	0
633	core	C	0	0	122	97.6	0	0	3	2.4
635	core	G	0	0	0	0	123	100	0	0
636	core	T	0	0	0	0	0	0	122	100
637	core	C	0	0	116	100	0	0	0	0
639	core	C	0	0	118	100	0	0	0	0
641	core	C	0	0	121	100	0	0	0	0
644	core	T	0	0	1	0.847	1	0.847	116	98.305
645	core	G	0	0	0	0	111	100	0	0
647	core	C	0	0	3	2.609	0	0	112	97.391
650	core	T	0	0	5	4	0	0	120	96
652	core	G	2	1.653	0	0	119	98.347	0	0
653	core	G	0	0	0	0	124	100	0	0
654	core	C	0	0	120	100	0	0	0	0
655	core	C	0	0	128	100	0	0	0	0
659	core	C	0	0	124	100	0	0	0	0
660	core	T	0	0	1	0.794	0	0	125	99.206
663	core	G	0	0	0	0	107	99.074	1	0.926
665	core	C	0	0	116	100	0	0	0	0
666	core	C	0	0	110	100	0	0	0	0
667	core	C	0	0	112	100	0	0	0	0
668	core	C	0	0	119	100	0	0	0	0
670	core	C	1	0.794	125	99.206	0	0	0	0
672	core	G	1	0.787	0	0	126	99.213	0	0
674	core	C	0	0	124	100	0	0	0	0
675	core	C	1	0.833	119	99.167	0	0	0	0
677	core	C	0	0	114	100	0	0	0	0
679	core	G	1	0.855	0	0	116	99.145	0	0
680	core	G	0	0	0	0	119	100	0	0
682	core	G	0	0	0	0	142	100	0	0
683	core	T	0	0	0	0	0	0	143	100
686	core	G	0	0	0	0	129	100	0	0
687	core	T	0	0	0	0	2	1.639	120	98.361
688	core	C	0	0	115	100	0	0	0	0
689	core	G	0	0	0	0	101	100	0	0
691	core	G	0	0	0	0	105	100	0	0
692	core	C	0	0	99	100	0	0	0	0
696	core	T	0	0	2	1.942	0	0	101	98.058
698	core	G	0	0	0	0	104	100	0	0
700	core	G	0	0	0	0	105	99.057	1	0.943
701	core	T	0	0	0	0	0	0	104	100
707	core	C	1	0.971	102	99.029	0	0	0	0
713	core	T	0	0	1	1.111	0	0	89	98.889
714	core	A	90	100	0	0	0	0	0	0
716	core	C	0	0	87	100	0	0	0	0
717	core	C	0	0	84	100	0	0	0	0
719	core	T	0	0	74	100	0	0	0	0
720	core	A	86	100	0	0	0	0	0	0
723	core	T	0	0	0	0	0	0	85	100
724	core	G	0	0	0	0	83	100	0	0
725	core	C	0	0	84	98.824	0	0	1	1.176
726	core	G	0	0	0	0	85	100	0	0
727	core	G	0	0	0	0	81	100	0	0
728	core	C	0	0	77	100	0	0	0	0
730	core	T	0	0	0	0	0	0	89	100
731	core	C	1	1.22	80	97.561	0	0	1	1.22
732	core	G	0	0	0	0	93	100	0	0
737	core	C	0	0	79	100	0	0	0	0
738	core	C	1	1.149	86	98.851	0	0	0	0
739	core	T	0	0	0	0	0	0	87	100
741	core	A	90	100	0	0	0	0	0	0
742	core	T	0	0	0	0	0	0	90	100
743	core	G	0	0	0	0	83	100	0	0
744	core	G	0	0	0	0	84	100	0	0
745	core	G	0	0	0	0	80	100	0	0
746	core	G	0	0	0	0	82	100	0	0
747	core	T	0	0	0	0	0	0	85	100
748	core	A	94	100	0	0	0	0	0	0
749	core	C	1	1.087	89	96.739	0	0	2	2.174
751	core	T	0	0	0	0	0	0	89	100
753	core	C	0	0	84	98.824	0	0	1	1.176
755	core	G	1	1.266	0	0	78	98.734	0	0
756	core	C	0	0	80	100	0	0	0	0
757	core	T	0	0	0	0	0	0	70	100
758	core	C	0	0	76	100	0	0	0	0
760	core	T	0	0	0	0	0	0	78	100
762	core	G	0	0	0	0	67	100	0	0
763	core	G	0	0	0	0	69	100	0	0
767	core	C	0	0	66	100	0	0	0	0
769	core	C	0	0	61	100	0	0	0	0
770	core	T	0	0	74	100	0	0	0	0
773	core	T	0	0	0	0	0	0	85	100
774	core	G	0	0	0	0	88	98.876	1	1.124
776	core	A	78	100	0	0	0	0	0	0
777	core	G	0	0	0	0	79	100	0	0
779	core	C	0	0	85	98.837	0	0	1	1.163
780	core	G	0	0	0	0	78	100	0	0
782	core	T	0	0	0	0	0	0	89	100
783	core	G	0	0	0	0	87	100	0	0
786	core	A	90	100	0	0	0	0	0	0
787	core	G	0	0	0	0	83	100	0	0
788	core	G	0	0	0	0	81	100	0	0
789	core	G	0	0	0	0	84	100	0	0
791	core	C	0	0	77	100	0	0	0	0
792	core	C	0	0	84	100	0	0	0	0
794	core	G	0	0	0	0	87	100	0	0
797	core	G	0	0	0	0	76	100	0	0
798	core	C	0	0	70	100	0	0	0	0
800	core	T	0	0	52	57.143	0	0	39	42.857
801	core	G	0	0	0	0	94	100	0	0
802	core	G	0	0	0	0	93	100	0	0
804	core	G	0	0	0	0	89	100	0	0
806	core	C	0	0	97	100	0	0	0	0
809	core	G	1	0.943	0	0	105	99.057	0	0
811	core	T	0	0	0	0	0	0	99	100
814	core	T	0	0	0	0	0	0	100	100
816	core	G	0	0	0	0	98	100	0	0
817	core	A	105	99.057	1	0.943	0	0	0	0
818	core	A	93	100	0	0	0	0	0	0
819	core	G	0	0	0	0	103	100	0	0
820	core	A	104	100	0	0	0	0	0	0
821	core	C	0	0	112	100	0	0	0	0
823	core	G	0	0	0	0	105	100	0	0
824	core	C	0	0	110	100	0	0	0	0
825	core	G	0	0	0	0	103	100	0	0
827	core	G	0	0	0	0	103	100	0	0
829	core	A	117	100	0	0	0	0	0	0
830	core	C	0	0	118	99.16	0	0	1	0.84
833	core	T	0	0	1	0.775	0	0	128	99.225
834	core	G	0	0	0	0	123	100	0	0
836	core	A	125	100	0	0	0	0	0	0
837	core	A	128	100	0	0	0	0	0	0
838	core	C	0	0	125	100	0	0	0	0
839	core	A	124	100	0	0	0	0	0	0
840	core	G	0	0	0	0	125	100	0	0
842	core	G	0	0	0	0	127	100	0	0
843	core	A	125	100	0	0	0	0	0	0
844	core	A	131	100	0	0	0	0	0	0
845	core	C	0	0	0	0	0	0	116	100
846	core	C	0	0	126	100	0	0	0	0
851	core	T	0	0	26	17.808	0	0	120	82.192
853	core	G	0	0	0	0	150	100	0	0
854	core	T	0	0	0	0	0	0	152	100
858	core	T	0	0	0	0	0	0	137	100
861	core	T	0	0	0	0	0	0	148	100
864	core	T	0	0	0	0	0	0	141	100
866	core	T	0	0	0	0	0	0	151	100
867	core	A	143	100	0	0	0	0	0	0
870	core	T	0	0	0	0	0	0	155	100
872	core	C	0	0	155	96.875	0	0	5	3.125
875	core	T	2	1.266	0	0	0	0	156	98.734
876	core	C	0	0	157	99.367	0	0	1	0.633
877	core	T	0	0	0	0	0	0	162	100
878	core	G	1	0.625	0	0	159	99.375	0	0
879	core	G	0	0	0	0	151	100	0	0
881	core	C	0	0	5	3.472	0	0	139	96.528
882	core	C	0	0	143	100	0	0	0	0
883	core	T	0	0	0	0	0	0	151	100
884	core	G	1	0.633	0	0	157	99.367	0	0
888	core	T	0	0	0	0	0	0	154	100
889	core	C	0	0	161	100	0	0	0	0
890	core	T	0	0	2	1.274	0	0	155	98.726
894	core	C	0	0	153	99.351	0	0	1	0.649
895	core	T	0	0	0	0	0	0	155	100
896	core	G	0	0	0	0	151	100	0	0
898	core	C	0	0	153	100	0	0	0	0
899	core	T	0	0	7	4.516	0	0	148	95.484
902	core	G	0	0	0	0	145	99.315	1	0.685
904	core	C	0	0	160	100	0	0	0	0
905	core	C	0	0	155	96.875	0	0	5	3.125
906	core	G	1	0.671	0	0	148	99.329	0	0
907	core	C	0	0	143	100	0	0	0	0
908	core	T	1	0.73	135	98.54	1	0.73	0	0
911	core	A	0	0	0	0	139	100	0	0
913	core	C	1	0.645	154	99.355	0	0	0	0
914	E1	C	0	0	152	93.827	0	0	10	6.173
918	E1	C	0	0	160	100	0	0	0	0
919	E1	A	152	99.346	0	0	1	0.654	0	0
920	E1	A	156	100	0	0	0	0	0	0
922	E1	T	0	0	0	0	0	0	159	100
924	E1	C	0	0	171	100	0	0	0	0
925	E1	G	0	0	0	0	156	100	0	0
926	E1	C	0	0	150	96.774	0	0	5	3.226
928	E1	A	147	100	0	0	0	0	0	0
929	E1	T	0	0	154	100	0	0	0	0
930	E1	T	0	0	1	0.69	0	0	144	99.31
932	E1	C	0	0	149	98.675	0	0	2	1.325
933	E1	T	140	100	0	0	0	0	0	0
935	E1	G	6	4.286	0	0	134	95.714	0	0
936	E1	G	0	0	0	0	144	100	0	0
937	E1	G	0	0	0	0	139	100	0	0
938	E1	G	0	0	0	0	142	100	0	0
940	E1	T	0	0	0	0	0	0	156	100
941	E1	T	0	0	0	0	0	0	156	100
945	E1	C	0	0	183	99.457	1	0.543	0	0
947	E1	T	0	0	0	0	1	0.535	186	99.465
948	E1	G	0	0	0	0	178	100	0	0
950	E1	C	0	0	187	100	0	0	0	0
951	E1	A	185	100	0	0	0	0	0	0
954	E1	A	186	100	0	0	0	0	0	0
955	E1	A	184	100	0	0	0	0	0	0
960	E1	T	0	0	0	0	0	0	166	100
961	E1	G	1	0.61	0	0	163	99.39	0	0
962	E1	C	0	0	161	100	0	0	0	0
963	E1	C	0	0	166	100	0	0	0	0
964	E1	C	0	0	167	100	0	0	0	0
965	E1	T	0	0	3	1.685	0	0	175	98.315
967	E1	A	181	100	0	0	0	0	0	0
968	E1	C	0	0	176	97.778	0	0	4	2.222
969	E1	T	0	0	0	0	0	0	159	100
970	E1	C	2	1.081	183	98.919	0	0	0	0
973	E1	G	0	0	0	0	204	100	0	0
974	E1	T	0	0	0	0	0	0	201	100
976	E1	T	0	0	0	0	0	0	191	100
977	E1	T	0	0	0	0	0	0	196	100
979	E1	T	0	0	0	0	0	0	185	100
980	E1	G	0	0	0	0	173	100	0	0
982	E1	A	198	100	0	0	0	0	0	0
983	E1	C	0	0	198	99.497	0	0	1	0.503
985	E1	A	182	100	0	0	0	0	0	0
986	E1	G	1	0.578	0	0	172	99.422	0	0
987	E1	G	0	0	0	0	178	100	0	0
988	E1	C	0	0	184	98.396	0	0	3	1.604
989	E1	G	63	34.807	0	0	118	65.193	0	0
990	E1	G	0	0	0	0	181	99.451	1	0.549
991	E1	C	0	0	181	99.451	0	0	1	0.549
992	E1	C	1	0.518	191	98.964	0	0	1	0.518
994	E1	A	199	100	0	0	0	0	0	0
995	E1	T	0	0	0	0	0	0	200	100
996	E1	G	2	1.07	0	0	185	98.93	0	0
997	E1	C	0	0	202	99.507	0	0	1	0.493
998	E1	C	0	0	199	100	0	0	0	0
999	E1	A	203	99.51	1	0.49	0	0	0	0
1000	E1	T	0	0	0	0	0	0	196	100
1001	E1	C	0	0	192	98.969	0	0	2	1.031
1003	E1	T	1	0.503	0	0	0	0	198	99.497
1004	E1	G	0	0	0	0	198	100	0	0
1005	E1	C	3	1.5	197	98.5	0	0	0	0
1006	E1	A	202	100	0	0	0	0	0	0
1008	E1	A	208	100	0	0	0	0	0	0
1010	E1	T	0	0	0	0	0	0	183	100
1011	E1	C	0	0	176	100	0	0	0	0
1012	E1	C	0	0	182	100	0	0	0	0
1013	E1	G	0	0	0	0	155	100	0	0
1015	E1	G	0	0	0	0	153	100	0	0
1016	E1	G	0	0	0	0	158	100	0	0
1019	E1	T	0	0	0	0	0	0	162	100
1021	E1	T	1	0.633	1	0.633	0	0	156	98.734
1022	E1	C	0	0	156	100	0	0	0	0
1023	E1	C	0	0	149	99.333	0	0	1	0.667
1026	E1	T	0	0	1	0.629	0	0	158	99.371
1027	E1	G	0	0	0	0	138	99.281	1	0.719
1028	E1	C	0	0	161	99.383	0	0	1	0.617
1030	E1	T	0	0	0	0	0	0	157	100
1031	E1	T	0	0	1	0.633	0	0	157	99.367
1033	E1	G	0	0	0	0	162	100	0	0
1034	E1	C	1	0.602	165	99.398	0	0	0	0
1036	E1	A	156	100	0	0	0	0	0	0
1037	E1	G	0	0	0	0	170	99.415	1	0.585
1038	E1	G	0	0	0	0	171	100	0	0
1039	E1	G	0	0	0	0	172	100	0	0
1040	E1	T	0	0	47	28.144	0	0	120	71.856
1041	E1	A	167	99.405	1	0.595	0	0	0	0
1042	E1	A	159	100	0	0	0	0	0	0
1043	E1	C	0	0	149	99.333	0	0	1	0.667
1044	E1	G	153	98.077	0	0	3	1.923	0	0
1045	E1	C	0	0	147	98.658	0	0	2	1.342
1046	E1	C	0	0	144	100	0	0	0	0
1047	E1	T	0	0	0	0	0	0	139	100
1049	E1	G	0	0	0	0	148	100	0	0
1050	E1	A	138	99.281	0	0	0	0	1	0.719
1051	E1	G	0	0	0	0	159	100	0	0
1052	E1	G	0	0	0	0	153	100	0	0
1053	E1	T	0	0	0	0	0	0	152	100
1054	E1	G	1	0.741	0	0	134	99.259	0	0
1055	E1	T	0	0	127	94.776	0	0	7	5.224
1056	E1	T	0	0	0	0	1	0.725	137	99.275
1057	E1	G	0	0	0	0	166	100	0	0
1058	E1	G	0	0	0	0	154	100	0	0
1059	E1	G	0	0	0	0	170	100	0	0
1060	E1	T	0	0	0	0	0	0	169	100
1061	E1	G	1	0.637	0	0	156	99.363	0	0
1062	E1	G	0	0	0	0	159	100	0	0
1063	E1	C	0	0	157	100	0	0	0	0
1064	E1	G	1	0.68	0	0	146	99.32	0	0
1065	E1	G	154	100	0	0	0	0	0	0
1068	E1	A	168	100	0	0	0	0	0	0
1069	E1	C	2	1.29	153	98.71	0	0	0	0
1070	E1	C	0	0	160	100	0	0	0	0
1071	E1	C	1	0.625	159	99.375	0	0	0	0
1072	E1	C	0	0	149	100	0	0	0	0
1073	E1	C	0	0	145	98.639	0	0	2	1.361
1074	E1	A	162	100	0	0	0	0	0	0
1076	E1	G	1	0.625	0	0	159	99.375	0	0
1077	E1	G	1	0.625	0	0	159	99.375	0	0
1080	E1	G	0	0	0	0	153	100	0	0
1081	E1	C	1	0.621	160	99.379	0	0	0	0
1082	E1	C	1	0.658	151	99.342	0	0	0	0
1083	E1	A	165	100	0	0	0	0	0	0
1085	E1	C	0	0	155	100	0	0	0	0
1086	E1	A	166	98.81	0	0	2	1.19	0	0
1087	E1	G	0	0	0	0	155	100	0	0
1088	E1	G	0	0	0	0	158	100	0	0
1089	E1	G	0	0	1	0.649	153	99.351	0	0
1090	E1	A	157	100	0	0	0	0	0	0
1093	E1	G	0	0	0	0	162	100	0	0
1094	E1	C	0	0	159	99.375	0	0	1	0.625
1095	E1	A	151	100	0	0	0	0	0	0
1097	E1	A	0	0	0	0	149	100	0	0
1098	E1	C	2	1.266	156	98.734	0	0	0	0
1099	E1	T	0	0	1	0.741	0	0	134	99.259
1100	E1	C	0	0	139	100	0	0	0	0
1107	E1	A	139	100	0	0	0	0	0	0
1108	E1	C	1	0.645	154	99.355	0	0	0	0
1109	E1	G	1	0.613	0	0	162	99.387	0	0
1110	E1	C	0	0	164	100	0	0	0	0
1111	E1	A	165	100	0	0	0	0	0	0
1113	E1	C	0	0	165	100	0	0	0	0
1114	E1	T	0	0	0	0	0	0	162	100
1117	E1	G	0	0	0	0	162	100	0	0
1118	E1	A	167	98.817	0	0	0	0	2	1.183
1119	E1	C	0	0	172	100	0	0	0	0
1120	E1	G	0	0	0	0	165	99.398	1	0.602
1121	E1	T	0	0	134	99.259	0	0	1	0.741
1123	E1	A	137	100	0	0	0	0	0	0
1124	E1	T	0	0	124	95.385	0	0	6	4.615
1125	E1	A	133	100	0	0	0	0	0	0
1126	E1	T	0	0	0	0	0	0	133	100
1131	E1	C	0	0	160	100	0	0	0	0
1136	E1	T	0	0	129	79.141	0	0	34	20.859
1137	E1	G	0	0	0	0	171	100	0	0
1140	E1	G	0	0	0	0	160	100	0	0
1142	E1	G	0	0	0	0	172	100	0	0
1143	E1	A	173	100	0	0	0	0	0	0
1144	E1	G	0	0	0	0	177	100	0	0
1145	E1	C	0	0	188	100	0	0	0	0
1146	E1	G	0	0	0	0	177	100	0	0
1147	E1	C	0	0	181	100	0	0	0	0
1148	E1	C	0	0	195	100	0	0	0	0
1150	E1	C	0	0	195	100	0	0	0	0
1151	E1	C	0	0	194	100	0	0	0	0
1152	E1	C	0	0	197	100	0	0	0	0
1153	E1	T	0	0	0	0	0	0	198	100
1154	E1	C	3	1.508	3	1.508	7	3.518	186	93.467
1156	E1	G	0	0	0	0	225	100	0	0
1157	E1	C	0	0	233	98.729	0	0	3	1.271
1158	E1	T	0	0	0	0	0	0	218	100
1159	E1	C	2	0.806	246	99.194	0	0	0	0
1160	E1	G	0	0	0	0	229	100	0	0
1161	E1	G	0	0	0	0	229	100	0	0
1163	E1	C	0	0	234	100	0	0	0	0
1164	E1	C	0	0	252	100	0	0	0	0
1165	E1	T	0	0	0	0	1	0.398	250	99.602
1166	E1	C	1	0.407	245	99.593	0	0	0	0
1167	E1	T	0	0	0	0	0	0	247	100
1168	E1	A	245	100	0	0	0	0	0	0
1169	E1	C	1	0.398	250	99.602	0	0	0	0
1171	E1	T	0	0	0	0	0	0	246	100
1172	E1	G	0	0	0	0	224	100	0	0
1173	E1	G	0	0	0	0	241	100	0	0
1174	E1	G	0	0	0	0	235	100	0	0
1175	E1	G	0	0	0	0	232	99.571	1	0.429
1177	E1	A	278	100	0	0	0	0	0	0
1179	E1	C	0	0	282	100	0	0	0	0
1181	E1	G	0	0	0	0	288	99.654	1	0.346
1182	E1	T	0	0	0	0	0	0	294	100
1183	E1	G	0	0	0	0	237	100	0	0
1184	E1	C	0	0	282	100	0	0	0	0
1185	E1	G	0	0	0	0	261	100	0	0
1186	E1	G	0	0	0	0	258	99.614	1	0.386
1187	E1	G	0	0	0	0	263	100	0	0
1189	E1	C	0	0	261	100	0	0	0	0
1190	E1	T	1	0.389	256	99.611	0	0	0	0
1191	E1	G	75	28.517	0	0	188	71.483	0	0
1192	E1	T	0	0	0	0	0	0	263	100
1193	E1	C	0	0	277	100	0	0	0	0
1194	E1	T	0	0	1	0.355	0	0	281	99.645
1197	E1	C	0	0	312	100	0	0	0	0
1198	E1	T	2	0.631	0	0	0	0	315	99.369
1199	E1	T	37	11.599	0	0	0	0	282	88.401
1200	E1	G	0	0	0	0	294	99.661	1	0.339
1201	E1	T	0	0	0	0	0	0	301	100
1202	E1	T	0	0	302	100	0	0	0	0
1204	E1	G	0	0	0	0	358	100	0	0
1205	E1	T	0	0	9	2.446	0	0	359	97.554
1206	E1	C	0	0	365	100	0	0	0	0
1207	E1	A	331	100	0	0	0	0	0	0
1208	E1	A	1	0.301	0	0	331	99.699	0	0
1209	E1	C	319	97.256	9	2.744	0	0	0	0
1210	E1	T	0	0	0	0	0	0	360	100
1211	E1	G	1	0.207	0	0	483	99.793	0	0
1212	E1	T	0	0	5	0.996	0	0	497	99.004
1213	E1	T	0	0	0	0	0	0	494	100
1214	E1	T	0	0	126	25.15	0	0	375	74.85
1215	E1	A	567	100	0	0	0	0	0	0
1216	E1	C	0	0	540	100	0	0	0	0
1217	E1	C	0	0	564	100	0	0	0	0
1220	E1	C	2	0.374	533	99.626	0	0	0	0
1221	E1	T	0	0	0	0	0	0	532	100
1222	E1	C	1	0.182	548	99.818	0	0	0	0
1223	E1	T	0	0	19	3.605	0	0	508	96.395
1224	E1	C	1	0.184	543	99.816	0	0	0	0
1226	E1	C	0	0	545	100	0	0	0	0
1227	E1	A	524	99.62	0	0	2	0.38	0	0
1228	E1	G	0	0	0	0	519	99.425	3	0.575
1229	E1	G	3	0.581	0	0	513	99.419	0	0
1230	E1	C	0	0	514	100	0	0	0	0
1231	E1	G	0	0	0	0	514	100	0	0
1232	E1	C	0	0	510	100	0	0	0	0
1233	E1	C	0	0	518	100	0	0	0	0
1234	E1	A	533	100	0	0	0	0	0	0
1235	E1	C	0	0	528	100	0	0	0	0
1237	E1	G	0	0	0	0	524	99.81	1	0.19
1238	E1	G	0	0	0	0	516	99.807	1	0.193
1239	E1	A	534	100	0	0	0	0	0	0
1241	E1	G	5	0.954	0	0	519	99.046	0	0
1242	E1	A	538	99.814	0	0	1	0.186	0	0
1243	E1	C	0	0	548	99.818	0	0	1	0.182
1244	E1	G	6	1.121	0	0	527	98.505	2	0.374
1245	E1	C	0	0	543	100	0	0	0	0
1246	E1	A	550	100	0	0	0	0	0	0
1247	E1	A	552	99.639	0	0	2	0.361	0	0
1248	E1	G	0	0	0	0	543	99.816	1	0.184
1249	E1	A	550	100	0	0	0	0	0	0
1250	E1	C	0	0	568	99.649	0	0	2	0.351
1251	E1	T	0	0	0	0	0	0	586	100
1252	E1	G	0	0	0	0	575	100	0	0
1253	E1	C	2	0.364	546	99.273	0	0	2	0.364
1254	E1	A	569	99.825	0	0	0	0	1	0.175
1255	E1	A	579	100	0	0	0	0	0	0
1256	E1	T	0	0	13	2.351	0	0	540	97.649
1257	E1	T	0	0	0	0	0	0	566	100
1258	E1	G	2	0.356	0	0	560	99.644	0	0
1259	E1	T	0	0	44	8.381	1	0.19	480	91.429
1260	E1	T	0	0	0	0	0	0	501	100
1261	E1	C	1	0.213	468	99.787	0	0	0	0
1262	E1	T	0	0	28	6.796	46	11.165	338	82.039
1263	E1	A	0	0	41	10	2	0.488	367	89.512
1264	E1	T	0	0	0	0	0	0	420	100
1265	E1	C	0	0	0	0	412	99.758	1	0.242
1266	E1	T	0	0	0	0	0	0	420	100
1267	E1	A	421	100	0	0	0	0	0	0
1268	E1	T	0	0	413	99.758	0	0	1	0.242
1269	E1	C	1	0.239	418	99.761	0	0	0	0
1270	E1	C	0	0	401	100	0	0	0	0
1271	E1	C	0	0	418	98.585	0	0	6	1.415
1272	E1	G	0	0	0	0	502	99.801	1	0.199
1273	E1	G	0	0	0	0	500	99.8	1	0.2
1274	E1	C	0	0	470	100	0	0	0	0
1275	E1	C	0	0	472	99.789	0	0	1	0.211
1276	E1	A	503	99.802	1	0.198	0	0	0	0
1277	E1	T	0	0	0	0	0	0	495	100
1279	E1	T	0	0	0	0	0	0	495	100
1280	E1	A	461	100	0	0	0	0	0	0
1281	E1	A	457	100	0	0	0	0	0	0
1282	E1	C	1	0.221	451	99.779	0	0	0	0
1283	E1	G	1	0.248	0	0	397	98.511	5	1.241
1284	E1	G	0	0	0	0	393	100	0	0
1285	E1	G	0	0	0	0	400	100	0	0
1286	E1	T	0	0	0	0	0	0	407	100
1287	E1	C	0	0	325	97.015	0	0	10	2.985
1289	E1	T	0	0	334	97.376	0	0	9	2.624
1290	E1	C	0	0	357	99.721	0	0	1	0.279
1291	E1	G	0	0	0	0	386	100	0	0
1292	E1	C	1	0.282	348	98.028	0	0	6	1.69
1295	E1	G	0	0	0	0	386	100	0	0
1298	E1	A	384	100	0	0	0	0	0	0
1300	E1	G	0	0	0	0	379	100	0	0
1301	E1	G	0	0	0	0	380	100	0	0
1303	E1	A	369	100	0	0	0	0	0	0
1304	E1	T	0	0	4	1.07	0	0	370	98.93
1305	E1	A	387	100	0	0	0	0	0	0
1306	E1	T	0	0	0	0	0	0	373	100
1307	E1	G	0	0	0	0	391	100	0	0
1308	E1	A	379	100	0	0	0	0	0	0
1311	E1	A	369	99.73	0	0	1	0.27	0	0
1312	E1	T	0	0	0	0	0	0	395	100
1315	E1	A	390	100	0	0	0	0	0	0
1316	E1	C	0	0	388	99.487	0	0	2	0.513
1317	E1	T	1	0.252	0	0	0	0	396	99.748
1319	E1	G	0	0	0	0	383	100	0	0
1320	E1	T	2	0.546	2	0.546	0	0	362	98.907
1321	E1	C	1	0.292	342	99.708	0	0	0	0
1322	E1	C	2	0.604	329	99.396	0	0	0	0
1323	E1	C	0	0	330	99.698	0	0	1	0.302
1325	E1	T	1	0.303	5	1.515	0	0	324	98.182
1326	E1	A	321	100	0	0	0	0	0	0
1327	E1	C	0	0	287	99.653	0	0	1	0.347
1328	E1	G	0	0	0	0	253	100	0	0
1330	E1	C	0	0	200	99.502	0	0	1	0.498
1331	E1	A	2	0.99	0	0	200	99.01	0	0
1332	E1	G	0	0	0	0	192	100	0	0
1333	E1	C	0	0	191	100	0	0	0	0
1334	E1	G	182	97.849	0	0	4	2.151	0	0
1335	E1	T	0	0	0	0	0	0	187	100
1337	E1	G	0	0	0	0	174	99.429	1	0.571
1338	E1	G	176	100	0	0	0	0	0	0
1339	E1	T	0	0	0	0	0	0	174	100
1340	E1	G	170	99.415	0	0	1	0.585	0	0
1341	E1	G	174	100	0	0	0	0	0	0
1342	E1	T	0	0	176	99.435	0	0	1	0.565
1343	E1	A	17	9.714	0	0	158	90.286	0	0
1344	E1	G	0	0	0	0	176	100	0	0
1345	E1	C	0	0	204	100	0	0	0	0
1346	E1	T	0	0	0	0	5	2.463	198	97.537
1347	E1	C	0	0	229	100	0	0	0	0
1349	E1	G	1	0.426	0	0	234	99.574	0	0
1350	E1	C	0	0	233	100	0	0	0	0
1352	E1	G	1	0.448	0	0	222	99.552	0	0
1353	E1	C	0	0	214	100	0	0	0	0
1354	E1	T	0	0	0	0	0	0	212	100
1355	E1	C	0	0	219	99.545	1	0.455	0	0
1358	E1	G	0	0	0	0	213	100	0	0
1360	E1	T	0	0	0	0	0	0	197	100
1362	E1	C	0	0	194	100	0	0	0	0
1364	E1	A	193	100	0	0	0	0	0	0
1368	E1	G	0	0	0	0	169	100	0	0
1370	E1	C	0	0	166	100	0	0	0	0
1372	E1	T	0	0	0	0	0	0	156	100
1373	E1	C	0	0	157	100	0	0	0	0
1374	E1	A	0	0	1	0.719	0	0	138	99.281
1378	E1	A	149	100	0	0	0	0	0	0
1379	E1	C	0	0	0	0	0	0	146	100
1380	E1	A	172	100	0	0	0	0	0	0
1381	E1	T	0	0	0	0	0	0	175	100
1382	E1	G	0	0	0	0	178	100	0	0
1383	E1	A	170	100	0	0	0	0	0	0
1384	E1	T	0	0	0	0	0	0	154	100
1385	E1	C	0	0	166	100	0	0	0	0
1386	E1	G	0	0	0	0	179	100	0	0
1387	E1	C	0	0	171	100	0	0	0	0
1388	E1	T	0	0	0	0	0	0	169	100
1389	E1	G	1	0.578	0	0	172	99.422	0	0
1391	E1	T	0	0	1	0.581	0	0	171	99.419
1392	E1	G	0	0	0	0	159	100	0	0
1393	E1	C	0	0	151	100	0	0	0	0
1394	E1	T	0	0	159	99.375	0	0	1	0.625
1398	E1	T	0	0	0	0	0	0	179	100
1399	E1	G	0	0	0	0	188	100	0	0
1400	E1	G	0	0	0	0	184	100	0	0
1401	E1	G	0	0	0	0	188	100	0	0
1402	E1	G	0	0	0	0	186	100	0	0
1404	E1	G	0	0	0	0	196	100	0	0
1405	E1	T	1	0.541	0	0	0	0	184	99.459
1406	E1	C	0	0	195	100	0	0	0	0
1407	E1	C	0	0	194	100	0	0	0	0
1408	E1	T	1	0.505	0	0	0	0	197	99.495
1409	E1	G	2	1.087	0	0	182	98.913	0	0
1410	E1	G	0	0	0	0	192	100	0	0
1411	E1	C	0	0	190	100	0	0	0	0
1412	E1	G	0	0	0	0	189	100	0	0
1414	E1	G	0	0	0	0	196	100	0	0
1415	E1	C	0	0	187	98.942	0	0	2	1.058
1416	E1	A	204	100	0	0	0	0	0	0
1418	E1	A	201	100	0	0	0	0	0	0
1419	E1	G	0	0	0	0	206	100	0	0
1420	E1	C	0	0	217	100	0	0	0	0
1421	E1	G	1	0.452	0	0	220	99.548	0	0
1423	E1	A	224	100	0	0	0	0	0	0
1424	E1	T	0	0	0	0	0	0	223	100
1427	E1	C	0	0	212	97.248	0	0	6	2.752
1428	E1	T	0	0	0	0	0	0	220	100
1429	E1	C	0	0	206	100	0	0	0	0
1431	E1	A	224	100	0	0	0	0	0	0
1436	E1	G	0	0	0	0	206	99.517	1	0.483
1437	E1	G	0	0	0	0	206	100	0	0
1438	E1	G	0	0	0	0	204	100	0	0
1439	E1	G	1	0.476	0	0	209	99.524	0	0
1440	E1	A	210	100	0	0	0	0	0	0
1442	E1	C	0	0	211	100	0	0	0	0
1444	E1	G	0	0	0	0	213	99.07	2	0.93
1447	E1	C	0	0	215	100	0	0	0	0
1449	E1	A	210	100	0	0	0	0	0	0
1451	E1	G	0	0	0	0	206	99.517	1	0.483
1453	E1	T	0	0	0	0	0	0	135	100
1454	E1	C	0	0	0	0	0	0	130	100
1455	E1	C	2	1.613	122	98.387	0	0	0	0
1456	E1	T	0	0	0	0	0	0	134	100
1457	E1	G	127	100	0	0	0	0	0	0
1459	E1	T	1	0.781	0	0	0	0	127	99.219
1460	E1	A	10	7.752	3	2.326	115	89.147	1	0.775
1461	E1	G	0	0	0	0	132	100	0	0
1463	E1	G	6	4.8	0	0	119	95.2	0	0
1464	E1	C	0	0	123	100	0	0	0	0
1467	E1	C	0	0	123	98.4	0	0	2	1.6
1469	E1	G	129	100	0	0	0	0	0	0
1470	E1	C	0	0	126	100	0	0	0	0
1471	E1	T	0	0	1	0.813	0	0	122	99.187
1472	E1	A	110	88	15	12	0	0	0	0
1474	E1	T	0	0	0	0	0	0	120	100
1477	E1	C	0	0	118	100	0	0	0	0
1479	E1	G	1	0.847	0	0	117	99.153	0	0
1481	E1	C	0	0	116	99.145	0	0	1	0.855
1482	E1	G	1	0.943	0	0	105	99.057	0	0
1484	E1	C	1	1.149	0	0	0	0	86	98.851
1487	E1	C	0	0	85	100	0	0	0	0
1489	E1	C	0	0	78	100	0	0	0	0
1490	E2	G	0	0	0	0	55	100	0	0
1491	E2	G	0	0	52	100	0	0	0	0
1493	E2	A	0	0	0	0	56	100	0	0
1497	E2	C	0	0	49	100	0	0	0	0
1499	E2	C	0	0	44	100	0	0	0	0
1501	E2	T	0	0	0	0	0	0	28	100
1505	E2	C	0	0	30	100	0	0	0	0
1514	E2	T	0	0	0	0	6	100	0	0
1515	E2	G	0	0	0	0	4	100	0	0
1516	E2	C	0	0	3	100	0	0	0	0
1519	E2	G	0	0	0	0	0	0	0	0
1571	E2	C	3	75	0	0	1	25	0	0
1572	E2	A	0	0	5	100	0	0	0	0
1577	E2	A	0	0	0	0	9	100	0	0
1581	E2	A	0	0	0	0	8	100	0	0
1583	E2	C	0	0	0	0	0	0	9	100
1594	E2	G	0	0	0	0	17	100	0	0
1595	E2	C	0	0	1	5.882	0	0	16	94.118
1598	E2	T	0	0	1	4.545	0	0	21	95.455
1602	E2	C	0	0	19	95	0	0	1	5
1603	E2	A	20	100	0	0	0	0	0	0
1610	E2	T	0	0	1	4.348	0	0	22	95.652
1613	E2	C	0	0	20	95.238	0	0	1	4.762
1616	E2	G	0	0	0	0	20	100	0	0
1617	E2	G	0	0	0	0	20	100	0	0
1620	E2	T	0	0	19	95	0	0	1	5
1631	E2	T	0	0	3	12	0	0	22	88
1634	E2	A	0	0	0	0	0	0	27	100
1636	E2	G	0	0	0	0	31	100	0	0
1643	E2	C	0	0	0	0	27	100	0	0
1645	E2	C	0	0	39	97.5	0	0	1	2.5
1647	E2	G	0	0	0	0	43	100	0	0
1649	E2	C	0	0	41	93.182	0	0	3	6.818
1653	E2	T	45	100	0	0	0	0	0	0
1655	E2	A	0	0	45	100	0	0	0	0
1659	E2	G	0	0	0	0	72	100	0	0
1661	E2	G	1	1.351	0	0	73	98.649	0	0
1663	E2	T	0	0	0	0	0	0	73	100
1664	E2	C	0	0	0	0	0	0	72	100
1665	E2	T	0	0	68	100	0	0	0	0
1668	E2	T	0	0	0	0	0	0	77	100
1669	E2	A	82	100	0	0	0	0	0	0
1670	E2	T	0	0	0	0	0	0	81	100
1671	E2	C	5	5.882	80	94.118	0	0	0	0
1672	E2	A	83	94.318	0	0	5	5.682	0	0
1673	E2	G	0	0	7	7.368	88	92.632	0	0
1674	E2	C	0	0	84	95.455	0	0	4	4.545
1675	E2	A	93	100	0	0	0	0	0	0
1678	E2	A	100	98.039	0	0	2	1.961	0	0
1680	E2	T	0	0	0	0	0	0	112	100
1682	E2	C	1	0.862	115	99.138	0	0	0	0
1684	E2	A	114	100	0	0	0	0	0	0
1686	E2	T	0	0	0	0	0	0	112	100
1692	E2	G	0	0	0	0	133	100	0	0
1693	E2	G	0	0	0	0	141	100	0	0
1695	E2	T	0	0	0	0	0	0	147	100
1697	E2	T	0	0	1	0.641	0	0	155	99.359
1700	E2	T	0	0	2	1.316	0	0	150	98.684
1701	E2	G	0	0	0	0	156	100	0	0
1702	E2	A	145	99.315	1	0.685	0	0	0	0
1703	E2	G	1	0.645	0	0	154	99.355	0	0
1704	E2	A	152	100	0	0	0	0	0	0
1709	E2	G	0	0	0	0	157	100	0	0
1710	E2	G	0	0	0	0	165	100	0	0
1711	E2	C	1	0.606	164	99.394	0	0	0	0
1712	E2	C	2	1.258	157	98.742	0	0	0	0
1713	E2	A	158	100	0	0	0	0	0	0
1716	E2	T	0	0	0	0	0	0	156	100
1718	E2	C	0	0	136	97.842	0	0	3	2.158
1719	E2	C	0	0	139	100	0	0	0	0
1720	E2	G	0	0	0	0	138	99.281	1	0.719
1721	E2	A	139	100	0	0	0	0	0	0
1725	E2	C	0	0	125	100	0	0	0	0
1726	E2	T	0	0	0	0	0	0	109	100
1727	E2	T	0	0	114	100	0	0	0	0
1730	E2	C	0	0	1	0.84	0	0	118	99.16
1733	E2	T	0	0	7	6.481	0	0	101	93.519
1734	E2	T	0	0	0	0	0	0	106	100
1735	E2	T	0	0	0	0	0	0	106	100
1738	E2	C	0	0	117	100	0	0	0	0
1739	E2	C	0	0	121	100	0	0	0	0
1741	E2	A	137	100	0	0	0	0	0	0
1742	E2	G	0	0	0	0	130	100	0	0
1743	E2	G	0	0	0	0	121	100	0	0
1744	E2	G	0	0	0	0	124	100	0	0
1746	E2	T	0	0	0	0	0	0	134	100
1747	E2	G	0	0	0	0	119	100	0	0
1748	E2	G	0	0	0	0	107	100	0	0
1749	E2	G	0	0	0	0	114	100	0	0
1751	E2	T	0	0	107	99.074	0	0	1	0.926
1752	E2	C	0	0	107	100	0	0	0	0
1753	E2	C	0	0	104	100	0	0	0	0
1754	E2	T	0	0	113	100	0	0	0	0
1755	E2	A	123	98.4	1	0.8	1	0.8	0	0
1756	E2	T	0	0	0	0	0	0	109	100
1758	E2	A	127	100	0	0	0	0	0	0
1760	E2	T	0	0	0	0	0	0	102	100
1761	E2	T	0	0	105	100	0	0	0	0
1764	E2	G	0	0	0	0	99	99	1	1
1767	E2	A	90	100	0	0	0	0	0	0
1770	E2	G	0	0	0	0	105	100	0	0
1773	E2	A	92	100	0	0	0	0	0	0
1776	E2	G	0	0	0	0	105	100	0	0
1777	E2	G	0	0	0	0	105	99.057	1	0.943
1778	E2	C	0	0	100	100	0	0	0	0
1779	E2	C	0	0	94	100	0	0	0	0
1780	E2	T	0	0	99	100	0	0	0	0
1782	E2	G	0	0	0	0	109	100	0	0
1783	E2	A	104	99.048	1	0.952	0	0	0	0
1784	E2	C	0	0	0	0	0	0	105	100
1785	E2	G	0	0	0	0	103	100	0	0
1786	E2	A	124	100	0	0	0	0	0	0
1787	E2	A	136	100	0	0	0	0	0	0
1788	E2	C	1	0.73	136	99.27	0	0	0	0
1789	E2	G	0	0	0	0	134	99.259	1	0.741
1790	E2	C	0	0	131	95.62	0	0	6	4.38
1791	E2	C	0	0	136	100	0	0	0	0
1792	E2	C	0	0	140	100	0	0	0	0
1793	E2	C	0	0	0	0	0	0	138	100
1794	E2	T	0	0	0	0	0	0	138	100
1795	E2	A	189	100	0	0	0	0	0	0
1796	E2	C	0	0	195	100	0	0	0	0
1797	E2	T	0	0	0	0	0	0	196	100
1798	E2	G	0	0	0	0	178	100	0	0
1799	E2	C	6	2.913	200	97.087	0	0	0	0
1800	E2	T	0	0	0	0	0	0	212	100
1801	E2	G	0	0	0	0	187	100	0	0
1802	E2	G	0	0	0	0	202	100	0	0
1804	E2	A	221	100	0	0	0	0	0	0
1805	E2	C	1	0.413	241	99.587	0	0	0	0
1806	E2	T	0	0	0	0	0	0	235	100
1807	E2	A	242	100	0	0	0	0	0	0
1808	E2	C	0	0	201	100	0	0	0	0
1809	E2	C	0	0	201	100	0	0	0	0
1811	E2	T	0	0	193	97.97	0	0	4	2.03
1812	E2	C	0	0	203	100	0	0	0	0
1813	E2	C	0	0	219	100	0	0	0	0
1814	E2	A	280	100	0	0	0	0	0	0
1815	E2	A	273	100	0	0	0	0	0	0
1816	E2	G	0	0	0	0	283	99.298	2	0.702
1817	E2	A	285	99.303	0	0	2	0.697	0	0
1818	E2	C	0	0	306	99.674	0	0	1	0.326
1819	E2	C	0	0	340	100	0	0	0	0
1820	E2	T	0	0	0	0	0	0	331	100
1821	E2	T	0	0	0	0	0	0	320	100
1822	E2	G	0	0	0	0	334	100	0	0
1823	E2	T	0	0	0	0	0	0	326	100
1824	E2	G	0	0	0	0	335	100	0	0
1825	E2	G	0	0	0	0	320	100	0	0
1826	E2	C	1	0.299	5	1.493	1	0.299	328	97.91
1827	E2	A	354	100	0	0	0	0	0	0
1829	E2	T	0	0	0	0	0	0	382	100
1830	E2	G	1	0.262	0	0	380	99.476	1	0.262
1831	E2	T	0	0	0	0	1	0.245	407	99.755
1832	E2	G	0	0	0	0	390	100	0	0
1834	E2	C	0	0	432	100	0	0	0	0
1835	E2	C	0	0	426	96.38	0	0	16	3.62
1836	E2	G	0	0	0	0	445	100	0	0
1837	E2	C	0	0	447	100	0	0	0	0
1838	E2	A	462	100	0	0	0	0	0	0
1839	E2	A	463	100	0	0	0	0	0	0
1840	E2	A	446	100	0	0	0	0	0	0
1841	E2	G	0	0	0	0	447	100	0	0
1842	E2	A	433	100	0	0	0	0	0	0
1843	E2	G	0	0	0	0	450	100	0	0
1844	E2	C	0	0	454	99.78	0	0	1	0.22
1845	E2	G	0	0	0	0	464	100	0	0
1847	E2	G	0	0	0	0	452	100	0	0
1849	E2	G	1	0.222	0	0	449	99.778	0	0
1850	E2	T	0	0	0	0	0	0	458	100
1851	E2	G	0	0	0	0	419	100	0	0
1852	E2	G	0	0	0	0	407	100	0	0
1853	E2	C	0	0	406	95.755	0	0	18	4.245
1854	E2	C	0	0	410	100	0	0	0	0
1855	E2	C	0	0	416	100	0	0	0	0
1856	E2	G	11	2.335	0	0	460	97.665	0	0
1857	E2	G	0	0	0	0	428	100	0	0
1858	E2	T	0	0	0	0	0	0	437	100
1859	E2	A	0	0	0	0	422	100	0	0
1860	E2	T	0	0	0	0	0	0	453	100
1861	E2	A	451	99.779	0	0	1	0.221	0	0
1862	E2	T	0	0	1	0.223	0	0	447	99.777
1863	E2	T	0	0	0	0	0	0	466	100
1864	E2	G	0	0	0	0	405	100	0	0
1865	E2	C	0	0	418	94.144	0	0	26	5.856
1866	E2	T	0	0	0	0	0	0	455	100
1867	E2	T	0	0	2	0.44	0	0	453	99.56
1868	E2	C	1	0.207	483	99.793	0	0	0	0
1869	E2	A	460	100	0	0	0	0	0	0
1870	E2	C	1	0.212	471	99.788	0	0	0	0
1871	E2	T	0	0	0	0	0	0	448	100
1873	E2	C	2	0.396	503	99.604	0	0	0	0
1874	E2	C	0	0	510	99.804	0	0	1	0.196
1875	E2	A	488	100	0	0	0	0	0	0
1876	E2	G	0	0	0	0	473	99.579	2	0.421
1877	E2	C	0	0	374	97.906	0	0	8	2.094
1878	E2	C	1	0.259	385	99.741	0	0	0	0
1879	E2	C	1	0.249	400	99.751	0	0	0	0
1880	E2	C	0	0	2	0.514	0	0	387	99.486
1881	E2	G	0	0	0	0	408	100	0	0
1882	E2	T	0	0	0	0	0	0	438	100
1883	E2	G	1	0.242	0	0	412	99.517	1	0.242
1884	E2	G	1	0.248	0	0	403	99.752	0	0
1885	E2	T	0	0	0	0	0	0	426	100
1886	E2	G	0	0	0	0	406	100	0	0
1887	E2	G	2	0.465	0	0	428	99.535	0	0
1888	E2	T	0	0	1	0.224	0	0	445	99.776
1889	E2	G	0	0	0	0	394	100	0	0
1890	E2	G	0	0	0	0	394	100	0	0
1891	E2	G	1	0.255	0	0	391	99.745	0	0
1892	E2	A	422	100	0	0	0	0	0	0
1893	E2	A	433	100	0	0	0	0	0	0
1894	E2	C	0	0	437	99.544	0	0	2	0.456
1895	E2	G	0	0	0	0	393	99.746	1	0.254
1896	E2	A	421	100	0	0	0	0	0	0
1897	E2	C	1	0.233	429	99.767	0	0	0	0
1898	E2	C	0	0	425	100	0	0	0	0
1899	E2	G	1	0.225	0	0	444	99.775	0	0
1900	E2	A	434	100	0	0	0	0	0	0
1902	E2	A	366	99.728	1	0.272	0	0	0	0
1903	E2	G	366	97.6	0	0	9	2.4	0	0
1904	E2	G	0	0	0	0	379	100	0	0
1905	E2	T	9	2.153	0	0	0	0	409	97.847
1906	E2	C	5	1.188	414	98.337	2	0.475	0	0
1907	E2	G	0	0	0	0	373	100	0	0
1908	E2	G	0	0	0	0	357	100	0	0
1909	E2	G	0	0	0	0	367	100	0	0
1910	E2	C	0	0	393	97.761	0	0	9	2.239
1911	E2	G	9	2.138	0	0	410	97.387	2	0.475
1912	E2	C	0	0	462	100	0	0	0	0
1913	E2	G	1	0.238	0	0	420	99.762	0	0
1914	E2	C	0	0	442	100	0	0	0	0
1915	E2	C	0	0	464	100	0	0	0	0
1916	E2	T	0	0	1	0.211	0	0	472	99.789
1917	E2	A	459	100	0	0	0	0	0	0
1918	E2	C	0	0	485	100	0	0	0	0
1919	E2	C	2	0.402	493	99.195	0	0	2	0.402
1921	E2	A	498	99.6	0	0	0	0	2	0.4
1922	E2	C	0	0	499	100	0	0	0	0
1923	E2	A	499	100	0	0	0	0	0	0
1924	E2	G	489	99.796	1	0.204	0	0	0	0
1925	E2	C	0	0	557	100	0	0	0	0
1926	E2	T	0	0	0	0	0	0	534	100
1927	E2	G	0	0	0	0	553	100	0	0
1928	E2	G	1	0.184	0	0	543	99.816	0	0
1929	E2	G	0	0	0	0	549	99.097	5	0.903
1930	E2	G	0	0	0	0	597	100	0	0
1931	E2	T	0	0	0	0	0	0	604	100
1932	E2	G	1	0.173	0	0	577	99.827	0	0
1933	E2	C	565	96.252	0	0	22	3.748	0	0
1934	E2	A	588	99.492	0	0	3	0.508	0	0
1935	E2	A	587	100	0	0	0	0	0	0
1936	E2	A	598	100	0	0	0	0	0	0
1937	E2	T	0	0	6	0.829	0	0	718	99.171
1938	E2	G	0	0	0	0	723	100	0	0
1939	E2	A	715	100	0	0	0	0	0	0
1940	E2	T	0	0	65	10.621	0	0	547	89.379
1941	E2	A	38	6.1	0	0	0	0	585	93.9
1942	E2	C	0	0	40	6.59	567	93.41	0	0
1943	E2	G	0	0	0	0	639	100	0	0
1944	E2	G	0	0	0	0	640	100	0	0
1945	E2	A	686	99.854	0	0	1	0.146	0	0
1946	E2	T	0	0	689	99.855	0	0	1	0.145
1947	E2	G	0	0	0	0	935	100	0	0
1948	E2	T	0	0	0	0	0	0	1147	100
1949	E2	C	0	0	1168	99.829	1	0.085	1	0.085
1950	E2	T	0	0	0	0	0	0	1199	100
1951	E2	T	0	0	0	0	0	0	1236	100
1952	E2	C	0	0	1258	100	0	0	0	0
1953	E2	G	0	0	0	0	1311	99.924	1	0.076
1954	E2	T	1	0.076	0	0	1	0.076	1309	99.847
1955	E2	C	1	0.075	1337	99.925	0	0	0	0
1956	E2	C	5	0.365	1366	99.635	0	0	0	0
1957	E2	T	0	0	0	0	0	0	1312	100
1958	E2	T	268	19.294	6	0.432	1	0.072	1114	80.202
1959	E2	A	1418	99.859	0	0	2	0.141	0	0
1960	E2	A	1494	99.866	2	0.134	0	0	0	0
1961	E2	C	1	0.065	1539	99.87	0	0	1	0.065
1962	E2	A	1569	100	0	0	0	0	0	0
1963	E2	A	1587	100	0	0	0	0	0	0
1964	E2	C	2	0.127	1572	99.873	0	0	0	0
1965	E2	A	1560	100	0	0	0	0	0	0
1966	E2	C	1	0.062	1611	99.938	0	0	0	0
1967	E2	C	1	0.06	1674	99.643	0	0	5	0.298
1968	E2	A	1721	100	0	0	0	0	0	0
1969	E2	G	0	0	0	0	1719	99.942	1	0.058
1970	E2	G	2	0.113	0	0	1762	99.83	1	0.057
1971	E2	C	1	0.054	1842	99.837	0	0	2	0.108
1972	E2	C	1	0.055	1811	99.945	0	0	0	0
1973	E2	A	1936	99.845	0	0	2	0.103	1	0.052
1974	E2	C	2	0.104	1912	99.896	0	0	0	0
1975	E2	C	0	0	1949	99.897	0	0	2	0.103
1976	E2	G	11	0.564	0	0	1938	99.436	0	0
1977	E2	C	2	0.102	1951	99.898	0	0	0	0
1978	E2	T	0	0	3	0.153	0	0	1952	99.847
1979	E2	G	2	0.106	1	0.053	1890	99.842	0	0
1980	E2	G	0	0	0	0	1863	99.679	6	0.321
1981	E2	G	1	0.052	0	0	1902	99.843	2	0.105
1982	E2	C	4	0.209	1906	99.582	0	0	4	0.209
1983	E2	A	1999	100	0	0	0	0	0	0
1984	E2	A	1968	99.848	1	0.051	0	0	2	0.101
1985	E2	T	0	0	3	0.151	0	0	1988	99.849
1986	E2	T	0	0	0	0	0	0	2033	100
1987	E2	G	3	0.155	0	0	1925	99.535	6	0.31
1988	E2	G	0	0	0	0	1974	99.949	1	0.051
1989	E2	T	0	0	1	0.05	0	0	2018	99.95
1990	E2	T	2	0.098	0	0	0	0	2032	99.902
1991	E2	C	5	0.246	2029	99.754	0	0	0	0
1992	E2	G	0	0	0	0	1983	99.95	1	0.05
1993	E2	G	2	0.103	0	0	1940	99.897	0	0
1994	E2	T	1	0.05	3	0.151	1	0.05	1977	99.748
1995	E2	T	0	0	0	0	0	0	1980	100
1996	E2	G	4	0.215	0	0	1851	99.677	2	0.108
1997	E2	T	2	0.109	1827	99.293	0	0	11	0.598
1998	E2	A	1934	100	0	0	0	0	0	0
1999	E2	C	0	0	1896	99.947	0	0	1	0.053
2000	E2	C	3	0.153	1941	99.284	2	0.102	9	0.46
2001	E2	T	0	0	1	0.051	0	0	1966	99.949
2002	E2	G	1	0.051	0	0	1947	99.744	4	0.205
2003	E2	G	1	0.052	0	0	1918	99.792	3	0.156
2004	E2	A	1943	100	0	0	0	0	0	0
2005	E2	T	1	0.05	0	0	0	0	1982	99.95
2006	E2	G	0	0	0	0	1931	99.897	2	0.103
2007	E2	A	1914	100	0	0	0	0	0	0
2008	E2	A	1943	100	0	0	0	0	0	0
2009	E2	C	2	0.103	1923	98.92	0	0	19	0.977
2010	E2	T	0	0	1	0.053	0	0	1874	99.947
2011	E2	C	0	0	1872	99.893	0	0	2	0.107
2012	E2	A	1764	94.635	0	0	100	5.365	0	0
2013	E2	A	1906	99.948	0	0	0	0	1	0.052
2014	E2	C	2	0.107	1867	99.733	0	0	3	0.16
2015	E2	T	0	0	1	0.056	0	0	1784	99.944
2016	E2	G	0	0	0	0	1753	100	0	0
2017	E2	G	0	0	0	0	1745	100	0	0
2018	E2	A	1729	99.942	0	0	0	0	1	0.058
2019	E2	T	0	0	0	0	0	0	1644	100
2020	E2	T	0	0	0	0	0	0	1659	100
2021	E2	C	1	0.061	1612	99.078	0	0	14	0.86
2022	E2	A	1529	100	0	0	0	0	0	0
2023	E2	C	0	0	1434	100	0	0	0	0
2024	E2	C	1	0.067	1487	99.598	0	0	5	0.335
2025	E2	A	1418	100	0	0	0	0	0	0
2026	E2	A	1404	100	0	0	0	0	0	0
2027	E2	A	1367	100	0	0	0	0	0	0
2028	E2	G	0	0	0	0	1418	99.93	1	0.07
2029	E2	T	0	0	0	0	0	0	1412	100
2030	E2	G	7	0.491	0	0	1417	99.439	1	0.07
2031	E2	T	0	0	0	0	0	0	1343	100
2032	E2	G	0	0	0	0	1314	100	0	0
2033	E2	C	0	0	1239	99.598	0	0	5	0.402
2034	E2	G	0	0	0	0	1194	100	0	0
2035	E2	G	0	0	0	0	1155	100	0	0
2036	E2	A	1056	99.905	0	0	0	0	1	0.095
2037	E2	G	0	0	0	0	1072	100	0	0
2038	E2	C	1	0.094	1068	99.906	0	0	0	0
2039	E2	G	14	1.315	0	0	1050	98.592	1	0.094
2040	E2	C	1	0.142	704	99.858	0	0	0	0
2041	E2	C	0	0	717	100	0	0	0	0
2042	E2	C	0	0	706	99.577	0	0	3	0.423
2043	E2	C	0	0	718	100	0	0	0	0
2044	E2	C	0	0	664	100	0	0	0	0
2045	E2	T	2	0.301	602	90.526	0	0	61	9.173
2046	E2	T	1	0.149	1	0.149	0	0	667	99.701
2047	E2	G	0	0	0	0	727	99.863	1	0.137
2048	E2	T	0	0	0	0	0	0	709	100
2049	E2	G	0	0	0	0	723	99.862	1	0.138
2050	E2	T	0	0	0	0	0	0	735	100
2051	E2	C	0	0	735	100	0	0	0	0
2052	E2	A	748	100	0	0	0	0	0	0
2053	E2	T	0	0	0	0	0	0	733	100
2054	E2	C	0	0	750	100	0	0	0	0
2055	E2	G	0	0	0	0	719	100	0	0
2056	E2	G	0	0	0	0	707	100	0	0
2057	E2	A	621	95.1	1	0.153	31	4.747	0	0
2058	E2	G	0	0	0	0	639	100	0	0
2059	E2	G	0	0	0	0	621	99.519	3	0.481
2060	E2	G	0	0	0	0	605	99.835	1	0.165
2061	E2	G	46	7.348	0	0	580	92.652	0	0
2062	E2	T	0	0	526	86.088	0	0	85	13.912
2063	E2	G	1	0.165	0	0	604	99.835	0	0
2064	E2	G	0	0	0	0	564	100	0	0
2065	E2	G	0	0	0	0	603	100	0	0
2066	E2	C	0	0	611	100	0	0	0	0
2067	E2	A	642	100	0	0	0	0	0	0
2068	E2	A	659	99.848	0	0	1	0.152	0	0
2070	E2	A	661	100	0	0	0	0	0	0
2071	E2	A	659	100	0	0	0	0	0	0
2072	E2	C	0	0	719	100	0	0	0	0
2073	E2	A	736	100	0	0	0	0	0	0
2074	E2	C	0	0	747	100	0	0	0	0
2075	E2	C	0	0	746	100	0	0	0	0
2076	E2	T	1	0.136	11	1.495	0	0	724	98.37
2077	E2	T	0	0	1	0.143	0	0	699	99.857
2078	E2	G	0	0	0	0	691	99.855	1	0.145
2079	E2	C	0	0	629	100	0	0	0	0
2080	E2	T	1	0.167	0	0	596	99.666	1	0.167
2081	E2	C	588	100	0	0	0	0	0	0
2082	E2	T	0	0	0	0	0	0	606	100
2083	E2	G	3	0.455	1	0.152	655	99.393	0	0
2084	E2	C	1	0.157	636	99.843	0	0	0	0
2085	E2	C	0	0	623	100	0	0	0	0
2086	E2	C	0	0	619	100	0	0	0	0
2087	E2	C	2	0.326	609	99.186	0	0	3	0.489
2088	E2	A	743	100	0	0	0	0	0	0
2089	E2	C	0	0	699	100	0	0	0	0
2090	E2	T	0	0	37	5.189	0	0	676	94.811
2091	E2	G	0	0	1	0.137	729	99.863	0	0
2092	E2	A	693	100	0	0	0	0	0	0
2093	E2	T	0	0	48	6.818	0	0	656	93.182
2094	E2	T	0	0	0	0	1	0.137	729	99.863
2095	E2	G	0	0	0	0	765	100	0	0
2096	E2	T	0	0	25	3.463	0	0	697	96.537
2097	E2	T	0	0	0	0	0	0	712	100
2098	E2	T	0	0	0	0	0	0	712	100
2099	E2	C	0	0	711	99.58	0	0	3	0.42
2100	E2	C	0	0	736	100	0	0	0	0
2101	E2	G	0	0	0	0	758	100	0	0
2102	E2	C	1	0.143	698	99.857	0	0	0	0
2103	E2	A	758	99.737	0	0	1	0.132	1	0.132
2104	E2	A	756	100	0	0	0	0	0	0
2105	E2	G	0	0	0	0	749	100	0	0
2106	E2	C	1	0.138	722	99.862	0	0	0	0
2107	E2	A	760	100	0	0	0	0	0	0
2108	E2	T	0	0	5	0.675	0	0	736	99.325
2109	E2	C	1	0.134	745	99.866	0	0	0	0
2110	E2	C	1	0.131	759	99.606	0	0	2	0.262
2111	E2	G	55	7.079	0	0	722	92.921	0	0
2112	E2	G	0	0	0	0	775	99.871	1	0.129
2113	E2	A	737	100	0	0	0	0	0	0
2114	E2	A	1	0.14	701	98.455	0	0	10	1.404
2115	E2	G	0	0	0	0	792	100	0	0
2116	E2	C	0	0	740	99.865	1	0.135	0	0
2117	E2	C	0	0	739	100	0	0	0	0
2118	E2	A	804	99.876	0	0	1	0.124	0	0
2119	E2	C	0	0	772	99.871	0	0	1	0.129
2120	E2	A	2	0.251	0	0	795	99.749	0	0
2121	E2	T	0	0	0	0	0	0	796	100
2122	E2	A	798	100	0	0	0	0	0	0
2123	E2	C	0	0	763	99.869	0	0	1	0.131
2124	E2	T	0	0	0	0	0	0	745	100
2125	E2	C	0	0	732	100	0	0	0	0
2126	E2	T	0	0	3	0.407	1	0.136	734	99.458
2127	E2	C	1	0.132	756	99.868	0	0	0	0
2128	E2	G	0	0	0	0	773	99.871	1	0.129
2129	E2	G	1	0.129	0	0	775	99.871	0	0
2130	E2	T	0	0	0	0	0	0	752	100
2131	E2	G	0	0	0	0	745	100	0	0
2132	E2	C	0	0	767	100	0	0	0	0
2133	E2	G	3	0.391	0	0	763	99.349	2	0.26
2134	E2	G	0	0	0	0	769	99.87	1	0.13
2135	E2	C	0	0	712	100	0	0	0	0
2136	E2	T	0	0	0	0	0	0	700	100
2137	E2	C	0	0	726	100	0	0	0	0
2138	E2	C	2	0.263	755	99.212	0	0	4	0.526
2139	E2	G	1	0.131	0	0	761	99.738	1	0.131
2140	E2	G	0	0	0	0	754	99.735	2	0.265
2141	E2	T	0	0	34	4.515	0	0	719	95.485
2142	E2	C	0	0	709	100	0	0	0	0
2143	E2	C	0	0	700	99.857	0	0	1	0.143
2144	E2	C	0	0	745	99.732	0	0	2	0.268
2145	E2	T	2	0.271	0	0	0	0	735	99.729
2146	E2	G	0	0	0	0	593	100	0	0
2147	E2	G	0	0	0	0	593	100	0	0
2148	E2	A	543	100	0	0	0	0	0	0
2149	E2	T	0	0	0	0	1	0.187	533	99.813
2150	E2	T	0	0	535	99.442	0	0	3	0.558
2151	E2	A	543	99.816	0	0	0	0	1	0.184
2152	E2	C	1	0.186	538	99.814	0	0	0	0
2153	E2	A	539	100	0	0	0	0	0	0
2154	E2	C	0	0	528	100	0	0	0	0
2155	E2	C	0	0	532	100	0	0	0	0
2156	E2	C	0	0	526	99.81	0	0	1	0.19
2157	E2	A	509	100	0	0	0	0	0	0
2158	E2	G	0	0	0	0	404	100	0	0
2159	E2	G	302	81.402	0	0	69	18.598	0	0
2160	E2	T	0	0	0	0	0	0	385	100
2161	E2	G	0	0	0	0	385	100	0	0
2162	E2	C	1	0.303	328	99.394	0	0	1	0.303
2163	E2	A	0	0	334	99.701	0	0	1	0.299
2164	E2	T	0	0	0	0	0	0	348	100
2165	E2	G	0	0	0	0	350	100	0	0
2166	E2	G	0	0	0	0	347	100	0	0
2167	E2	T	0	0	0	0	0	0	330	100
2168	E2	C	0	0	326	100	0	0	0	0
2169	E2	G	1	0.322	0	0	310	99.678	0	0
2170	E2	A	292	99.659	0	0	0	0	1	0.341
2171	E2	C	1	0.352	283	99.648	0	0	0	0
2172	E2	T	0	0	0	0	0	0	284	100
2173	E2	A	295	100	0	0	0	0	0	0
2174	E2	C	0	0	267	100	0	0	0	0
2175	E2	C	0	0	261	100	0	0	0	0
2177	E2	G	0	0	0	0	267	99.627	1	0.373
2178	E2	T	0	0	0	0	0	0	254	100
2179	E2	A	242	100	0	0	0	0	0	0
2182	E2	G	0	0	0	0	241	100	0	0
2184	E2	C	0	0	207	100	0	0	0	0
2185	E2	T	0	0	0	0	0	0	147	100
2186	E2	T	0	0	0	0	151	98.052	3	1.948
2187	E2	T	0	0	0	0	0	0	153	100
2190	E2	C	0	0	152	100	0	0	0	0
2191	E2	A	143	100	0	0	0	0	0	0
2192	E2	C	0	0	1	0.73	0	0	136	99.27
2193	E2	T	0	0	0	0	0	0	141	100
2195	E2	T	0	0	0	0	0	0	146	100
2196	E2	C	0	0	113	100	0	0	0	0
2197	E2	C	0	0	112	100	0	0	0	0
2198	E2	T	1	0.943	105	99.057	0	0	0	0
2199	E2	T	0	0	0	0	0	0	120	100
2200	E2	G	0	0	0	0	174	100	0	0
2201	E2	T	0	0	2	1.081	0	0	183	98.919
2202	E2	A	174	100	0	0	0	0	0	0
2203	E2	C	1	0.588	169	99.412	0	0	0	0
2204	E2	C	0	0	115	72.327	0	0	44	27.673
2205	E2	A	0	0	0	0	146	100	0	0
2208	E2	A	183	100	0	0	0	0	0	0
2209	E2	A	193	100	0	0	0	0	0	0
2210	E2	T	0	0	194	99.487	0	0	1	0.513
2212	E2	A	191	100	0	0	0	0	0	0
2214	E2	A	0	0	0	0	0	0	182	100
2215	E2	C	0	0	209	100	0	0	0	0
2216	E2	C	0	0	215	100	0	0	0	0
2218	E2	T	0	0	11	5.023	0	0	208	94.977
2219	E2	A	205	100	0	0	0	0	0	0
2221	E2	T	0	0	0	0	0	0	232	100
2222	E2	C	0	0	235	100	0	0	0	0
2223	E2	A	220	100	0	0	0	0	0	0
2225	E2	A	2	0.897	0	0	221	99.103	0	0
2226	E2	G	217	100	0	0	0	0	0	0
2227	E2	T	0	0	0	0	0	0	217	100
2228	E2	C	0	0	255	100	0	0	0	0
2230	E2	G	0	0	0	0	260	100	0	0
2231	E2	G	0	0	0	0	263	99.621	1	0.379
2232	E2	A	260	100	0	0	0	0	0	0
2235	E2	T	0	0	0	0	0	0	279	100
2237	E2	C	1	0.324	308	99.676	0	0	0	0
2238	E2	G	0	0	0	0	0	0	306	100
2239	E2	T	0	0	0	0	0	0	329	100
2241	E2	G	0	0	0	0	348	100	0	0
2242	E2	G	0	0	0	0	361	100	0	0
2243	E2	A	386	100	0	0	0	0	0	0
2245	E2	G	0	0	0	0	375	100	0	0
2247	E2	G	0	0	0	0	429	100	0	0
2248	E2	T	0	0	0	0	0	0	486	100
2249	E2	C	0	0	534	100	0	0	0	0
2250	E2	G	0	0	0	0	520	99.808	1	0.192
2251	E2	A	516	100	0	0	0	0	0	0
2252	E2	G	0	0	0	0	541	99.815	1	0.185
2253	E2	C	0	0	551	100	0	0	0	0
2254	E2	A	550	98.743	0	0	7	1.257	0	0
2255	E2	C	1	0.176	558	98.413	0	0	8	1.411
2256	E2	A	582	100	0	0	0	0	0	0
2257	E2	G	1	0.18	0	0	553	99.46	2	0.36
2258	E2	G	2	0.364	0	0	548	99.636	0	0
2259	E2	C	0	0	637	99.843	0	0	1	0.157
2260	E2	T	0	0	0	0	0	0	640	100
2261	E2	G	0	0	0	0	624	99.84	1	0.16
2262	E2	G	0	0	0	0	610	99.673	2	0.327
2263	E2	A	629	100	0	0	0	0	0	0
2265	E2	G	0	0	0	0	614	100	0	0
2266	E2	C	0	0	633	99.685	0	0	2	0.315
2267	E2	G	0	0	1	0.157	0	0	634	99.843
2268	E2	G	2	0.324	0	0	615	99.676	0	0
2269	E2	C	0	0	648	99.846	0	0	1	0.154
2270	E2	C	0	0	712	99.58	0	0	3	0.42
2272	E2	G	0	0	0	0	717	99.861	1	0.139
2273	E2	C	1	0.139	706	98.192	0	0	12	1.669
2274	E2	A	677	100	0	0	0	0	0	0
2275	E2	A	681	99.416	0	0	4	0.584	0	0
2276	E2	C	0	0	702	97.5	0	0	18	2.5
2277	E2	T	0	0	0	0	1	0.142	704	99.858
2278	E2	G	0	0	0	0	686	100	0	0
2279	E2	G	0	0	0	0	676	100	0	0
2280	E2	A	674	100	0	0	0	0	0	0
2281	E2	C	1	0.141	707	99.859	0	0	0	0
2282	E2	G	13	1.865	0	0	683	97.991	1	0.143
2283	E2	C	0	0	693	99.856	1	0.144	0	0
2284	E2	G	0	0	1	0.153	654	99.847	0	0
2285	E2	G	641	98.313	0	0	10	1.534	1	0.153
2286	E2	G	0	0	0	0	640	100	0	0
2287	E2	G	0	0	0	0	655	99.848	1	0.152
2288	E2	C	0	0	713	98.617	2	0.277	8	1.107
2289	E2	G	0	0	0	0	712	99.72	2	0.28
2290	E2	A	728	100	0	0	0	0	0	0
2291	E2	A	722	98.634	0	0	10	1.366	0	0
2292	E2	C	1	0.134	745	99.866	0	0	0	0
2293	E2	G	0	0	0	0	722	99.862	1	0.138
2295	E2	T	0	0	0	0	0	0	732	100
2296	E2	G	1	0.135	0	0	738	99.73	1	0.135
2297	E2	T	0	0	4	0.511	0	0	779	99.489
2298	E2	G	0	0	0	0	736	100	0	0
2299	E2	A	711	99.86	0	0	0	0	1	0.14
2300	E2	T	0	0	0	0	0	0	721	100
2301	E2	C	0	0	753	99.34	0	0	5	0.66
2302	E2	T	0	0	3	0.387	0	0	773	99.613
2303	E2	G	0	0	0	0	780	99.872	1	0.128
2304	E2	G	0	0	0	0	805	100	0	0
2305	E2	A	836	99.881	1	0.119	0	0	0	0
2306	E2	A	848	100	0	0	0	0	0	0
2307	E2	G	0	0	0	0	852	99.883	1	0.117
2308	E2	A	853	99.766	1	0.117	0	0	1	0.117
2309	E2	C	0	0	861	100	0	0	0	0
2310	E2	A	836	100	0	0	0	0	0	0
2311	E2	G	0	0	0	0	796	99.875	1	0.125
2312	E2	G	0	0	0	0	759	100	0	0
2313	E2	G	0	0	0	0	778	100	0	0
2314	E2	A	818	100	0	0	0	0	0	0
2315	E2	C	1	0.124	803	99.876	0	0	0	0
2316	E2	A	801	100	0	0	0	0	0	0
2317	E2	G	0	0	0	0	787	100	0	0
2318	E2	G	1	0.127	0	0	787	99.873	0	0
2319	E2	T	0	0	0	0	1	0.12	830	99.88
2320	E2	C	0	0	794	100	0	0	0	0
2321	E2	C	1	0.123	804	98.771	0	0	9	1.106
2322	E2	G	0	0	0	0	762	99.869	1	0.131
2323	E2	A	658	100	0	0	0	0	0	0
2324	E2	G	0	0	0	0	685	99.709	2	0.291
2325	E2	C	0	0	704	100	0	0	0	0
2326	E2	T	0	0	0	0	0	0	618	100
2327	E2	C	0	0	713	98.345	1	0.138	11	1.517
2328	E2	A	727	99.863	0	0	1	0.137	0	0
2329	E2	G	0	0	0	0	739	100	0	0
2330	E2	C	0	0	682	100	0	0	0	0
2331	E2	C	0	0	625	100	0	0	0	0
2332	E2	C	3	0.498	599	99.502	0	0	0	0
2333	E2	A	2	0.356	0	0	558	99.288	2	0.356
2334	E2	T	1	0.174	575	99.826	0	0	0	0
2335	E2	T	0	0	0	0	0	0	583	100
2336	E2	G	7	1.089	0	0	634	98.6	2	0.311
2337	E2	C	1	0.149	672	99.851	0	0	0	0
2338	E2	T	1	0.145	23	3.338	0	0	665	96.517
2339	E2	G	1	0.136	0	0	731	99.727	1	0.136
2340	E2	C	1	0.137	660	90.411	0	0	69	9.452
2341	E2	T	0	0	0	0	0	0	736	100
2342	E2	G	0	0	0	0	768	99.87	1	0.13
2343	E2	T	0	0	0	0	0	0	799	100
2344	E2	C	0	0	791	100	0	0	0	0
2345	E2	C	0	0	784	98.246	0	0	14	1.754
2346	E2	A	802	100	0	0	0	0	0	0
2347	E2	C	3	0.381	785	99.619	0	0	0	0
2348	E2	C	1	0.128	780	99.617	0	0	2	0.255
2349	E2	A	774	100	0	0	0	0	0	0
2350	E2	C	0	0	748	99.866	0	0	1	0.134
2351	E2	A	0	0	0	0	717	100	0	0
2352	E2	C	1	0.13	770	99.741	0	0	1	0.13
2353	E2	A	890	100	0	0	0	0	0	0
2354	E2	G	0	0	0	0	875	100	0	0
2355	E2	T	0	0	0	0	1	0.11	908	99.89
2356	E2	G	0	0	0	0	847	100	0	0
2357	E2	G	0	0	0	0	874	100	0	0
2358	E2	C	0	0	919	100	0	0	0	0
2359	E2	A	892	99.888	0	0	1	0.112	0	0
2360	E2	G	4	0.441	0	0	904	99.559	0	0
2361	E2	G	0	0	0	0	919	99.783	2	0.217
2362	E2	T	0	0	0	0	0	0	950	100
2363	E2	C	0	0	916	99.782	0	0	2	0.218
2364	E2	C	1	0.107	936	99.893	0	0	0	0
2365	E2	T	0	0	0	0	0	0	936	100
2366	E2	T	0	0	17	1.762	0	0	948	98.238
2367	E2	C	1	0.102	980	99.898	0	0	0	0
2368	E2	C	0	0	1020	100	0	0	0	0
2369	E2	G	10	0.978	0	0	1013	99.022	0	0
2370	E2	T	0	0	0	0	0	0	1003	100
2371	E2	G	1	0.087	0	0	1146	99.826	1	0.087
2372	E2	T	0	0	5	0.446	0	0	1116	99.554
2373	E2	T	0	0	0	0	0	0	1115	100
2374	E2	C	1	0.096	1042	99.904	0	0	0	0
2375	E2	T	2	0.196	1001	98.33	0	0	15	1.473
2376	E2	T	0	0	0	0	0	0	1026	100
2377	E2	T	0	0	0	0	0	0	1030	100
2378	E2	C	0	0	33	3.223	1	0.098	990	96.68
2379	E2	A	1128	99.911	1	0.089	0	0	0	0
2380	E2	C	1	0.086	1154	99.741	0	0	2	0.173
2381	E2	G	0	0	0	0	1137	99.824	2	0.176
2382	E2	A	1126	99.823	0	0	0	0	2	0.177
2383	E2	C	2	0.178	1119	99.733	0	0	1	0.089
2384	E2	C	2	0.183	1093	99.817	0	0	0	0
2385	E2	C	1	0.089	1121	99.733	0	0	2	0.178
2386	E2	T	0	0	2	0.174	1	0.087	1144	99.738
2387	E2	G	1	0.088	24	2.105	1064	93.333	51	4.474
2388	E2	C	2	0.169	1184	99.831	0	0	0	0
2389	E2	C	0	0	1195	99.833	0	0	2	0.167
2390	E2	A	1228	99.919	0	0	1	0.081	0	0
2391	E2	G	0	0	0	0	1230	99.676	4	0.324
2392	E2	C	0	0	1218	100	0	0	0	0
2393	E2	C	2	0.161	1228	98.873	0	0	12	0.966
2394	E2	T	0	0	1	0.08	0	0	1253	99.92
2395	E2	T	0	0	0	0	0	0	1279	100
2396	E2	G	0	0	0	0	1195	99.916	1	0.084
2397	E2	T	0	0	0	0	0	0	1314	100
2398	E2	C	0	0	1268	100	0	0	0	0
2399	E2	C	0	0	1282	99.844	0	0	2	0.156
2400	E2	A	1390	99.928	0	0	1	0.072	0	0
2401	E2	C	0	0	1332	99.925	0	0	1	0.075
2402	E2	C	2	0.15	1329	99.625	0	0	3	0.225
2403	E2	G	0	0	0	0	1362	99.927	1	0.073
2404	E2	G	0	0	0	0	1330	99.85	2	0.15
2405	E2	C	1	0.077	1306	99.923	0	0	0	0
2406	E2	C	1	0.077	1297	99.923	0	0	0	0
2407	E2	T	0	0	0	0	0	0	1286	100
2408	E2	C	1	0.078	1282	99.767	0	0	2	0.156
2409	E2	A	1273	99.609	3	0.235	0	0	2	0.156
2410	E2	T	0	0	2	0.154	1	0.077	1294	99.769
2411	E2	C	0	0	1297	99.693	0	0	4	0.307
2412	E2	C	2	0.156	1275	99.765	0	0	1	0.078
2413	E2	A	1270	100	0	0	0	0	0	0
2414	E2	C	0	0	1226	99.837	0	0	2	0.163
2415	E2	C	0	0	1226	99.513	5	0.406	1	0.081
2416	E2	T	2	0.175	3	0.262	0	0	1141	99.564
2417	E2	C	2	0.172	1132	97.251	0	0	30	2.577
2418	E2	C	1	0.086	1166	99.914	0	0	0	0
2419	E2	A	1134	100	0	0	0	0	0	0
2420	E2	C	0	0	1216	100	0	0	0	0
2421	E2	C	1	0.081	1241	99.919	0	0	0	0
2422	E2	A	1165	100	0	0	0	0	0	0
2423	E2	G	3	0.256	0	0	1170	99.744	0	0
2424	E2	A	1139	99.825	0	0	0	0	2	0.175
2425	E2	A	1185	100	0	0	0	0	0	0
2426	E2	C	0	0	1178	100	0	0	0	0
2427	E2	A	1143	100	0	0	0	0	0	0
2428	E2	T	0	0	0	0	1	0.087	1151	99.913
2429	E2	T	1	0.087	23	2.007	0	0	1122	97.906
2430	E2	G	0	0	0	0	1114	99.91	1	0.09
2431	E2	T	0	0	1	0.083	0	0	1198	99.917
2432	E2	G	0	0	0	0	1181	100	0	0
2433	E2	G	0	0	0	0	1192	99.916	1	0.084
2434	E2	A	1202	100	0	0	0	0	0	0
2435	E2	C	0	0	1206	99.341	0	0	8	0.659
2436	E2	G	2	0.169	0	0	1181	99.747	1	0.084
2437	E2	T	1	0.087	0	0	0	0	1148	99.913
2438	E2	G	1	0.09	0	0	1102	99.458	5	0.451
2439	E2	C	1	0.095	1053	99.905	0	0	0	0
2440	E2	A	1150	100	0	0	0	0	0	0
2441	E2	G	3	0.261	0	0	1148	99.739	0	0
2442	E2	T	0	0	0	0	1	0.084	1184	99.916
2443	E2	A	988	100	0	0	0	0	0	0
2444	E2	C	0	0	960	99.688	0	0	3	0.312
2445	E2	T	0	0	37	3.722	0	0	957	96.278
2446	E2	T	0	0	0	0	0	0	1008	100
2447	E2	G	0	0	0	0	1000	99.9	1	0.1
2448	E2	T	0	0	0	0	1	0.096	1036	99.904
2449	E2	A	1010	99.802	1	0.099	1	0.099	0	0
2450	E2	C	0	0	1007	99.901	0	0	1	0.099
2451	E2	G	0	0	0	0	980	100	0	0
2452	E2	G	0	0	0	0	963	99.896	1	0.104
2453	E2	G	6	0.626	0	0	952	99.27	1	0.104
2454	E2	G	0	0	1	0.105	952	99.79	1	0.105
2455	E2	T	0	0	0	0	0	0	945	100
2456	E2	A	2	0.211	0	0	945	99.789	0	0
2457	E2	G	0	0	0	0	911	99.563	4	0.437
2458	E2	G	0	0	0	0	909	99.562	4	0.438
2459	E2	G	3	0.315	0	0	949	99.685	0	0
2460	E2	T	2	0.198	0	0	0	0	1010	99.802
2461	E2	C	0	0	931	99.786	0	0	2	0.214
2462	E2	A	913	93.93	0	0	59	6.07	0	0
2463	E2	A	954	99.895	1	0.105	0	0	0	0
2464	E2	G	1	0.119	0	0	841	99.881	0	0
2465	E2	C	0	0	6	0.713	0	0	836	99.287
2466	E2	A	1	0.12	0	0	831	99.76	1	0.12
2467	E2	T	0	0	0	0	0	0	840	100
2468	E2	C	1	0.112	891	99.888	0	0	0	0
2469	E2	G	1	0.111	0	0	901	99.889	0	0
2470	E2	C	3	0.328	912	99.672	0	0	0	0
2471	E2	G	0	0	0	0	926	99.892	1	0.108
2472	E2	T	0	0	0	0	0	0	876	100
2473	E2	C	0	0	852	100	0	0	0	0
2474	E2	C	1	0.118	821	96.475	0	0	29	3.408
2475	E2	T	0	0	2	0.232	0	0	859	99.768
2476	E2	G	0	0	0	0	792	99.874	1	0.126
2477	E2	G	0	0	0	0	774	100	0	0
2478	E2	G	0	0	0	0	800	99.875	1	0.125
2479	E2	C	1	0.137	729	99.726	0	0	1	0.137
2480	E2	C	0	0	756	97.423	0	0	20	2.577
2481	E2	A	783	99.872	0	0	0	0	1	0.128
2482	E2	T	0	0	0	0	0	0	759	100
2483	E2	T	0	0	99	12.958	0	0	665	87.042
2484	E2	A	719	99.861	0	0	1	0.139	0	0
2485	E2	A	732	100	0	0	0	0	0	0
2486	E2	G	0	0	0	0	794	100	0	0
2487	E2	T	0	0	0	0	0	0	789	100
2488	E2	G	0	0	0	0	808	100	0	0
2489	E2	G	0	0	0	0	795	99.874	1	0.126
2490	E2	G	0	0	0	0	810	100	0	0
2491	E2	A	785	100	0	0	0	0	0	0
2492	E2	G	0	0	16	2.059	0	0	761	97.941
2493	E2	T	0	0	0	0	0	0	806	100
2494	E2	A	822	100	0	0	0	0	0	0
2495	E2	C	1	0.121	827	99.879	0	0	0	0
2496	E2	G	1	0.123	0	0	814	99.877	0	0
2497	E2	T	0	0	0	0	0	0	793	100
2498	E2	C	0	0	748	99.866	0	0	1	0.134
2499	E2	G	0	0	0	0	751	99.734	2	0.266
2500	E2	T	0	0	0	0	0	0	743	100
2501	E2	T	0	0	0	0	0	0	741	100
2502	E2	C	0	0	724	99.862	0	0	1	0.138
2503	E2	T	1	0.14	2	0.281	1	0.14	708	99.438
2504	E2	C	2	0.29	688	99.71	0	0	0	0
2505	E2	C	0	0	731	98.65	0	0	10	1.35
2506	E2	T	1	0.139	0	0	0	0	716	99.861
2508	E2	T	0	0	0	0	0	0	695	100
2509	E2	T	0	0	0	0	0	0	661	100
2510	E2	C	0	0	636	98.911	0	0	7	1.089
2511	E2	C	0	0	667	100	0	0	0	0
2512	E2	T	0	0	0	0	0	0	647	100
2513	E2	C	0	0	8	1.236	0	0	639	98.764
2514	E2	C	1	0.154	642	98.618	0	0	8	1.229
2515	E2	T	0	0	0	0	0	0	638	100
2516	E2	G	1	0.145	0	0	689	99.855	0	0
2517	E2	C	0	0	700	100	0	0	0	0
2519	E2	T	0	0	0	0	0	0	737	100
2520	E2	G	0	0	0	0	723	100	0	0
2521	E2	C	1	0.141	707	99.859	0	0	0	0
2522	E2	A	713	99.72	0	0	0	0	2	0.28
2523	E2	G	0	0	0	0	713	99.86	1	0.14
2524	E2	A	729	100	0	0	0	0	0	0
2525	E2	C	0	0	659	90.027	0	0	73	9.973
2526	E2	G	0	0	0	0	711	99.86	1	0.14
2527	E2	C	2	0.326	612	99.674	0	0	0	0
2528	E2	G	565	89.683	1	0.159	64	10.159	0	0
2529	E2	C	1	0.157	633	99.685	0	0	1	0.157
2530	E2	G	0	0	0	0	621	99.679	2	0.321
2531	E2	C	0	0	623	100	0	0	0	0
2532	E2	G	544	87.601	0	0	76	12.238	1	0.161
2533	E2	T	0	0	1	0.149	0	0	672	99.851
2534	E2	C	1	0.148	673	99.852	0	0	0	0
2536	E2	G	0	0	0	0	880	99.773	2	0.227
2537	E2	C	0	0	838	99.289	0	0	6	0.711
2538	E2	T	0	0	0	0	0	0	886	100
2539	E2	C	1	0.112	891	99.888	0	0	0	0
2540	E2	C	0	0	951	99.895	0	0	1	0.105
2541	E2	T	0	0	0	0	0	0	1001	100
2542	E2	G	0	0	0	0	1032	99.903	1	0.097
2543	E2	C	0	0	989	100	0	0	0	0
2544	E2	T	0	0	0	0	0	0	1033	100
2545	E2	T	0	0	0	0	0	0	1047	100
2546	E2	G	5	0.495	0	0	1006	99.505	0	0
2548	E2	G	0	0	0	0	1065	100	0	0
2549	E2	G	0	0	0	0	1073	100	0	0
2550	E2	A	1069	99.907	0	0	0	0	1	0.093
2551	E2	T	0	0	0	0	0	0	1091	100
2552	E2	G	0	0	0	0	1112	99.91	1	0.09
2553	E2	A	1104	100	0	0	0	0	0	0
2554	E2	T	0	0	1	0.089	0	0	1123	99.911
2555	E2	G	0	0	0	0	1160	100	0	0
2556	E2	T	0	0	14	1.235	0	0	1120	98.765
2557	E2	T	0	0	0	0	0	0	1159	100
2558	E2	A	1139	99.825	0	0	2	0.175	0	0
2559	E2	C	2	0.175	1144	99.825	0	0	0	0
2560	E2	T	0	0	0	0	0	0	1090	100
2561	E2	C	0	0	1102	99.909	0	0	1	0.091
2562	E2	A	1076	100	0	0	0	0	0	0
2563	E2	T	0	0	0	0	0	0	1048	100
2564	E2	A	1017	99.902	0	0	0	0	1	0.098
[truncated: 6,126 more rows]

## Sheet: sample-3-nt
# Location	Protein	Ref. Base	A Count	A %	C Count	C %	G Count	G %	T Count	T %
13	HCV	A	24	96	1	4	0	0	0	0
16	HCV	G	0	0	0	0	37	100	0	0
17	HCV	G	0	0	0	0	38	100	0	0
18	HCV	G	0	0	0	0	38	100	0	0
24	HCV	A	102	100	0	0	0	0	0	0
25	HCV	C	0	0	100	100	0	0	0	0
27	HCV	C	0	0	100	100	0	0	0	0
36	HCV	A	108	100	0	0	0	0	0	0
37	HCV	T	0	0	0	0	0	0	107	100
40	HCV	C	0	0	126	99.213	0	0	1	0.787
41	HCV	T	0	0	0	0	0	0	116	100
42	HCV	C	2	1.587	124	98.413	0	0	0	0
44	HCV	C	0	0	127	100	0	0	0	0
49	HCV	G	0	0	0	0	139	100	0	0
50	HCV	A	140	100	0	0	0	0	0	0
51	HCV	G	0	0	0	0	151	100	0	0
52	HCV	G	0	0	0	0	146	100	0	0
53	HCV	A	155	99.359	1	0.641	0	0	0	0
55	HCV	C	0	0	161	100	0	0	0	0
57	HCV	A	178	100	0	0	0	0	0	0
58	HCV	C	0	0	180	100	0	0	0	0
60	HCV	G	0	0	0	0	169	100	0	0
62	HCV	C	1	0.562	177	99.438	0	0	0	0
66	HCV	A	183	99.457	1	0.543	0	0	0	0
67	HCV	C	0	0	183	98.919	0	0	2	1.081
68	HCV	G	1	0.562	0	0	177	99.438	0	0
70	HCV	A	180	98.901	0	0	2	1.099	0	0
71	HCV	G	0	0	0	0	178	100	0	0
73	HCV	A	196	99.492	1	0.508	0	0	0	0
74	HCV	A	183	100	0	0	0	0	0	0
75	HCV	G	0	0	0	0	189	99.474	1	0.526
79	HCV	C	0	0	197	100	0	0	0	0
80	HCV	T	0	0	0	0	0	0	185	100
82	HCV	G	0	0	0	0	191	100	0	0
83	HCV	C	1	0.521	191	99.479	0	0	0	0
84	HCV	C	2	1.02	194	98.98	0	0	0	0
85	HCV	A	187	100	0	0	0	0	0	0
86	HCV	T	1	0.541	0	0	0	0	184	99.459
88	HCV	G	0	0	1	0.581	170	98.837	1	0.581
89	HCV	C	0	0	169	99.412	0	0	1	0.588
90	HCV	G	0	0	0	0	167	100	0	0
91	HCV	T	0	0	0	0	0	0	161	100
92	HCV	T	0	0	0	0	0	0	159	100
98	HCV	G	0	0	0	0	114	100	0	0
99	HCV	A	103	100	0	0	0	0	0	0
100	HCV	G	0	0	0	0	115	99.138	1	0.862
101	HCV	T	0	0	0	0	0	0	111	100
103	HCV	T	0	0	0	0	0	0	117	100
105	HCV	G	0	0	0	0	118	100	0	0
107	HCV	G	0	0	0	0	111	99.107	1	0.893
108	HCV	C	0	0	116	100	0	0	0	0
110	HCV	G	0	0	0	0	115	99.138	1	0.862
111	HCV	C	1	0.901	110	99.099	0	0	0	0
112	HCV	C	1	0.806	123	99.194	0	0	0	0
113	HCV	T	0	0	0	0	0	0	115	100
114	HCV	C	0	0	126	100	0	0	0	0
116	HCV	A	121	100	0	0	0	0	0	0
117	HCV	G	0	0	0	0	116	100	0	0
118	HCV	G	0	0	0	0	109	99.091	1	0.909
119	HCV	A	112	100	0	0	0	0	0	0
120	HCV	C	0	0	85	100	0	0	0	0
121	HCV	C	0	0	85	100	0	0	0	0
123	HCV	C	0	0	91	100	0	0	0	0
124	HCV	C	0	0	84	100	0	0	0	0
125	HCV	C	0	0	93	100	0	0	0	0
126	HCV	C	0	0	88	100	0	0	0	0
127	HCV	T	0	0	0	0	0	0	85	100
129	HCV	C	0	0	95	100	0	0	0	0
131	HCV	G	2	2.469	0	0	79	97.531	0	0
132	HCV	G	0	0	0	0	80	100	0	0
133	HCV	G	0	0	0	0	77	100	0	0
134	HCV	A	68	100	0	0	0	0	0	0
135	HCV	G	0	0	0	0	74	100	0	0
136	HCV	A	68	100	0	0	0	0	0	0
137	HCV	G	0	0	0	0	74	100	0	0
138	HCV	C	0	0	66	100	0	0	0	0
140	HCV	A	73	100	0	0	0	0	0	0
142	HCV	A	77	100	0	0	0	0	0	0
143	HCV	G	0	0	0	0	72	100	0	0
144	HCV	T	0	0	0	0	0	0	74	100
145	HCV	G	0	0	0	0	67	100	0	0
146	HCV	G	0	0	0	0	73	100	0	0
149	HCV	T	0	0	0	0	0	0	72	100
154	HCV	A	73	100	0	0	0	0	0	0
156	HCV	C	0	0	72	100	0	0	0	0
159	HCV	G	0	0	0	0	71	100	0	0
160	HCV	T	0	0	0	0	0	0	72	100
161	HCV	G	0	0	0	0	65	100	0	0
162	HCV	A	65	98.485	0	0	0	0	1	1.515
165	HCV	A	74	100	0	0	0	0	0	0
167	HCV	A	76	100	0	0	0	0	0	0
169	HCV	C	0	0	79	100	0	0	0	0
173	HCV	A	76	100	0	0	0	0	0	0
174	HCV	T	0	0	0	0	0	0	77	100
175	HCV	T	0	0	0	0	0	0	87	100
176	HCV	G	0	0	0	0	87	100	0	0
177	HCV	C	1	1.176	84	98.824	0	0	0	0
189	HCV	G	0	0	0	0	98	100	0	0
192	HCV	C	0	0	119	100	0	0	0	0
193	HCV	C	0	0	123	100	0	0	0	0
195	HCV	T	0	0	0	0	0	0	122	100
198	HCV	T	0	0	0	0	93	80.172	23	19.828
200	HCV	G	0	0	0	0	120	100	0	0
204	HCV	A	71	57.724	52	42.276	0	0	0	0
205	HCV	A	122	100	0	0	0	0	0	0
206	HCV	A	129	100	0	0	0	0	0	0
210	HCV	G	0	0	0	0	148	99.329	1	0.671
211	HCV	C	0	0	147	100	0	0	0	0
212	HCV	T	0	0	0	0	0	0	131	100
215	HCV	A	149	100	0	0	0	0	0	0
216	HCV	T	0	0	0	0	0	0	155	100
217	HCV	G	0	0	0	0	145	100	0	0
218	HCV	C	0	0	149	100	0	0	0	0
219	HCV	C	0	0	162	100	0	0	0	0
220	HCV	T	0	0	0	0	0	0	167	100
221	HCV	G	0	0	0	0	174	100	0	0
222	HCV	G	0	0	0	0	180	100	0	0
225	HCV	A	180	100	0	0	0	0	0	0
226	HCV	T	0	0	0	0	0	0	175	100
227	HCV	T	0	0	0	0	0	0	180	100
229	HCV	G	0	0	0	0	160	100	0	0
230	HCV	G	0	0	0	0	165	100	0	0
231	HCV	G	0	0	0	0	176	100	0	0
232	HCV	C	0	0	211	100	0	0	0	0
233	HCV	G	0	0	0	0	218	100	0	0
234	HCV	T	0	0	2	0.909	0	0	218	99.091
235	HCV	G	0	0	0	0	208	100	0	0
236	HCV	C	0	0	210	100	0	0	0	0
237	HCV	C	0	0	215	100	0	0	0	0
238	HCV	C	0	0	211	100	0	0	0	0
239	HCV	C	1	0.465	214	99.535	0	0	0	0
240	HCV	C	0	0	217	99.541	0	0	1	0.459
242	HCV	C	0	0	238	100	0	0	0	0
243	HCV	A	255	99.222	0	0	2	0.778	0	0
244	HCV	A	251	99.603	0	0	0	0	1	0.397
245	HCV	G	0	0	0	0	250	100	0	0
247	HCV	C	0	0	249	100	0	0	0	0
248	HCV	T	2	0.791	30	11.858	0	0	221	87.352
249	HCV	G	0	0	0	0	251	100	0	0
250	HCV	C	1	0.41	243	99.59	0	0	0	0
252	HCV	A	274	100	0	0	0	0	0	0
253	HCV	G	0	0	0	0	279	100	0	0
254	HCV	C	0	0	283	100	0	0	0	0
255	HCV	C	0	0	283	100	0	0	0	0
256	HCV	G	1	0.358	0	0	278	99.642	0	0
257	HCV	A	262	99.242	0	0	0	0	2	0.758
258	HCV	G	0	0	0	0	276	99.639	1	0.361
259	HCV	T	0	0	1	0.37	0	0	269	99.63
260	HCV	A	271	100	0	0	0	0	0	0
261	HCV	G	0	0	0	0	279	100	0	0
262	HCV	T	0	0	0	0	0	0	268	100
263	HCV	G	0	0	0	0	273	100	0	0
264	HCV	T	0	0	0	0	0	0	263	100
265	HCV	T	0	0	0	0	0	0	277	100
266	HCV	G	0	0	0	0	248	99.2	2	0.8
267	HCV	G	0	0	0	0	250	99.206	2	0.794
269	HCV	T	1	0.325	0	0	0	0	307	99.675
270	HCV	C	1	0.325	307	99.675	0	0	0	0
271	HCV	G	1	0.307	0	0	325	99.693	0	0
272	HCV	C	1	0.301	331	99.699	0	0	0	0
273	HCV	G	0	0	0	0	318	99.687	1	0.313
274	HCV	A	316	99.685	1	0.315	0	0	0	0
275	HCV	A	328	100	0	0	0	0	0	0
276	HCV	A	334	100	0	0	0	0	0	0
277	HCV	G	1	0.292	0	0	341	99.417	1	0.292
278	HCV	G	0	0	0	0	350	100	0	0
279	HCV	C	0	0	404	100	0	0	0	0
280	HCV	C	1	0.247	403	99.506	1	0.247	0	0
281	HCV	T	0	0	0	0	0	0	412	100
282	HCV	T	0	0	0	0	0	0	401	100
283	HCV	G	0	0	0	0	454	99.78	1	0.22
284	HCV	T	0	0	0	0	0	0	460	100
285	HCV	G	0	0	0	0	504	100	0	0
287	HCV	T	0	0	0	0	0	0	557	100
288	HCV	A	568	100	0	0	0	0	0	0
289	HCV	C	0	0	557	100	0	0	0	0
290	HCV	T	0	0	1	0.177	0	0	565	99.823
291	HCV	G	0	0	0	0	548	99.636	2	0.364
292	HCV	C	1	0.181	551	99.819	0	0	0	0
293	HCV	C	2	0.35	569	99.65	0	0	0	0
294	HCV	T	0	0	0	0	0	0	582	100
295	HCV	G	0	0	0	0	598	100	0	0
296	HCV	A	558	100	0	0	0	0	0	0
297	HCV	T	0	0	0	0	0	0	596	100
298	HCV	A	627	100	0	0	0	0	0	0
299	HCV	G	0	0	0	0	617	99.677	2	0.323
300	HCV	G	0	0	0	0	609	100	0	0
301	HCV	G	0	0	0	0	632	99.842	1	0.158
302	HCV	T	0	0	0	0	0	0	645	100
303	HCV	G	1	0.154	0	0	645	99.537	2	0.309
304	HCV	C	0	0	674	100	0	0	0	0
305	HCV	T	0	0	0	0	1	0.143	699	99.857
306	HCV	T	0	0	1	0.142	0	0	702	99.858
307	HCV	G	0	0	0	0	702	100	0	0
308	HCV	C	0	0	735	99.324	0	0	5	0.676
309	HCV	G	0	0	0	0	731	99.727	2	0.273
310	HCV	A	737	100	0	0	0	0	0	0
311	HCV	G	2	0.265	0	0	753	99.735	0	0
312	HCV	T	0	0	1	0.134	0	0	746	99.866
313	HCV	G	2	0.28	0	0	711	99.441	2	0.28
314	HCV	C	1	0.142	704	99.858	0	0	0	0
315	HCV	C	0	0	689	99.711	0	0	2	0.289
316	HCV	C	2	0.286	697	99.714	0	0	0	0
317	HCV	C	0	0	714	100	0	0	0	0
318	HCV	G	1	0.139	2	0.279	714	99.443	1	0.139
319	HCV	G	0	0	0	0	708	100	0	0
320	HCV	G	0	0	0	0	710	99.859	1	0.141
321	HCV	A	716	100	0	0	0	0	0	0
322	HCV	G	0	0	0	0	704	99.717	2	0.283
323	HCV	G	1	0.14	0	0	711	99.86	0	0
324	HCV	T	0	0	0	0	0	0	715	100
325	HCV	C	0	0	697	100	0	0	0	0
326	HCV	T	0	0	0	0	0	0	703	100
327	HCV	C	0	0	734	100	0	0	0	0
328	HCV	G	0	0	0	0	703	99.716	2	0.284
329	HCV	T	0	0	0	0	0	0	696	100
331	HCV	G	0	0	0	0	685	99.854	1	0.146
332	HCV	A	703	99.858	0	0	1	0.142	0	0
333	HCV	C	1	0.145	689	99.855	0	0	0	0
334	HCV	C	4	0.575	692	99.425	0	0	0	0
335	HCV	G	1	0.141	0	0	706	99.577	2	0.282
336	HCV	T	0	0	0	0	0	0	702	100
337	HCV	G	0	0	0	0	662	100	0	0
338	HCV	C	0	0	614	99.837	0	0	1	0.163
339	HCV	A	690	99.855	1	0.145	0	0	0	0
340	HCV	C	0	0	645	100	0	0	0	0
341	core	C	0	0	657	100	0	0	0	0
342	core	A	680	100	0	0	0	0	0	0
343	core	T	0	0	0	0	0	0	666	100
344	core	G	0	0	0	0	635	99.843	1	0.157
345	core	A	612	100	0	0	0	0	0	0
346	core	G	0	0	0	0	617	100	0	0
347	core	C	1	0.169	590	99.831	0	0	0	0
350	core	G	0	0	0	0	617	100	0	0
351	core	A	588	100	0	0	0	0	0	0
352	core	A	568	100	0	0	0	0	0	0
353	core	T	0	0	0	0	0	0	570	100
354	core	C	0	0	499	100	0	0	0	0
355	core	C	0	0	520	100	0	0	0	0
356	core	T	0	0	0	0	0	0	516	100
357	core	A	488	100	0	0	0	0	0	0
358	core	A	481	100	0	0	0	0	0	0
359	core	A	494	100	0	0	0	0	0	0
360	core	C	0	0	401	100	0	0	0	0
361	core	C	1	0.244	408	99.756	0	0	0	0
362	core	T	0	0	4	1.031	0	0	384	98.969
363	core	C	0	0	386	100	0	0	0	0
364	core	A	347	100	0	0	0	0	0	0
365	core	A	352	100	0	0	0	0	0	0
366	core	A	349	99.714	1	0.286	0	0	0	0
367	core	G	0	0	0	0	356	100	0	0
368	core	A	288	98.294	0	0	5	1.706	0	0
369	core	A	297	100	0	0	0	0	0	0
371	core	A	287	100	0	0	0	0	0	0
372	core	A	288	100	0	0	0	0	0	0
373	core	C	1	0.361	276	99.639	0	0	0	0
374	core	C	0	0	282	100	0	0	0	0
375	core	A	252	100	0	0	0	0	0	0
376	core	A	241	100	0	0	0	0	0	0
377	core	A	252	100	0	0	0	0	0	0
378	core	C	0	0	290	100	0	0	0	0
379	core	G	0	0	0	0	238	100	0	0
380	core	T	0	0	0	0	0	0	226	100
381	core	A	198	100	0	0	0	0	0	0
382	core	A	201	100	0	0	0	0	0	0
384	core	A	151	100	0	0	0	0	0	0
387	core	A	174	100	0	0	0	0	0	0
388	core	A	167	100	0	0	0	0	0	0
390	core	C	0	0	164	100	0	0	0	0
391	core	G	0	0	0	0	166	100	0	0
392	core	T	0	0	0	0	0	0	161	100
393	core	C	0	0	159	98.758	0	0	2	1.242
394	core	G	1	0.613	0	0	162	99.387	0	0
395	core	C	1	0.699	142	99.301	0	0	0	0
396	core	C	0	0	149	100	0	0	0	0
397	core	C	0	0	147	100	0	0	0	0
399	core	C	0	0	162	100	0	0	0	0
400	core	A	163	100	0	0	0	0	0	0
404	core	C	0	0	163	99.39	0	0	1	0.61
406	core	T	0	0	1	0.625	1	0.625	158	98.75
407	core	C	0	0	157	100	0	0	0	0
410	core	G	0	0	0	0	158	100	0	0
411	core	T	0	0	0	0	0	0	163	100
414	core	C	0	0	151	100	0	0	0	0
416	core	G	0	0	0	0	156	99.363	1	0.637
417	core	G	0	0	0	0	160	100	0	0
420	core	G	0	0	0	0	161	99.383	1	0.617
421	core	G	0	0	0	0	162	99.387	1	0.613
422	core	C	1	0.606	164	99.394	0	0	0	0
423	core	G	0	0	0	0	165	100	0	0
424	core	G	0	0	0	0	160	100	0	0
425	core	T	0	0	0	0	0	0	157	100
426	core	C	1	0.637	156	99.363	0	0	0	0
427	core	A	168	100	0	0	0	0	0	0
428	core	G	0	0	0	0	165	99.398	1	0.602
430	core	T	0	0	0	0	0	0	152	100
431	core	C	0	0	161	98.773	2	1.227	0	0
433	core	T	0	0	0	0	0	0	136	100
434	core	T	0	0	0	0	0	0	143	100
436	core	G	0	0	1	0.73	136	99.27	0	0
437	core	T	0	0	0	0	0	0	131	100
440	core	A	126	100	0	0	0	0	0	0
442	core	T	1	0.775	0	0	0	0	128	99.225
444	core	T	0	0	0	0	0	0	126	100
446	core	C	0	0	130	100	0	0	0	0
447	core	T	0	0	2	1.709	0	0	115	98.291
448	core	T	0	0	0	0	0	0	122	100
450	core	T	0	0	0	0	0	0	124	100
451	core	T	0	0	0	0	0	0	120	100
452	core	G	0	0	0	0	116	100	0	0
453	core	C	0	0	103	100	0	0	0	0
454	core	C	0	0	113	100	0	0	0	0
456	core	C	0	0	105	100	0	0	0	0
458	core	C	0	0	102	100	0	0	0	0
459	core	A	99	100	0	0	0	0	0	0
460	core	G	0	0	0	0	100	100	0	0
463	core	G	0	0	0	0	100	99.01	1	0.99
464	core	C	0	0	94	100	0	0	0	0
465	core	C	0	0	86	100	0	0	0	0
466	core	C	0	0	89	100	0	0	0	0
467	core	T	0	0	0	0	0	0	92	100
468	core	A	90	100	0	0	0	0	0	0
469	core	G	0	0	0	0	91	100	0	0
470	core	A	85	97.701	0	0	2	2.299	0	0
471	core	T	0	0	0	0	0	0	84	100
472	core	T	0	0	0	0	0	0	84	100
473	core	G	0	0	0	0	86	100	0	0
474	core	G	0	0	0	0	78	98.734	1	1.266
476	core	T	0	0	0	0	0	0	85	100
480	core	C	0	0	73	96.053	0	0	3	3.947
481	core	G	0	0	0	0	76	100	0	0
482	core	C	1	1.429	69	98.571	0	0	0	0
486	core	A	70	100	0	0	0	0	0	0
489	core	A	68	100	0	0	0	0	0	0
493	core	A	67	100	0	0	0	0	0	0
495	core	A	69	100	0	0	0	0	0	0
497	core	T	0	0	0	0	0	0	60	100
498	core	T	0	0	0	0	0	0	67	100
499	core	C	0	0	63	100	0	0	0	0
500	core	C	0	0	64	96.97	0	0	2	3.03
502	core	A	47	100	0	0	0	0	0	0
503	core	G	0	0	0	0	54	100	0	0
504	core	C	0	0	54	100	0	0	0	0
505	core	G	0	0	0	0	57	100	0	0
506	core	G	0	0	0	0	56	100	0	0
507	core	T	0	0	0	0	0	0	58	100
508	core	C	0	0	56	100	0	0	0	0
510	core	C	0	0	55	100	0	0	0	0
516	core	C	0	0	55	100	0	0	0	0
519	core	G	0	0	0	0	53	100	0	0
520	core	G	0	0	0	0	54	100	0	0
521	core	T	0	0	0	0	0	0	53	100
522	core	A	55	100	0	0	0	0	0	0
533	core	T	0	0	0	0	0	0	45	100
536	core	C	0	0	42	100	0	0	0	0
538	core	C	0	0	42	100	0	0	0	0
540	core	A	46	97.872	0	0	0	0	1	2.128
545	core	A	46	95.833	0	0	2	4.167	0	0
548	core	T	0	0	0	0	0	0	37	100
551	core	G	1	2.564	0	0	37	94.872	1	2.564
553	core	C	1	2.632	37	97.368	0	0	0	0
555	core	G	0	0	0	0	42	100	0	0
563	core	G	1	2.564	0	0	38	97.436	0	0
564	core	A	37	100	0	0	0	0	0	0
565	core	C	0	0	39	100	0	0	0	0
570	core	G	0	0	0	0	34	100	0	0
572	core	T	0	0	1	3.125	0	0	31	96.875
574	core	A	30	100	0	0	0	0	0	0
576	core	C	0	0	28	100	0	0	0	0
580	core	G	0	0	0	0	26	100	0	0
581	core	G	0	0	0	0	26	100	0	0
583	core	A	28	100	0	0	0	0	0	0
584	core	C	0	0	24	92.308	0	0	2	7.692
590	core	G	0	0	0	0	21	100	0	0
591	core	C	0	0	23	100	0	0	0	0
594	core	C	0	0	22	100	0	0	0	0
596	core	C	0	0	21	100	0	0	0	0
597	core	T	0	0	0	0	0	0	21	100
611	core	T	0	0	27	100	0	0	0	0
614	core	C	0	0	29	100	0	0	0	0
615	core	G	0	0	0	0	30	100	0	0
623	core	G	0	0	0	0	30	100	0	0
624	core	G	0	0	0	0	30	100	0	0
627	core	T	0	0	0	0	0	0	26	100
629	core	G	0	0	0	0	25	100	0	0
630	core	C	0	0	28	100	0	0	0	0
635	core	G	0	0	0	0	31	100	0	0
641	core	C	0	0	29	93.548	0	0	2	6.452
642	core	C	0	0	29	100	0	0	0	0
647	core	C	0	0	1	4	0	0	24	96
652	core	G	0	0	0	0	27	96.429	1	3.571
656	core	T	0	0	0	0	0	0	32	100
659	core	C	0	0	34	97.143	0	0	1	2.857
665	core	C	0	0	30	100	0	0	0	0
668	core	C	0	0	33	100	0	0	0	0
670	core	C	1	2.703	36	97.297	0	0	0	0
675	core	C	0	0	31	100	0	0	0	0
681	core	C	0	0	34	100	0	0	0	0
695	core	T	0	0	2	5.882	0	0	32	94.118
696	core	T	0	0	0	0	0	0	32	100
719	core	T	1	4.545	21	95.455	0	0	0	0
725	core	C	0	0	23	95.833	0	0	1	4.167
727	core	G	0	0	0	0	23	100	0	0
734	core	C	0	0	24	96	0	0	1	4
735	core	G	0	0	0	0	22	100	0	0
741	core	A	21	100	0	0	0	0	0	0
744	core	G	0	0	0	0	19	95	1	5
746	core	G	0	0	0	0	17	94.444	1	5.556
762	core	G	1	6.25	0	0	15	93.75	0	0
763	core	G	0	0	0	0	17	100	0	0
765	core	G	0	0	0	0	16	100	0	0
770	core	T	0	0	16	100	0	0	0	0
776	core	A	12	92.308	0	0	1	7.692	0	0
778	core	G	0	0	0	0	14	100	0	0
789	core	G	0	0	0	0	17	100	0	0
793	core	T	1	4.348	0	0	0	0	22	95.652
797	core	G	0	0	0	0	23	100	0	0
800	core	T	0	0	12	54.545	0	0	10	45.455
801	core	G	0	0	0	0	19	100	0	0
802	core	G	0	0	0	0	19	100	0	0
804	core	G	0	0	0	0	22	95.652	1	4.348
812	core	T	0	0	1	4	0	0	24	96
816	core	G	0	0	0	0	29	100	0	0
820	core	A	27	100	0	0	0	0	0	0
829	core	A	30	100	0	0	0	0	0	0
837	core	A	33	100	0	0	0	0	0	0
840	core	G	0	0	0	0	40	97.561	1	2.439
845	core	C	0	0	1	2.857	0	0	34	97.143
851	core	T	0	0	9	18.75	0	0	39	81.25
854	core	T	0	0	0	0	0	0	50	100
858	core	T	0	0	0	0	0	0	44	100
874	core	T	0	0	0	0	0	0	40	100
878	core	G	1	2.273	0	0	43	97.727	0	0
881	core	C	0	0	0	0	0	0	34	100
883	core	T	0	0	0	0	0	0	40	100
885	core	C	0	0	41	97.619	0	0	1	2.381
886	core	T	0	0	0	0	0	0	41	100
887	core	C	0	0	42	100	0	0	0	0
890	core	T	0	0	0	0	0	0	41	100
893	core	C	0	0	42	97.674	0	0	1	2.326
899	core	T	0	0	1	2.083	0	0	47	97.917
900	core	G	0	0	0	0	47	100	0	0
901	core	T	0	0	0	0	0	0	45	100
903	core	C	0	0	47	95.918	0	0	2	4.082
905	core	C	0	0	49	98	0	0	1	2
907	core	C	0	0	38	100	0	0	0	0
908	core	T	0	0	39	97.5	0	0	1	2.5
909	core	T	0	0	0	0	0	0	39	100
911	core	A	0	0	0	0	41	100	0	0
912	E1	G	0	0	0	0	43	100	0	0
915	E1	T	0	0	0	0	0	0	50	100
921	E1	G	0	0	0	0	43	100	0	0
924	E1	C	0	0	47	100	0	0	0	0
929	E1	T	0	0	43	100	0	0	0	0
930	E1	T	0	0	0	0	0	0	43	100
932	E1	C	0	0	45	100	0	0	0	0
933	E1	T	40	100	0	0	0	0	0	0
934	E1	C	0	0	44	97.778	0	0	1	2.222
935	E1	G	1	2.083	0	0	47	97.917	0	0
938	E1	G	0	0	0	0	48	100	0	0
943	E1	A	51	98.077	0	0	1	1.923	0	0
947	E1	T	0	0	1	1.639	0	0	60	98.361
956	E1	T	0	0	1	1.613	0	0	61	98.387
959	E1	T	0	0	0	0	0	0	71	100
960	E1	T	0	0	0	0	0	0	74	100
968	E1	C	0	0	73	100	0	0	0	0
970	E1	C	0	0	77	98.718	0	0	1	1.282
975	E1	A	84	98.824	1	1.176	0	0	0	0
978	E1	G	0	0	0	0	72	100	0	0
981	E1	T	0	0	0	0	0	0	84	100
983	E1	C	0	0	81	100	0	0	0	0
986	E1	G	0	0	0	0	75	98.684	1	1.316
989	E1	G	26	34.211	0	0	50	65.789	0	0
992	E1	C	0	0	77	100	0	0	0	0
997	E1	C	2	2.564	76	97.436	0	0	0	0
1000	E1	T	0	0	2	2.632	0	0	74	97.368
1004	E1	G	0	0	0	0	85	100	0	0
1010	E1	T	0	0	2	2.5	0	0	78	97.5
1012	E1	C	0	0	86	100	0	0	0	0
1015	E1	G	2	2.41	0	0	81	97.59	0	0
1016	E1	G	0	0	0	0	82	100	0	0
1018	E1	G	0	0	0	0	90	100	0	0
1021	E1	T	0	0	0	0	0	0	90	100
1023	E1	C	1	1.19	83	98.81	0	0	0	0
1024	E1	C	0	0	87	100	0	0	0	0
1026	E1	T	0	0	0	0	0	0	90	100
1027	E1	G	0	0	0	0	80	100	0	0
1028	E1	C	0	0	92	100	0	0	0	0
1029	E1	G	1	1.176	0	0	84	98.824	0	0
1030	E1	T	0	0	0	0	0	0	85	100
1031	E1	T	0	0	0	0	0	0	89	100
1035	E1	G	0	0	0	0	80	100	0	0
1038	E1	G	0	0	0	0	83	100	0	0
1040	E1	T	0	0	29	36.709	0	0	50	63.291
1041	E1	A	80	98.765	0	0	1	1.235	0	0
1043	E1	C	0	0	74	97.368	0	0	2	2.632
1044	E1	G	81	98.78	0	0	1	1.22	0	0
1046	E1	C	1	1.19	83	98.81	0	0	0	0
1048	E1	C	0	0	87	100	0	0	0	0
1050	E1	A	79	100	0	0	0	0	0	0
1051	E1	G	0	0	0	0	88	100	0	0
1053	E1	T	0	0	0	0	0	0	88	100
1055	E1	T	0	0	79	97.531	0	0	2	2.469
1057	E1	G	0	0	0	0	85	100	0	0
1058	E1	G	0	0	0	0	91	97.849	2	2.151
1059	E1	G	0	0	0	0	95	100	0	0
1060	E1	T	0	0	0	0	0	0	96	100
1061	E1	G	1	1.01	0	0	98	98.99	0	0
1062	E1	G	0	0	0	0	95	100	0	0
1063	E1	C	0	0	89	100	0	0	0	0
1064	E1	G	1	1.075	0	0	92	98.925	0	0
1065	E1	G	94	100	0	0	0	0	0	0
1067	E1	G	0	0	0	0	100	100	0	0
1070	E1	C	0	0	86	100	0	0	0	0
1071	E1	C	0	0	87	100	0	0	0	0
1072	E1	C	2	2.222	88	97.778	0	0	0	0
1073	E1	C	0	0	86	100	0	0	0	0
1074	E1	A	97	100	0	0	0	0	0	0
1076	E1	G	1	1.064	0	0	93	98.936	0	0
1077	E1	G	0	0	0	0	96	98.969	1	1.031
1079	E1	G	0	0	0	0	81	100	0	0
1082	E1	C	0	0	80	100	0	0	0	0
1085	E1	C	1	1.124	88	98.876	0	0	0	0
1087	E1	G	0	0	0	0	92	100	0	0
1088	E1	G	0	0	0	0	84	100	0	0
1089	E1	G	0	0	0	0	87	100	0	0
1090	E1	A	81	100	0	0	0	0	0	0
1093	E1	G	0	0	0	0	80	100	0	0
1094	E1	C	1	1.124	88	98.876	0	0	0	0
1096	E1	A	73	100	0	0	0	0	0	0
1097	E1	A	0	0	0	0	75	100	0	0
1099	E1	T	0	0	0	0	0	0	67	100
1100	E1	C	0	0	78	100	0	0	0	0
1101	E1	C	1	1.389	71	98.611	0	0	0	0
1102	E1	C	0	0	77	100	0	0	0	0
1103	E1	C	0	0	79	98.75	0	0	1	1.25
1105	E1	C	0	0	83	100	0	0	0	0
1106	E1	A	73	98.649	0	0	1	1.351	0	0
1107	E1	A	80	100	0	0	0	0	0	0
1108	E1	C	0	0	77	100	0	0	0	0
1109	E1	G	0	0	0	0	74	100	0	0
1112	E1	G	0	0	0	0	66	100	0	0
1114	E1	T	0	0	0	0	0	0	69	100
1115	E1	T	0	0	0	0	0	0	70	100
1117	E1	G	0	0	0	0	67	100	0	0
1118	E1	A	66	100	0	0	0	0	0	0
1119	E1	C	0	0	59	98.333	0	0	1	1.667
1121	E1	T	0	0	53	100	0	0	0	0
1122	E1	C	0	0	54	100	0	0	0	0
1124	E1	T	0	0	53	96.364	0	0	2	3.636
1127	E1	C	0	0	60	100	0	0	0	0
1128	E1	G	0	0	0	0	59	100	0	0
1129	E1	A	50	100	0	0	0	0	0	0
1131	E1	C	0	0	59	100	0	0	0	0
1132	E1	T	0	0	0	0	0	0	58	100
1133	E1	G	0	0	0	0	50	100	0	0
1134	E1	C	0	0	48	100	0	0	0	0
1135	E1	T	0	0	0	0	0	0	43	100
1136	E1	T	0	0	41	87.234	0	0	6	12.766
1138	E1	T	0	0	0	0	0	0	51	100
1142	E1	G	0	0	0	0	45	97.826	1	2.174
1143	E1	A	61	100	0	0	0	0	0	0
1144	E1	G	0	0	0	0	64	100	0	0
1146	E1	G	0	0	0	0	68	100	0	0
1148	E1	C	0	0	75	100	0	0	0	0
1150	E1	C	0	0	76	100	0	0	0	0
1151	E1	C	0	0	73	100	0	0	0	0
1154	E1	C	0	0	24	34.286	2	2.857	44	62.857
1157	E1	C	0	0	84	100	0	0	0	0
1158	E1	T	0	0	0	0	0	0	87	100
1160	E1	G	0	0	0	0	89	98.889	1	1.111
1163	E1	C	1	1.099	90	98.901	0	0	0	0
1165	E1	T	0	0	0	0	0	0	88	100
1170	E1	G	0	0	0	0	105	100	0	0
1171	E1	T	0	0	0	0	0	0	102	100
1172	E1	G	0	0	0	0	84	100	0	0
1175	E1	G	0	0	0	0	102	100	0	0
1176	E1	G	0	0	0	0	104	100	0	0
1181	E1	G	0	0	0	0	140	99.291	1	0.709
1182	E1	T	0	0	0	0	0	0	150	100
1183	E1	G	0	0	0	0	140	100	0	0
1184	E1	C	0	0	154	97.468	0	0	4	2.532
1185	E1	G	0	0	0	0	155	100	0	0
1186	E1	G	0	0	0	0	150	100	0	0
1187	E1	G	0	0	0	0	154	100	0	0
1190	E1	T	0	0	151	100	0	0	0	0
1191	E1	G	70	44.304	0	0	88	55.696	0	0
1192	E1	T	0	0	0	0	0	0	163	100
1193	E1	C	0	0	159	95.21	0	0	8	4.79
1194	E1	T	0	0	8	4.734	0	0	161	95.266
1196	E1	T	0	0	1	0.571	0	0	174	99.429
1199	E1	T	1	0.546	8	4.372	0	0	174	95.082
1200	E1	G	0	0	0	0	173	98.857	2	1.143
1201	E1	T	0	0	0	0	0	0	171	100
1202	E1	T	0	0	167	96.532	0	0	6	3.468
1203	E1	G	0	0	0	0	190	100	0	0
1204	E1	G	0	0	0	0	220	100	0	0
1205	E1	T	0	0	6	2.564	0	0	228	97.436
1206	E1	C	0	0	229	100	0	0	0	0
1207	E1	A	231	99.569	0	0	1	0.431	0	0
1208	E1	A	0	0	0	0	234	99.153	2	0.847
1209	E1	C	219	94.805	12	5.195	0	0	0	0
1210	E1	T	0	0	0	0	0	0	237	100
1212	E1	T	0	0	2	0.769	0	0	258	99.231
1213	E1	T	0	0	0	0	0	0	257	100
1214	E1	T	0	0	100	38.76	0	0	158	61.24
1215	E1	A	268	100	0	0	0	0	0	0
1218	E1	T	0	0	0	0	0	0	253	100
1219	E1	T	0	0	0	0	0	0	259	100
1220	E1	C	0	0	255	99.222	0	0	2	0.778
1221	E1	T	0	0	0	0	0	0	246	100
1225	E1	C	1	0.413	241	99.587	0	0	0	0
1226	E1	C	0	0	268	99.628	0	0	1	0.372
1227	E1	A	268	100	0	0	0	0	0	0
1228	E1	G	0	0	0	0	261	100	0	0
1229	E1	G	0	0	0	0	259	100	0	0
1230	E1	C	1	0.376	264	99.248	1	0.376	0	0
1232	E1	C	1	0.353	282	99.647	0	0	0	0
1233	E1	C	0	0	282	100	0	0	0	0
1235	E1	C	0	0	274	100	0	0	0	0
1239	E1	A	279	100	0	0	0	0	0	0
1240	E1	C	1	0.357	279	99.643	0	0	0	0
1241	E1	G	13	4.594	0	0	268	94.7	2	0.707
1243	E1	C	0	0	291	100	0	0	0	0
1244	E1	G	0	0	0	0	275	100	0	0
1245	E1	C	0	0	262	99.62	0	0	1	0.38
1247	E1	A	245	100	0	0	0	0	0	0
1248	E1	G	0	0	0	0	250	100	0	0
1250	E1	C	0	0	258	100	0	0	0	0
1251	E1	T	0	0	0	0	0	0	248	100
1252	E1	G	0	0	0	0	249	100	0	0
1253	E1	C	0	0	245	100	0	0	0	0
1254	E1	A	255	100	0	0	0	0	0	0
1255	E1	A	267	100	0	0	0	0	0	0
1256	E1	T	0	0	2	0.743	0	0	267	99.257
1257	E1	T	0	0	0	0	0	0	271	100
1258	E1	G	0	0	0	0	247	100	0	0
1259	E1	T	0	0	9	3.488	0	0	249	96.512
1261	E1	C	0	0	234	100	0	0	0	0
1262	E1	T	0	0	0	0	5	2.336	209	97.664
1263	E1	A	0	0	59	27.315	0	0	157	72.685
1265	E1	C	0	0	0	0	215	100	0	0
1267	E1	A	221	99.103	0	0	2	0.897	0	0
1268	E1	T	0	0	213	100	0	0	0	0
1269	E1	C	0	0	214	100	0	0	0	0
1270	E1	C	2	0.905	219	99.095	0	0	0	0
1273	E1	G	1	0.439	0	0	227	99.561	0	0
1275	E1	C	0	0	231	100	0	0	0	0
1277	E1	T	0	0	6	3.061	0	0	190	96.939
1280	E1	A	170	100	0	0	0	0	0	0
1281	E1	A	174	100	0	0	0	0	0	0
1284	E1	G	0	0	0	0	170	100	0	0
1285	E1	G	0	0	0	0	175	99.432	1	0.568
1287	E1	C	0	0	156	100	0	0	0	0
1289	E1	T	0	0	142	97.26	0	0	4	2.74
1291	E1	G	0	0	0	0	162	98.78	2	1.22
1292	E1	C	0	0	152	98.701	0	0	2	1.299
1300	E1	G	0	0	0	0	135	100	0	0
1301	E1	G	0	0	0	0	130	100	0	0
1302	E1	G	0	0	0	0	129	100	0	0
1303	E1	A	130	100	0	0	0	0	0	0
1304	E1	T	0	0	0	0	0	0	135	100
1305	E1	A	125	100	0	0	0	0	0	0
1309	E1	T	0	0	0	0	0	0	109	100
1310	E1	G	0	0	0	0	115	100	0	0
1312	E1	T	0	0	0	0	0	0	106	100
1319	E1	G	0	0	0	0	86	98.851	1	1.149
1320	E1	T	0	0	1	1.205	0	0	82	98.795
1324	E1	C	1	1.351	73	98.649	0	0	0	0
1325	E1	T	0	0	0	0	0	0	76	100
1326	E1	A	66	100	0	0	0	0	0	0
1327	E1	C	0	0	60	100	0	0	0	0
1328	E1	G	0	0	0	0	57	100	0	0
1329	E1	G	0	0	0	0	48	100	0	0
1331	E1	A	0	0	0	0	27	100	0	0
1332	E1	G	0	0	0	0	28	100	0	0
1334	E1	G	27	96.429	0	0	1	3.571	0	0
1337	E1	G	0	0	0	0	25	100	0	0
1338	E1	G	25	100	0	0	0	0	0	0
1339	E1	T	0	0	0	0	0	0	26	100
1340	E1	G	26	100	0	0	0	0	0	0
1341	E1	G	26	100	0	0	0	0	0	0
1342	E1	T	0	0	27	96.429	0	0	1	3.571
1343	E1	A	0	0	0	0	25	100	0	0
1344	E1	G	0	0	0	0	29	100	0	0
1346	E1	T	0	0	0	0	2	4.444	43	95.556
1355	E1	C	0	0	48	100	0	0	0	0
1358	E1	G	1	2.273	0	0	43	97.727	0	0
1363	E1	C	0	0	50	98.039	0	0	1	1.961
1367	E1	A	43	100	0	0	0	0	0	0
1370	E1	C	0	0	44	100	0	0	0	0
1374	E1	A	0	0	1	2.041	0	0	48	97.959
1376	E1	G	0	0	0	0	53	100	0	0
1378	E1	A	51	100	0	0	0	0	0	0
1379	E1	C	0	0	0	0	0	0	51	100
1381	E1	T	1	1.754	0	0	0	0	56	98.246
1385	E1	C	1	1.695	58	98.305	0	0	0	0
1386	E1	G	0	0	0	0	60	100	0	0
1388	E1	T	0	0	0	0	0	0	62	100
1392	E1	G	0	0	0	0	58	100	0	0
1394	E1	T	0	0	60	100	0	0	0	0
1404	E1	G	0	0	0	0	73	100	0	0
1408	E1	T	0	0	0	0	0	0	74	100
1409	E1	G	6	9.375	0	0	58	90.625	0	0
1420	E1	C	0	0	67	100	0	0	0	0
1421	E1	G	0	0	0	0	69	100	0	0
1422	E1	T	0	0	0	0	0	0	72	100
1427	E1	C	0	0	64	91.429	0	0	6	8.571
1428	E1	T	0	0	0	0	0	0	64	100
1431	E1	A	67	100	0	0	0	0	0	0
1432	E1	T	0	0	0	0	0	0	72	100
1436	E1	G	0	0	2	3.448	56	96.552	0	0
1437	E1	G	0	0	0	0	59	100	0	0
1438	E1	G	0	0	0	0	58	100	0	0
1439	E1	G	1	1.667	0	0	59	98.333	0	0
1440	E1	A	58	100	0	0	0	0	0	0
1441	E1	A	64	100	0	0	0	0	0	0
1442	E1	C	0	0	59	98.333	0	0	1	1.667
1448	E1	G	0	0	0	0	54	98.182	1	1.818
1454	E1	C	0	0	0	0	0	0	31	100
1455	E1	C	0	0	29	100	0	0	0	0
1456	E1	T	0	0	0	0	0	0	30	100
1457	E1	G	29	100	0	0	0	0	0	0
1460	E1	A	7	23.333	0	0	22	73.333	1	3.333
1464	E1	C	0	0	25	100	0	0	0	0
1465	E1	T	0	0	0	0	0	0	28	100
1467	E1	C	0	0	22	91.667	0	0	2	8.333
1469	E1	G	25	100	0	0	0	0	0	0
1470	E1	C	0	0	22	100	0	0	0	0
1472	E1	A	21	91.304	2	8.696	0	0	0	0
1477	E1	C	0	0	20	95.238	0	0	1	4.762
1478	E1	C	1	4.545	21	95.455	0	0	0	0
1480	E1	G	0	0	0	0	20	100	0	0
1484	E1	C	0	0	1	5.882	0	0	16	94.118
1486	E1	A	18	100	0	0	0	0	0	0
1487	E1	C	0	0	15	100	0	0	0	0
1490	E2	G	0	0	0	0	12	92.308	1	7.692
1491	E2	G	0	0	10	100	0	0	0	0
1493	E2	A	1	8.333	0	0	11	91.667	0	0
1497	E2	C	0	0	6	85.714	0	0	1	14.286
1506	E2	G	0	0	0	0	4	100	0	0
1514	E2	T	0	0	0	0	2	100	0	0
1519	E2	G	0	0	0	0	0	0	0	0
1581	E2	A	0	0	0	0	1	100	0	0
1583	E2	C	0	0	0	0	0	0	1	100
1595	E2	C	0	0	0	0	0	0	4	100
1620	E2	T	0	0	5	100	0	0	0	0
1634	E2	A	0	0	0	0	0	0	5	100
1643	E2	C	0	0	0	0	7	100	0	0
1653	E2	T	12	92.308	0	0	1	7.692	0	0
1655	E2	A	0	0	12	92.308	1	7.692	0	0
1661	E2	G	2	9.091	0	0	20	90.909	0	0
1663	E2	T	0	0	0	0	0	0	23	100
1664	E2	C	0	0	1	4.167	0	0	23	95.833
1665	E2	T	0	0	23	100	0	0	0	0
1669	E2	A	32	100	0	0	0	0	0	0
1670	E2	T	0	0	0	0	0	0	28	100
1671	E2	C	2	6.061	31	93.939	0	0	0	0
1672	E2	A	34	91.892	0	0	3	8.108	0	0
1673	E2	G	0	0	3	7.692	36	92.308	0	0
1674	E2	C	0	0	35	92.105	0	0	3	7.895
1675	E2	A	38	100	0	0	0	0	0	0
1677	E2	A	39	100	0	0	0	0	0	0
1694	E2	C	0	0	67	100	0	0	0	0
1695	E2	T	0	0	8	11.94	0	0	59	88.06
1697	E2	T	0	0	1	1.408	0	0	70	98.592
1698	E2	C	0	0	70	100	0	0	0	0
1700	E2	T	0	0	1	1.333	0	0	74	98.667
1703	E2	G	0	0	0	0	77	100	0	0
1712	E2	C	1	1.333	74	98.667	0	0	0	0
1716	E2	T	0	0	0	0	0	0	73	100
1721	E2	A	71	98.611	0	0	1	1.389	0	0
1723	E2	G	0	0	0	0	65	97.015	2	2.985
1727	E2	T	0	0	62	100	0	0	0	0
1730	E2	C	0	0	0	0	0	0	59	100
1733	E2	T	0	0	0	0	0	0	54	100
1744	E2	G	0	0	0	0	51	100	0	0
1745	E2	C	0	0	54	100	0	0	0	0
1747	E2	G	0	0	0	0	49	100	0	0
1751	E2	T	0	0	37	100	0	0	0	0
1754	E2	T	0	0	41	100	0	0	0	0
1761	E2	T	0	0	30	93.75	0	0	2	6.25
1763	E2	T	0	0	1	2.703	0	0	36	97.297
1766	E2	C	0	0	36	100	0	0	0	0
1771	E2	G	0	0	0	0	36	100	0	0
1775	E2	C	0	0	33	94.286	0	0	2	5.714
1777	E2	G	0	0	0	0	30	100	0	0
1778	E2	C	0	0	28	100	0	0	0	0
1780	E2	T	0	0	29	100	0	0	0	0
1784	E2	C	0	0	0	0	0	0	36	100
1788	E2	C	0	0	48	100	0	0	0	0
1789	E2	G	0	0	0	0	46	100	0	0
1793	E2	C	0	0	0	0	0	0	44	100
1795	E2	A	64	100	0	0	0	0	0	0
1796	E2	C	0	0	69	98.571	0	0	1	1.429
1801	E2	G	0	0	0	0	78	100	0	0
1802	E2	G	0	0	0	0	81	100	0	0
1809	E2	C	0	0	95	100	0	0	0	0
1811	E2	T	0	0	88	100	0	0	0	0
1812	E2	C	0	0	94	100	0	0	0	0
1813	E2	C	0	0	101	100	0	0	0	0
1814	E2	A	104	100	0	0	0	0	0	0
1815	E2	A	100	100	0	0	0	0	0	0
1816	E2	G	0	0	0	0	92	100	0	0
1817	E2	A	93	100	0	0	0	0	0	0
1818	E2	C	0	0	107	100	0	0	0	0
1819	E2	C	0	0	105	100	0	0	0	0
1820	E2	T	0	0	0	0	0	0	106	100
1821	E2	T	0	0	0	0	0	0	108	100
1822	E2	G	0	0	0	0	109	100	0	0
1823	E2	T	0	0	1	0.87	0	0	114	99.13
1826	E2	C	0	0	0	0	0	0	110	100
1828	E2	T	0	0	0	0	0	0	121	100
1829	E2	T	0	0	0	0	0	0	125	100
1830	E2	G	0	0	0	0	115	100	0	0
1832	E2	G	0	0	0	0	105	99.057	1	0.943
1833	E2	C	0	0	117	100	0	0	0	0
1835	E2	C	1	0.758	131	99.242	0	0	0	0
1838	E2	A	141	100	0	0	0	0	0	0
1840	E2	A	140	100	0	0	0	0	0	0
1841	E2	G	0	0	0	0	137	100	0	0
1842	E2	A	136	100	0	0	0	0	0	0
1844	E2	C	0	0	138	100	0	0	0	0
1846	E2	T	0	0	0	0	0	0	157	100
1847	E2	G	0	0	0	0	144	100	0	0
1849	E2	G	0	0	0	0	156	99.363	1	0.637
1850	E2	T	0	0	0	0	0	0	156	100
1852	E2	G	0	0	0	0	148	100	0	0
1853	E2	C	0	0	147	99.324	0	0	1	0.676
1854	E2	C	0	0	133	100	0	0	0	0
1856	E2	G	0	0	0	0	140	99.291	1	0.709
1857	E2	G	0	0	0	0	139	100	0	0
1859	E2	A	0	0	0	0	136	100	0	0
1861	E2	A	144	100	0	0	0	0	0	0
1862	E2	T	0	0	1	0.73	0	0	136	99.27
1864	E2	G	0	0	0	0	121	100	0	0
1866	E2	T	0	0	0	0	0	0	127	100
1868	E2	C	0	0	130	99.237	0	0	1	0.763
1870	E2	C	0	0	137	100	0	0	0	0
1871	E2	T	0	0	0	0	0	0	120	100
1872	E2	C	0	0	123	100	0	0	0	0
1873	E2	C	0	0	122	100	0	0	0	0
1874	E2	C	0	0	116	100	0	0	0	0
1875	E2	A	111	100	0	0	0	0	0	0
1876	E2	G	0	0	0	0	114	99.13	1	0.87
1877	E2	C	0	0	101	100	0	0	0	0
1879	E2	C	0	0	106	100	0	0	0	0
1880	E2	C	0	0	0	0	0	0	104	100
1881	E2	G	0	0	0	0	103	100	0	0
1884	E2	G	1	0.877	0	0	113	99.123	0	0
1885	E2	T	0	0	0	0	0	0	112	100
1886	E2	G	0	0	0	0	102	99.029	1	0.971
1887	E2	G	0	0	0	0	112	100	0	0
1888	E2	T	0	0	0	0	0	0	122	100
1889	E2	G	0	0	0	0	103	100	0	0
1890	E2	G	0	0	0	0	106	99.065	1	0.935
1891	E2	G	1	0.909	0	0	109	99.091	0	0
1893	E2	A	116	100	0	0	0	0	0	0
1895	E2	G	1	0.926	0	0	107	99.074	0	0
1897	E2	C	1	1.02	97	98.98	0	0	0	0
1898	E2	C	0	0	101	93.519	0	0	7	6.481
1900	E2	A	102	100	0	0	0	0	0	0
1902	E2	A	100	100	0	0	0	0	0	0
1903	E2	G	102	99.029	0	0	1	0.971	0	0
1905	E2	T	1	1.053	0	0	0	0	94	98.947
1906	E2	C	0	0	96	100	0	0	0	0
1907	E2	G	0	0	0	0	90	100	0	0
1908	E2	G	0	0	0	0	93	100	0	0
1909	E2	G	0	0	0	0	103	100	0	0
1911	E2	G	0	0	0	0	104	100	0	0
1912	E2	C	0	0	103	100	0	0	0	0
1913	E2	G	0	0	0	0	97	98.98	1	1.02
1914	E2	C	1	1.042	95	98.958	0	0	0	0
1916	E2	T	0	0	0	0	0	0	99	100
1917	E2	A	114	100	0	0	0	0	0	0
1918	E2	C	0	0	105	100	0	0	0	0
1919	E2	C	0	0	124	99.2	0	0	1	0.8
1920	E2	T	0	0	0	0	0	0	116	100
1924	E2	G	107	100	0	0	0	0	0	0
1927	E2	G	0	0	0	0	142	100	0	0
1928	E2	G	0	0	0	0	141	99.296	1	0.704
1929	E2	G	0	0	0	0	138	100	0	0
1930	E2	G	0	0	0	0	151	100	0	0
1931	E2	T	0	0	0	0	0	0	164	100
1932	E2	G	0	0	0	0	161	100	0	0
1933	E2	C	168	100	0	0	0	0	0	0
1934	E2	A	169	97.126	0	0	5	2.874	0	0
1935	E2	A	171	100	0	0	0	0	0	0
1937	E2	T	0	0	2	0.939	0	0	211	99.061
1938	E2	G	0	0	0	0	212	100	0	0
1939	E2	A	208	100	0	0	0	0	0	0
1940	E2	T	0	0	15	7.426	0	0	187	92.574
1941	E2	A	14	7.035	0	0	0	0	185	92.965
1942	E2	C	0	0	13	6.806	178	93.194	0	0
1943	E2	G	0	0	0	0	195	100	0	0
1944	E2	G	0	0	0	0	184	100	0	0
1945	E2	A	206	100	0	0	0	0	0	0
1946	E2	T	0	0	211	100	0	0	0	0
1947	E2	G	1	0.287	0	0	347	99.713	0	0
1948	E2	T	0	0	0	0	0	0	390	100
1949	E2	C	1	0.246	403	99.017	0	0	3	0.737
1950	E2	T	0	0	0	0	0	0	408	100
1951	E2	T	0	0	0	0	0	0	460	100
1952	E2	C	0	0	467	98.523	0	0	7	1.477
1953	E2	G	1	0.205	0	0	487	99.795	0	0
1954	E2	T	0	0	0	0	0	0	487	100
1955	E2	C	0	0	479	100	0	0	0	0
1956	E2	C	2	0.399	499	99.601	0	0	0	0
1958	E2	T	80	15.625	0	0	0	0	432	84.375
1959	E2	A	555	100	0	0	0	0	0	0
1960	E2	A	537	97.636	13	2.364	0	0	0	0
1961	E2	C	0	0	572	99.652	0	0	2	0.348
1962	E2	A	663	100	0	0	0	0	0	0
1964	E2	C	1	0.153	651	99.847	0	0	0	0
1965	E2	A	655	100	0	0	0	0	0	0
1966	E2	C	0	0	667	99.85	0	0	1	0.15
1967	E2	C	1	0.142	694	98.86	0	0	7	0.997
1968	E2	A	695	99.713	0	0	0	0	2	0.287
1969	E2	G	0	0	0	0	684	100	0	0
1970	E2	G	0	0	0	0	683	100	0	0
1971	E2	C	0	0	763	99.739	2	0.261	0	0
1972	E2	C	2	0.268	744	99.732	0	0	0	0
1973	E2	A	790	99.747	0	0	2	0.253	0	0
1974	E2	C	0	0	777	100	0	0	0	0
1976	E2	G	6	0.73	0	0	815	99.148	1	0.122
1977	E2	C	0	0	807	100	0	0	0	0
1978	E2	T	0	0	7	0.864	0	0	803	99.136
1979	E2	G	2	0.246	0	0	811	99.631	1	0.123
1980	E2	G	0	0	0	0	798	100	0	0
1981	E2	G	0	0	0	0	805	99.876	1	0.124
1982	E2	C	2	0.249	797	99.253	0	0	4	0.498
1983	E2	A	835	99.88	0	0	1	0.12	0	0
1984	E2	A	831	100	0	0	0	0	0	0
1985	E2	T	0	0	16	1.973	0	0	795	98.027
1986	E2	T	0	0	0	0	2	0.239	835	99.761
1987	E2	G	0	0	0	0	818	99.878	1	0.122
1988	E2	G	0	0	0	0	837	100	0	0
1989	E2	T	0	0	0	0	0	0	861	100
1990	E2	T	0	0	0	0	0	0	858	100
1991	E2	C	1	0.116	857	99.767	0	0	1	0.116
1992	E2	G	0	0	0	0	851	99.883	1	0.117
1993	E2	G	1	0.12	0	0	827	99.639	2	0.241
1994	E2	T	0	0	5	0.58	0	0	857	99.42
1996	E2	G	0	0	0	0	827	100	0	0
1997	E2	T	1	0.128	774	99.358	0	0	4	0.513
1998	E2	A	825	100	0	0	0	0	0	0
1999	E2	C	0	0	776	99.743	0	0	2	0.257
2000	E2	C	0	0	801	98.767	0	0	10	1.233
2001	E2	T	0	0	2	0.242	0	0	825	99.758
2002	E2	G	2	0.247	0	0	808	99.753	0	0
2003	E2	G	0	0	0	0	787	100	0	0
2004	E2	A	795	100	0	0	0	0	0	0
2005	E2	T	0	0	0	0	0	0	803	100
2006	E2	G	0	0	0	0	809	100	0	0
2007	E2	A	780	99.744	0	0	0	0	2	0.256
2008	E2	A	804	100	0	0	0	0	0	0
2009	E2	C	2	0.252	793	99.748	0	0	0	0
2010	E2	T	0	0	0	0	0	0	775	100
2011	E2	C	2	0.254	786	99.746	0	0	0	0
2012	E2	A	767	97.957	1	0.128	15	1.916	0	0
2013	E2	A	815	99.877	0	0	1	0.123	0	0
2015	E2	T	0	0	0	0	0	0	783	100
2016	E2	G	0	0	0	0	778	100	0	0
2017	E2	G	0	0	0	0	780	100	0	0
2018	E2	A	745	100	0	0	0	0	0	0
2019	E2	T	2	0.266	1	0.133	0	0	748	99.601
2020	E2	T	0	0	0	0	0	0	750	100
2021	E2	C	0	0	737	100	0	0	0	0
2022	E2	A	630	100	0	0	0	0	0	0
2023	E2	C	0	0	616	99.838	0	0	1	0.162
2024	E2	C	0	0	620	99.839	0	0	1	0.161
2025	E2	A	563	100	0	0	0	0	0	0
2026	E2	A	556	100	0	0	0	0	0	0
2027	E2	A	556	100	0	0	0	0	0	0
2029	E2	T	0	0	0	0	1	0.178	562	99.822
2030	E2	G	2	0.359	0	0	555	99.641	0	0
2031	E2	T	0	0	0	0	0	0	534	100
2032	E2	G	0	0	0	0	527	99.811	1	0.189
2033	E2	C	1	0.188	530	99.437	0	0	2	0.375
2034	E2	G	0	0	0	0	405	100	0	0
2036	E2	A	374	100	0	0	0	0	0	0
2037	E2	G	0	0	0	0	398	100	0	0
2038	E2	C	1	0.256	390	99.744	0	0	0	0
2039	E2	G	12	3.077	0	0	378	96.923	0	0
2040	E2	C	0	0	228	100	0	0	0	0
2041	E2	C	0	0	230	100	0	0	0	0
2042	E2	C	0	0	214	96.396	0	0	8	3.604
2043	E2	C	0	0	223	99.554	0	0	1	0.446
2045	E2	T	0	0	205	92.76	0	0	16	7.24
2046	E2	T	0	0	0	0	0	0	225	100
2047	E2	G	0	0	0	0	238	100	0	0
2048	E2	T	0	0	0	0	0	0	240	100
2051	E2	C	0	0	239	100	0	0	0	0
2053	E2	T	0	0	0	0	0	0	248	100
2054	E2	C	0	0	250	99.602	0	0	1	0.398
2055	E2	G	1	0.433	0	0	230	99.567	0	0
2056	E2	G	1	0.427	0	0	232	99.145	1	0.427
2057	E2	A	211	98.598	0	0	3	1.402	0	0
2058	E2	G	0	0	0	0	214	100	0	0
2059	E2	G	0	0	0	0	215	100	0	0
2060	E2	G	0	0	0	0	197	100	0	0
2061	E2	G	12	5.911	0	0	191	94.089	0	0
2062	E2	T	0	0	189	90.431	0	0	20	9.569
2063	E2	G	0	0	0	0	210	100	0	0
2064	E2	G	0	0	0	0	200	100	0	0
2065	E2	G	0	0	0	0	208	100	0	0
2066	E2	C	0	0	200	100	0	0	0	0
2068	E2	A	220	100	0	0	0	0	0	0
2069	E2	C	0	0	211	100	0	0	0	0
2070	E2	A	223	100	0	0	0	0	0	0
2071	E2	A	231	100	0	0	0	0	0	0
2073	E2	A	225	100	0	0	0	0	0	0
2074	E2	C	1	0.441	226	99.559	0	0	0	0
2075	E2	C	0	0	217	100	0	0	0	0
2076	E2	T	0	0	0	0	0	0	217	100
2077	E2	T	0	0	0	0	0	0	208	100
2078	E2	G	0	0	0	0	202	100	0	0
2079	E2	C	0	0	195	100	0	0	0	0
2080	E2	T	1	0.535	0	0	185	98.93	1	0.535
2081	E2	C	179	100	0	0	0	0	0	0
2082	E2	T	0	0	0	0	0	0	195	100
2083	E2	G	0	0	0	0	221	100	0	0
2084	E2	C	0	0	206	100	0	0	0	0
2085	E2	C	0	0	208	100	0	0	0	0
2086	E2	C	0	0	203	100	0	0	0	0
2087	E2	C	0	0	200	100	0	0	0	0
2088	E2	A	207	100	0	0	0	0	0	0
2089	E2	C	0	0	206	100	0	0	0	0
2090	E2	T	0	0	19	9.36	0	0	184	90.64
2092	E2	A	179	100	0	0	0	0	0	0
2093	E2	T	0	0	6	3.077	1	0.513	188	96.41
2095	E2	G	0	0	0	0	202	100	0	0
2096	E2	T	0	0	7	3.483	0	0	194	96.517
2097	E2	T	0	0	0	0	0	0	198	100
2098	E2	T	0	0	0	0	0	0	197	100
2100	E2	C	1	0.448	222	99.552	0	0	0	0
2102	E2	C	0	0	199	100	0	0	0	0
2104	E2	A	233	100	0	0	0	0	0	0
2106	E2	C	0	0	218	100	0	0	0	0
2107	E2	A	232	100	0	0	0	0	0	0
2108	E2	T	0	0	0	0	0	0	203	100
2109	E2	C	1	0.488	204	99.512	0	0	0	0
2110	E2	C	1	0.45	221	99.55	0	0	0	0
2111	E2	G	4	1.852	0	0	212	98.148	0	0
2112	E2	G	0	0	0	0	212	99.531	1	0.469
2113	E2	A	210	100	0	0	0	0	0	0
2114	E2	A	0	0	195	99.49	0	0	1	0.51
2115	E2	G	0	0	0	0	226	100	0	0
2116	E2	C	0	0	214	100	0	0	0	0
2117	E2	C	0	0	203	98.068	0	0	4	1.932
2118	E2	A	231	100	0	0	0	0	0	0
2119	E2	C	1	0.446	223	99.554	0	0	0	0
2120	E2	A	7	3.111	0	0	218	96.889	0	0
2121	E2	T	0	0	0	0	0	0	237	100
2123	E2	C	0	0	239	99.17	0	0	2	0.83
2124	E2	T	0	0	0	0	0	0	235	100
2125	E2	C	0	0	231	100	0	0	0	0
2126	E2	T	0	0	2	0.87	0	0	228	99.13
2127	E2	C	0	0	237	100	0	0	0	0
2128	E2	G	0	0	0	0	235	100	0	0
2129	E2	G	0	0	0	0	230	100	0	0
2130	E2	T	0	0	0	0	0	0	220	100
2131	E2	G	0	0	0	0	206	100	0	0
2132	E2	C	0	0	229	100	0	0	0	0
2133	E2	G	0	0	0	0	219	100	0	0
2135	E2	C	0	0	206	100	0	0	0	0
2136	E2	T	0	0	0	0	0	0	194	100
2137	E2	C	0	0	199	100	0	0	0	0
2138	E2	C	0	0	213	99.07	0	0	2	0.93
2139	E2	G	0	0	0	0	211	100	0	0
2140	E2	G	0	0	0	0	214	99.535	1	0.465
2141	E2	T	0	0	0	0	0	0	205	100
2142	E2	C	0	0	194	100	0	0	0	0
2144	E2	C	0	0	202	99.02	0	0	2	0.98
2145	E2	T	0	0	1	0.495	0	0	201	99.505
2146	E2	G	0	0	0	0	181	100	0	0
2147	E2	G	0	0	0	0	181	99.451	1	0.549
2148	E2	A	167	100	0	0	0	0	0	0
2149	E2	T	0	0	0	0	0	0	162	100
2150	E2	T	0	0	147	90.741	0	0	15	9.259
2151	E2	A	176	100	0	0	0	0	0	0
2152	E2	C	0	0	175	99.432	1	0.568	0	0
2153	E2	A	168	99.408	0	0	1	0.592	0	0
2154	E2	C	0	0	157	100	0	0	0	0
2155	E2	C	1	0.617	161	99.383	0	0	0	0
2156	E2	C	0	0	171	99.419	0	0	1	0.581
2159	E2	G	109	79.562	0	0	28	20.438	0	0
2161	E2	G	0	0	1	0.735	133	97.794	2	1.471
2162	E2	C	0	0	119	97.541	0	0	3	2.459
2163	E2	A	0	0	123	96.85	0	0	4	3.15
2164	E2	T	0	0	0	0	0	0	130	100
2165	E2	G	0	0	0	0	130	100	0	0
2168	E2	C	0	0	131	100	0	0	0	0
2169	E2	G	0	0	0	0	131	100	0	0
2170	E2	A	123	100	0	0	0	0	0	0
2171	E2	C	0	0	126	100	0	0	0	0
2173	E2	A	124	100	0	0	0	0	0	0
2175	E2	C	0	0	96	100	0	0	0	0
2177	E2	G	11	11.702	0	0	83	88.298	0	0
2178	E2	T	0	0	0	0	0	0	93	100
2179	E2	A	87	100	0	0	0	0	0	0
2183	E2	G	1	1.235	0	0	80	98.765	0	0
2184	E2	C	0	0	83	100	0	0	0	0
2186	E2	T	0	0	0	0	56	100	0	0
2187	E2	T	0	0	0	0	0	0	57	100
2192	E2	C	0	0	1	2.083	0	0	47	97.917
2193	E2	T	0	0	0	0	0	0	51	100
2195	E2	T	0	0	0	0	0	0	48	100
2197	E2	C	1	2.632	37	97.368	0	0	0	0
2198	E2	T	0	0	38	100	0	0	0	0
2200	E2	G	0	0	0	0	41	100	0	0
2201	E2	T	0	0	1	2.439	0	0	40	97.561
2204	E2	C	0	0	21	63.636	0	0	12	36.364
2205	E2	A	0	0	0	0	32	100	0	0
2206	E2	T	0	0	0	0	0	0	35	100
2207	E2	C	0	0	38	100	0	0	0	0
2208	E2	A	38	100	0	0	0	0	0	0
2209	E2	A	42	100	0	0	0	0	0	0
2210	E2	T	0	0	37	100	0	0	0	0
2212	E2	A	50	100	0	0	0	0	0	0
2214	E2	A	0	0	1	2.222	0	0	44	97.778
2223	E2	A	63	98.438	0	0	0	0	1	1.562
2225	E2	A	4	5.634	0	0	67	94.366	0	0
2226	E2	G	61	93.846	0	0	3	4.615	1	1.538
2227	E2	T	0	0	0	0	0	0	75	100
2231	E2	G	0	0	0	0	98	100	0	0
2238	E2	G	0	0	0	0	0	0	115	100
2239	E2	T	0	0	0	0	0	0	132	100
2240	E2	G	0	0	0	0	158	100	0	0
2241	E2	G	0	0	0	0	162	100	0	0
2244	E2	G	0	0	0	0	174	100	0	0
2245	E2	G	0	0	0	0	178	99.441	1	0.559
2246	E2	G	0	0	0	0	168	100	0	0
2247	E2	G	0	0	0	0	183	100	0	0
2248	E2	T	0	0	1	0.51	0	0	195	99.49
2249	E2	C	1	0.5	198	99	0	0	1	0.5
2251	E2	A	183	100	0	0	0	0	0	0
2252	E2	G	0	0	0	0	206	99.517	1	0.483
2253	E2	C	0	0	218	100	0	0	0	0
2256	E2	A	229	99.565	1	0.435	0	0	0	0
2258	E2	G	2	0.897	0	0	221	99.103	0	0
2259	E2	C	0	0	234	99.153	0	0	2	0.847
2260	E2	T	0	0	0	0	1	0.424	235	99.576
2261	E2	G	0	0	0	0	234	100	0	0
2262	E2	G	0	0	0	0	224	100	0	0
2263	E2	A	229	99.565	1	0.435	0	0	0	0
2265	E2	G	0	0	0	0	223	99.554	1	0.446
2266	E2	C	0	0	226	100	0	0	0	0
2267	E2	G	0	0	0	0	0	0	225	100
2269	E2	C	0	0	235	100	0	0	0	0
2270	E2	C	2	0.797	240	95.618	0	0	9	3.586
2271	E2	T	0	0	0	0	0	0	257	100
2272	E2	G	1	0.376	0	0	265	99.624	0	0
2273	E2	C	0	0	258	99.614	0	0	1	0.386
2275	E2	A	286	99.652	0	0	1	0.348	0	0
2276	E2	C	1	0.357	275	98.214	0	0	4	1.429
2277	E2	T	0	0	0	0	0	0	275	100
2278	E2	G	0	0	0	0	267	100	0	0
2279	E2	G	0	0	0	0	267	100	0	0
2280	E2	A	271	100	0	0	0	0	0	0
2281	E2	C	0	0	291	99.658	0	0	1	0.342
2282	E2	G	0	0	0	0	281	100	0	0
2284	E2	G	0	0	0	0	266	100	0	0
2285	E2	G	251	96.911	0	0	8	3.089	0	0
2286	E2	G	0	0	0	0	263	100	0	0
2288	E2	C	0	0	277	95.848	0	0	12	4.152
2289	E2	G	1	0.355	0	0	281	99.645	0	0
2291	E2	A	289	100	0	0	0	0	0	0
2292	E2	C	0	0	294	100	0	0	0	0
2293	E2	G	0	0	0	0	301	100	0	0
2295	E2	T	0	0	0	0	0	0	303	100
2297	E2	T	0	0	12	3.909	1	0.326	294	95.765
2298	E2	G	0	0	0	0	282	100	0	0
2299	E2	A	289	100	0	0	0	0	0	0
2300	E2	T	0	0	0	0	0	0	291	100
2301	E2	C	0	0	297	100	0	0	0	0
2302	E2	T	0	0	2	0.671	0	0	296	99.329
2307	E2	G	0	0	1	0.333	299	99.667	0	0
2309	E2	C	0	0	309	100	0	0	0	0
2310	E2	A	301	100	0	0	0	0	0	0
2311	E2	G	1	0.365	0	0	273	99.635	0	0
2312	E2	G	3	1.145	0	0	259	98.855	0	0
2313	E2	G	0	0	0	0	255	100	0	0
2314	E2	A	260	100	0	0	0	0	0	0
2315	E2	C	0	0	265	100	0	0	0	0
2316	E2	A	259	100	0	0	0	0	0	0
2317	E2	G	0	0	0	0	255	100	0	0
2318	E2	G	1	0.394	0	0	253	99.606	0	0
2319	E2	T	0	0	1	0.38	0	0	262	99.62
2320	E2	C	0	0	245	100	0	0	0	0
2321	E2	C	0	0	248	100	0	0	0	0
2322	E2	G	0	0	0	0	238	100	0	0
2323	E2	A	226	100	0	0	0	0	0	0
2324	E2	G	0	0	0	0	233	100	0	0
2325	E2	C	0	0	226	100	0	0	0	0
2326	E2	T	0	0	0	0	0	0	218	100
2327	E2	C	2	0.866	225	97.403	0	0	4	1.732
2328	E2	A	227	99.561	1	0.439	0	0	0	0
2330	E2	C	0	0	219	100	0	0	0	0
2331	E2	C	1	0.495	201	99.505	0	0	0	0
2332	E2	C	0	0	197	99.495	0	0	1	0.505
2333	E2	A	0	0	0	0	195	100	0	0
2334	E2	T	0	0	199	100	0	0	0	0
2335	E2	T	0	0	1	0.476	0	0	209	99.524
2336	E2	G	1	0.463	0	0	215	99.537	0	0
2337	E2	C	0	0	250	100	0	0	0	0
2339	E2	G	0	0	0	0	267	100	0	0
2340	E2	C	0	0	276	99.639	0	0	1	0.361
2341	E2	T	0	0	0	0	0	0	278	100
2342	E2	G	3	1.024	0	0	290	98.976	0	0
2343	E2	T	0	0	0	0	0	0	306	100
2346	E2	A	301	100	0	0	0	0	0	0
2347	E2	C	0	0	301	100	0	0	0	0
2348	E2	C	0	0	302	100	0	0	0	0
2349	E2	A	299	100	0	0	0	0	0	0
2350	E2	C	0	0	301	100	0	0	0	0
2351	E2	A	0	0	0	0	278	99.642	1	0.358
2352	E2	C	1	0.351	284	99.649	0	0	0	0
2353	E2	A	354	100	0	0	0	0	0	0
2354	E2	G	0	0	0	0	344	100	0	0
2355	E2	T	0	0	0	0	0	0	348	100
2356	E2	G	0	0	0	0	326	100	0	0
2357	E2	G	0	0	0	0	321	99.689	1	0.311
2358	E2	C	0	0	321	100	0	0	0	0
2359	E2	A	325	99.693	1	0.307	0	0	0	0
2360	E2	G	0	0	0	0	330	100	0	0
2361	E2	G	0	0	0	0	324	100	0	0
2363	E2	C	1	0.296	335	99.112	0	0	2	0.592
2364	E2	C	1	0.297	336	99.703	0	0	0	0
2365	E2	T	0	0	0	0	0	0	342	100
2366	E2	T	0	0	16	4.624	0	0	330	95.376
2367	E2	C	1	0.287	347	99.713	0	0	0	0
2368	E2	C	0	0	364	99.726	0	0	1	0.274
2369	E2	G	1	0.267	0	0	374	99.733	0	0
2370	E2	T	0	0	0	0	3	0.822	362	99.178
2371	E2	G	0	0	0	0	371	99.731	1	0.269
2372	E2	T	0	0	7	1.897	0	0	362	98.103
2374	E2	C	0	0	329	100	0	0	0	0
2375	E2	T	1	0.298	335	99.702	0	0	0	0
2376	E2	T	0	0	0	0	0	0	330	100
2378	E2	C	0	0	7	2.115	0	0	324	97.885
2379	E2	A	412	100	0	0	0	0	0	0
2380	E2	C	1	0.24	413	99.279	0	0	2	0.481
2381	E2	G	0	0	0	0	398	100	0	0
2382	E2	A	399	100	0	0	0	0	0	0
2383	E2	C	0	0	389	100	0	0	0	0
2384	E2	C	0	0	392	100	0	0	0	0
2385	E2	C	0	0	407	99.511	0	0	2	0.489
2386	E2	T	0	0	0	0	0	0	399	100
2387	E2	G	2	0.503	11	2.764	384	96.482	1	0.251
2388	E2	C	1	0.251	398	99.749	0	0	0	0
2389	E2	C	2	0.489	407	99.511	0	0	0	0
2390	E2	A	403	99.261	0	0	3	0.739	0	0
2391	E2	G	0	0	0	0	403	100	0	0
2392	E2	C	0	0	399	100	0	0	0	0
2393	E2	C	2	0.471	421	99.059	0	0	2	0.471
2394	E2	T	0	0	0	0	0	0	422	100
2396	E2	G	0	0	0	0	388	100	0	0
2398	E2	C	0	0	434	100	0	0	0	0
2400	E2	A	458	100	0	0	0	0	0	0
2401	E2	C	0	0	433	100	0	0	0	0
2402	E2	C	1	0.228	438	99.772	0	0	0	0
2403	E2	G	1	0.232	0	0	430	99.768	0	0
2404	E2	G	0	0	0	0	431	100	0	0
2405	E2	C	0	0	424	98.834	0	0	5	1.166
2406	E2	C	1	0.231	432	99.769	0	0	0	0
2407	E2	T	0	0	0	0	0	0	424	100
2408	E2	C	0	0	423	99.764	0	0	1	0.236
2409	E2	A	413	100	0	0	0	0	0	0
2410	E2	T	0	0	0	0	0	0	416	100
2411	E2	C	2	0.465	428	99.535	0	0	0	0
2412	E2	C	0	0	422	100	0	0	0	0
2413	E2	A	402	100	0	0	0	0	0	0
2414	E2	C	0	0	389	99.744	0	0	1	0.256
2415	E2	C	0	0	391	99.745	1	0.255	0	0
2416	E2	T	0	0	0	0	0	0	355	100
2417	E2	C	0	0	371	98.67	0	0	5	1.33
2418	E2	C	1	0.275	362	99.725	0	0	0	0
2419	E2	A	369	100	0	0	0	0	0	0
2420	E2	C	0	0	363	100	0	0	0	0
2421	E2	C	1	0.285	350	99.715	0	0	0	0
2422	E2	A	332	100	0	0	0	0	0	0
2423	E2	G	4	1.143	0	0	345	98.571	1	0.286
2424	E2	A	354	100	0	0	0	0	0	0
2425	E2	A	362	100	0	0	0	0	0	0
2427	E2	A	335	100	0	0	0	0	0	0
2428	E2	T	0	0	0	0	0	0	295	100
2429	E2	T	0	0	12	3.797	0	0	304	96.203
2430	E2	G	0	0	0	0	298	100	0	0
2431	E2	T	0	0	2	0.612	0	0	325	99.388
2432	E2	G	0	0	0	0	313	100	0	0
2433	E2	G	0	0	0	0	309	100	0	0
2434	E2	A	312	100	0	0	0	0	0	0
2435	E2	C	0	0	329	99.697	0	0	1	0.303
2436	E2	G	1	0.336	0	0	297	99.664	0	0
2437	E2	T	0	0	0	0	0	0	300	100
2438	E2	G	0	0	0	0	285	100	0	0
2439	E2	C	1	0.355	281	99.645	0	0	0	0
2440	E2	A	291	100	0	0	0	0	0	0
2441	E2	G	0	0	0	0	298	100	0	0
2442	E2	T	0	0	0	0	0	0	296	100
2444	E2	C	0	0	258	99.614	0	0	1	0.386
2445	E2	T	0	0	3	1.103	0	0	269	98.897
2446	E2	T	0	0	0	0	0	0	265	100
2447	E2	G	0	0	0	0	268	100	0	0
2448	E2	T	0	0	0	0	0	0	265	100
2449	E2	A	266	100	0	0	0	0	0	0
2450	E2	C	0	0	268	100	0	0	0	0
2451	E2	G	0	0	0	0	200	99.502	1	0.498
2452	E2	G	0	0	0	0	198	100	0	0
2453	E2	G	1	0.495	0	0	201	99.505	0	0
2454	E2	G	0	0	0	0	201	100	0	0
2455	E2	T	0	0	0	0	0	0	192	100
2456	E2	A	4	2.116	0	0	185	97.884	0	0
2458	E2	G	0	0	0	0	192	100	0	0
2459	E2	G	0	0	0	0	202	100	0	0
2460	E2	T	0	0	0	0	0	0	208	100
2461	E2	C	0	0	197	100	0	0	0	0
2462	E2	A	203	97.596	0	0	5	2.404	0	0
2463	E2	A	199	100	0	0	0	0	0	0
2464	E2	G	0	0	0	0	178	100	0	0
2465	E2	C	0	0	0	0	0	0	169	100
2466	E2	A	0	0	0	0	169	99.412	1	0.588
2467	E2	T	0	0	0	0	0	0	171	100
2468	E2	C	0	0	178	100	0	0	0	0
2470	E2	C	0	0	194	100	0	0	0	0
2471	E2	G	0	0	0	0	184	100	0	0
2472	E2	T	0	0	0	0	0	0	181	100
2473	E2	C	0	0	175	100	0	0	0	0
2474	E2	C	0	0	182	99.454	0	0	1	0.546
2475	E2	T	0	0	0	0	0	0	193	100
2477	E2	G	0	0	0	0	179	100	0	0
2478	E2	G	0	0	0	0	183	100	0	0
2479	E2	C	1	0.578	172	99.422	0	0	0	0
2480	E2	C	0	0	173	100	0	0	0	0
2481	E2	A	182	100	0	0	0	0	0	0
2482	E2	T	0	0	0	0	0	0	170	100
2483	E2	T	0	0	17	9.942	0	0	154	90.058
2485	E2	A	169	100	0	0	0	0	0	0
2487	E2	T	0	0	1	0.585	0	0	170	99.415
2490	E2	G	0	0	0	0	162	100	0	0
2492	E2	G	0	0	8	5.161	0	0	147	94.839
2495	E2	C	0	0	180	99.448	0	0	1	0.552
2498	E2	C	0	0	177	99.438	0	0	1	0.562
2503	E2	T	0	0	1	0.625	0	0	159	99.375
2504	E2	C	0	0	159	99.375	0	0	1	0.625
2505	E2	C	0	0	153	94.444	0	0	9	5.556
2507	E2	G	0	0	0	0	184	99.459	1	0.541
2508	E2	T	0	0	0	0	0	0	170	100
2510	E2	C	0	0	164	99.394	0	0	1	0.606
2511	E2	C	0	0	172	100	0	0	0	0
2512	E2	T	0	0	0	0	0	0	167	100
2513	E2	C	0	0	9	5.357	0	0	159	94.643
2514	E2	C	0	0	167	98.817	0	0	2	1.183
2516	E2	G	0	0	0	0	200	99.502	1	0.498
2519	E2	T	0	0	1	0.508	0	0	196	99.492
2523	E2	G	0	0	0	0	226	100	0	0
2524	E2	A	226	100	0	0	0	0	0	0
2525	E2	C	0	0	216	93.913	0	0	14	6.087
2526	E2	G	0	0	0	0	225	100	0	0
2528	E2	G	165	85.052	0	0	29	14.948	0	0
2529	E2	C	0	0	200	100	0	0	0	0
2530	E2	G	5	2.475	0	0	196	97.03	1	0.495
2532	E2	G	188	90.821	1	0.483	18	8.696	0	0
2533	E2	T	0	0	0	0	0	0	230	100
2534	E2	C	1	0.429	232	99.571	0	0	0	0
2536	E2	G	0	0	0	0	292	100	0	0
2537	E2	C	0	0	289	99.313	0	0	2	0.687
2538	E2	T	0	0	0	0	0	0	275	100
2539	E2	C	0	0	298	100	0	0	0	0
2540	E2	C	2	0.623	319	99.377	0	0	0	0
2543	E2	C	1	0.279	358	99.721	0	0	0	0
2544	E2	T	0	0	2	0.542	0	0	367	99.458
2545	E2	T	0	0	0	0	0	0	424	100
2546	E2	G	0	0	0	0	410	100	0	0
2547	E2	T	0	0	0	0	0	0	428	100
2548	E2	G	0	0	0	0	424	99.531	2	0.469
2549	E2	G	0	0	0	0	422	100	0	0
2550	E2	A	410	99.757	0	0	1	0.243	0	0
2551	E2	T	0	0	0	0	0	0	467	100
2553	E2	A	473	100	0	0	0	0	0	0
2555	E2	G	0	0	0	0	554	100	0	0
2556	E2	T	0	0	5	0.88	0	0	563	99.12
2557	E2	T	0	0	0	0	1	0.178	562	99.822
2558	E2	A	562	100	0	0	0	0	0	0
2559	E2	C	0	0	562	100	0	0	0	0
2560	E2	T	0	0	0	0	0	0	549	100
2561	E2	C	0	0	572	100	0	0	0	0
2563	E2	T	0	0	0	0	1	0.18	555	99.82
2567	E2	C	0	0	506	100	0	0	0	0
2568	E2	C	3	0.565	528	99.435	0	0	0	0
2569	E2	A	544	100	0	0	0	0	0	0
2570	E2	A	539	99.815	0	0	0	0	1	0.185
2571	E2	G	0	0	0	0	551	100	0	0
2572	E2	C	0	0	565	99.823	0	0	1	0.177
2573	E2	G	0	0	0	0	570	100	0	0
2575	E2	A	544	100	0	0	0	0	0	0
2576	E2	G	0	0	0	0	550	99.819	1	0.181
2577	E2	G	2	0.353	0	0	563	99.295	2	0.353
2578	p7	C	0	0	559	100	0	0	0	0
2580	p7	G	1	0.18	0	0	554	99.82	0	0
2581	p7	C	3	0.542	550	99.458	0	0	0	0
2582	p7	T	3	0.554	261	48.155	1	0.185	277	51.107
2583	p7	T	0	0	1	0.184	0	0	542	99.816
2584	p7	T	0	0	0	0	0	0	543	100
2585	p7	G	4	0.734	0	0	539	98.899	2	0.367
2586	p7	G	0	0	0	0	546	100	0	0
2587	p7	A	529	99.623	0	0	2	0.377	0	0
2588	p7	G	0	0	0	0	537	100	0	0
2589	p7	A	544	100	0	0	0	0	0	0
2590	p7	A	548	100	0	0	0	0	0	0
2591	p7	C	0	0	513	100	0	0	0	0
2592	p7	C	2	0.38	524	99.62	0	0	0	0
2593	p7	T	0	0	0	0	0	0	503	100
2594	p7	C	3	0.571	519	98.857	0	0	3	0.571
2596	p7	T	0	0	0	0	0	0	512	100
2598	p7	A	4	0.805	0	0	493	99.195	0	0
2600	p7	A	518	100	0	0	0	0	0	0
2602	p7	T	0	0	0	0	0	0	485	100
2603	p7	C	1	0.217	456	98.915	0	0	4	0.868
2604	p7	A	481	100	0	0	0	0	0	0
2606	p7	T	0	0	0	0	0	0	472	100
2607	p7	G	1	0.213	0	0	468	99.787	0	0
2608	p7	C	2	0.432	461	99.568	0	0	0	0
2609	p7	A	464	100	0	0	0	0	0	0
2610	p7	G	0	0	0	0	437	100	0	0
2611	p7	C	1	0.238	417	99.286	0	0	2	0.476
2612	p7	A	338	98.542	0	0	5	1.458	0	0
2613	p7	T	0	0	0	0	0	0	331	100
2614	p7	C	0	0	307	100	0	0	0	0
2615	p7	C	0	0	298	99.003	0	0	3	0.997
2617	p7	T	0	0	0	0	2	0.658	302	99.342
2619	p7	G	0	0	2	0.709	280	99.291	0	0
2620	p7	C	0	0	218	99.543	0	0	1	0.457
2621	p7	C	2	0.87	227	98.696	0	0	1	0.435
2622	p7	G	0	0	0	0	220	100	0	0
2623	p7	G	0	0	0	0	218	99.543	1	0.457
2625	p7	A	221	100	0	0	0	0	0	0
2626	p7	C	0	0	222	100	0	0	0	0
2627	p7	G	1	0.526	0	0	189	99.474	0	0
2628	p7	C	0	0	173	100	0	0	0	0
2629	p7	A	190	100	0	0	0	0	0	0
2630	p7	C	0	0	185	99.462	0	0	1	0.538
2631	p7	G	0	0	0	0	131	100	0	0
2632	p7	G	1	0.87	1	0.87	113	98.261	0	0
2633	p7	T	0	0	87	100	0	0	0	0
2635	p7	T	0	0	0	0	0	0	94	100
2636	p7	T	0	0	11	13.924	0	0	68	86.076
2637	p7	G	0	0	0	0	77	100	0	0
2638	p7	T	0	0	64	87.671	0	0	9	12.329
2639	p7	G	67	91.781	0	0	6	8.219	0	0
2640	p7	T	0	0	74	100	0	0	0	0
2641	p7	C	0	0	73	100	0	0	0	0
2642	p7	C	0	0	77	98.718	0	0	1	1.282
2643	p7	T	0	0	0	0	0	0	78	100
2644	p7	T	0	0	0	0	0	0	79	100
2645	p7	C	1	1.19	83	98.81	0	0	0	0
2646	p7	C	0	0	83	100	0	0	0	0
2647	p7	T	0	0	0	0	0	0	74	100
2648	p7	C	0	0	80	98.765	0	0	1	1.235
2649	p7	G	0	0	0	0	77	100	0	0
2650	p7	T	0	0	0	0	0	0	77	100
2652	p7	T	0	0	0	0	0	0	83	100
2654	p7	C	0	0	80	100	0	0	0	0
2657	p7	C	1	1.333	74	98.667	0	0	0	0
2661	p7	T	0	0	63	100	0	0	0	0
2662	p7	T	0	0	0	0	0	0	61	100
2666	p7	G	3	4.167	0	0	68	94.444	1	1.389
2669	p7	G	0	0	0	0	71	100	0	0
2672	p7	T	0	0	1	1.37	0	0	72	98.63
2673	p7	C	0	0	64	94.118	0	0	4	5.882
2681	p7	T	0	0	0	0	0	0	69	100
2683	p7	G	62	100	0	0	0	0	0	0
2684	p7	G	1	1.562	0	0	63	98.438	0	0
2687	p7	G	0	0	0	0	59	100	0	0
2689	p7	T	0	0	58	93.548	0	0	4	6.452
2690	p7	G	0	0	0	0	63	100	0	0
2692	p7	C	0	0	61	100	0	0	0	0
2696	p7	A	64	98.462	0	0	1	1.538	0	0
2697	p7	G	0	0	0	0	66	100	0	0
2698	p7	C	0	0	71	100	0	0	0	0
2699	p7	G	63	98.438	0	0	1	1.562	0	0
2704	p7	A	70	100	0	0	0	0	0	0
2705	p7	C	0	0	68	98.551	0	0	1	1.449
2707	p7	C	1	1.299	76	98.701	0	0	0	0
2708	p7	C	1	1.316	75	98.684	0	0	0	0
2709	p7	T	1	1.282	0	0	77	98.718	0	0
2710	p7	T	0	0	0	0	0	0	76	100
2714	p7	C	0	0	84	97.674	0	0	2	2.326
2716	p7	G	0	0	0	0	76	100	0	0
2718	p7	A	77	100	0	0	0	0	0	0
2719	p7	T	0	0	0	0	0	0	80	100
2721	p7	T	0	0	0	0	0	0	88	100
2722	p7	G	0	0	0	0	83	100	0	0
2723	p7	G	0	0	0	0	80	100	0	0
2725	p7	C	1	1.299	76	98.701	0	0	0	0
2726	p7	T	0	0	0	0	0	0	77	100
2727	p7	C	0	0	77	100	0	0	0	0
2730	p7	C	0	0	81	100	0	0	0	0
2731	p7	T	0	0	0	0	0	0	72	100
2732	p7	C	0	0	81	97.59	0	0	2	2.41
2733	p7	C	0	0	79	100	0	0	0	0
2735	p7	G	1	1.22	1	1.22	80	97.561	0	0
2736	p7	C	0	0	79	100	0	0	0	0
2738	p7	C	0	0	83	100	0	0	0	0
2739	p7	C	0	0	77	93.902	0	0	5	6.098
2742	p7	C	0	0	3	4.286	0	0	67	95.714
2745	p7	G	0	0	0	0	70	100	0	0
2746	p7	C	0	0	66	100	0	0	0	0
2752	p7	C	0	0	64	100	0	0	0	0
2753	p7	T	0	0	67	100	0	0	0	0
2755	p7	A	69	100	0	0	0	0	0	0
2756	p7	G	4	5.479	0	0	69	94.521	0	0
2760	p7	G	0	0	0	0	76	100	0	0
2763	p7	T	0	0	0	0	0	0	83	100
2766	p7	G	0	0	0	0	77	100	0	0
2768	NS2	A	87	98.864	0	0	1	1.136	0	0
2770	NS2	T	0	0	0	0	0	0	91	100
2772	NS2	G	0	0	0	0	85	100	0	0
2773	NS2	A	89	100	0	0	0	0	0	0
2774	NS2	C	2	2.469	79	97.531	0	0	0	0
2778	NS2	G	0	0	0	0	83	100	0	0
2780	NS2	G	2	2.439	0	0	80	97.561	0	0
2783	NS2	G	0	0	0	0	71	100	0	0
2786	NS2	C	0	0	67	100	0	0	0	0
2788	NS2	C	0	0	74	100	0	0	0	0
2792	NS2	G	0	0	0	0	78	98.734	1	1.266
2793	NS2	T	0	0	0	0	0	0	75	100
2796	NS2	G	0	0	0	0	85	100	0	0
2799	NS2	G	1	1.205	0	0	81	97.59	1	1.205
2801	NS2	C	2	2.5	78	97.5	0	0	0	0
2803	NS2	T	1	1.22	41	50	0	0	40	48.78
2804	NS2	T	1	1.266	0	0	0	0	78	98.734
2805	NS2	G	0	0	0	0	82	100	0	0
2807	NS2	T	2	2.469	3	3.704	0	0	76	93.827
2809	NS2	T	0	0	0	0	0	0	79	100
2810	NS2	T	0	0	3	4.054	0	0	71	95.946
2813	NS2	C	0	0	73	97.333	0	0	2	2.667
2814	NS2	G	0	0	0	0	71	100	0	0
2815	NS2	G	0	0	0	0	72	100	0	0
2817	NS2	T	0	0	0	0	0	0	70	100
2819	NS2	A	71	100	0	0	0	0	0	0
2824	NS2	C	0	0	0	0	0	0	62	100
2826	NS2	C	0	0	72	100	0	0	0	0
2827	NS2	T	0	0	0	0	0	0	75	100
2828	NS2	G	0	0	0	0	79	100	0	0
2831	NS2	T	0	0	1	1.37	0	0	72	98.63
2834	NS2	G	1	1.389	0	0	71	98.611	0	0
2836	NS2	C	0	0	67	100	0	0	0	0
2837	NS2	G	63	98.438	0	0	1	1.562	0	0
2841	NS2	T	0	0	66	100	0	0	0	0
2843	NS2	T	0	0	0	0	0	0	69	100
2847	NS2	A	83	98.81	0	0	0	0	1	1.19
2851	NS2	G	73	89.024	0	0	9	10.976	0	0
2855	NS2	C	0	0	0	0	0	0	77	100
2857	NS2	T	0	0	0	0	0	0	83	100
2858	NS2	C	0	0	83	100	0	0	0	0
2863	NS2	G	0	0	0	0	91	100	0	0
2867	NS2	C	0	0	90	100	0	0	0	0
2868	NS2	A	0	0	0	0	0	0	83	100
2869	NS2	T	0	0	0	0	0	0	88	100
2870	NS2	G	2	2.353	0	0	83	97.647	0	0
2872	NS2	G	0	0	0	0	84	98.824	1	1.176
2875	NS2	G	0	0	0	0	88	100	0	0
2876	NS2	G	0	0	0	0	88	98.876	1	1.124
2880	NS2	C	0	0	97	100	0	0	0	0
2885	NS2	T	0	0	0	0	0	0	94	100
2892	NS2	A	99	100	0	0	0	0	0	0
2893	NS2	C	0	0	97	100	0	0	0	0
2899	NS2	T	0	0	92	96.842	0	0	3	3.158
2900	NS2	A	100	100	0	0	0	0	0	0
2905	NS2	C	0	0	99	99	0	0	1	1
2906	NS2	G	100	99.01	0	0	1	0.99	0	0
2907	NS2	C	0	0	102	100	0	0	0	0
2908	NS2	A	98	95.146	0	0	0	0	5	4.854
2910	NS2	C	0	0	115	95.041	0	0	6	4.959
2911	NS2	T	0	0	0	0	0	0	125	100
2912	NS2	G	0	0	0	0	122	100	0	0
2913	NS2	C	0	0	168	100	0	0	0	0
2914	NS2	A	180	100	0	0	0	0	0	0
2915	NS2	C	1	0.532	187	99.468	0	0	0	0
2920	NS2	G	0	0	0	0	192	100	0	0
2923	NS2	T	0	0	0	0	0	0	199	100
2925	NS2	C	2	1.047	188	98.429	0	0	1	0.524
2926	NS2	C	1	0.529	188	99.471	0	0	0	0
2928	NS2	C	0	0	185	100	0	0	0	0
2930	NS2	C	0	0	187	100	0	0	0	0
2933	NS2	C	0	0	206	99.038	0	0	2	0.962
2935	NS2	A	197	100	0	0	0	0	0	0
2936	NS2	C	0	0	49	25.521	0	0	143	74.479
2937	NS2	G	0	0	0	0	197	100	0	0
2938	NS2	T	0	0	0	0	0	0	191	100
2939	NS2	C	1	0.508	195	98.985	0	0	1	0.508
2940	NS2	C	0	0	201	100	0	0	0	0
2942	NS2	G	166	100	0	0	0	0	0	0
2943	NS2	G	0	0	0	0	185	100	0	0
2945	NS2	G	2	1.07	0	0	185	98.93	0	0
2947	NS2	G	0	0	0	0	180	98.901	2	1.099
2948	NS2	G	1	0.51	0	0	195	99.49	0	0
2949	NS2	C	1	0.478	208	99.522	0	0	0	0
2950	NS2	G	0	0	0	0	217	99.087	2	0.913
2951	NS2	C	0	0	209	99.052	0	0	2	0.948
2952	NS2	G	0	0	0	0	208	99.522	1	0.478
2953	NS2	A	214	100	0	0	0	0	0	0
2954	NS2	T	0	0	201	95.714	0	0	9	4.286
2956	NS2	C	0	0	214	100	0	0	0	0
2957	NS2	C	0	0	217	98.636	0	0	3	1.364
2958	NS2	G	1	0.415	0	0	240	99.585	0	0
2959	NS2	T	0	0	0	0	0	0	229	100
2960	NS2	C	0	0	225	99.119	0	0	2	0.881
2962	NS2	T	0	0	0	0	0	0	227	100
2963	NS2	C	0	0	216	96.429	0	0	8	3.571
2966	NS2	A	237	99.58	0	0	1	0.42	0	0
2968	NS2	T	0	0	0	0	0	0	224	100
2969	NS2	C	2	0.943	207	97.642	0	0	3	1.415
2971	NS2	T	0	0	4	2	0	0	196	98
2977	NS2	T	0	0	2	1.105	0	0	179	98.895
2978	NS2	T	181	98.37	0	0	0	0	3	1.63
2980	NS2	T	0	0	2	1.099	0	0	180	98.901
2981	NS2	A	186	99.465	0	0	1	0.535	0	0
2983	NS2	A	178	100	0	0	0	0	0	0
2984	NS2	C	0	0	136	100	0	0	0	0
2986	NS2	C	0	0	133	100	0	0	0	0
2987	NS2	G	0	0	0	0	126	100	0	0
2988	NS2	A	112	98.246	0	0	2	1.754	0	0
2989	NS2	C	0	0	117	100	0	0	0	0
2991	NS2	C	0	0	0	0	0	0	103	100
2992	NS2	T	0	0	0	0	0	0	112	100
3010	NS2	A	82	100	0	0	0	0	0	0
3012	NS2	C	1	1.282	77	98.718	0	0	0	0
3013	NS2	T	0	0	0	0	1	1.538	64	98.462
3014	NS2	A	0	0	0	0	60	100	0	0
3017	NS2	C	0	0	0	0	56	96.552	2	3.448
3022	NS2	C	0	0	53	100	0	0	0	0
3023	NS2	C	0	0	41	97.619	0	0	1	2.381
3024	NS2	A	0	0	0	0	41	100	0	0
3025	NS2	T	0	0	0	0	0	0	39	100
3026	NS2	C	0	0	40	100	0	0	0	0
3027	NS2	T	0	0	35	92.105	0	0	3	7.895
3032	NS2	A	52	98.113	1	1.887	0	0	0	0
3034	NS2	C	1	2.381	41	97.619	0	0	0	0
3035	NS2	C	0	0	42	100	0	0	0	0
3040	NS2	G	0	0	0	0	49	100	0	0
3042	NS2	A	51	100	0	0	0	0	0	0
3047	NS2	T	1	2	0	0	49	98	0	0
3051	NS2	G	54	96.429	0	0	2	3.571	0	0
3054	NS2	A	58	100	0	0	0	0	0	0
3057	NS2	T	0	0	64	100	0	0	0	0
3060	NS2	C	1	1.515	65	98.485	0	0	0	0
3065	NS2	A	72	100	0	0	0	0	0	0
3066	NS2	G	0	0	0	0	74	98.667	1	1.333
3068	NS2	C	1	1.449	0	0	68	98.551	0	0
3071	NS2	C	0	0	71	100	0	0	0	0
3075	NS2	T	0	0	0	0	0	0	84	100
3076	NS2	T	0	0	0	0	0	0	84	100
3077	NS2	C	0	0	83	100	0	0	0	0
3078	NS2	G	0	0	0	0	81	98.78	1	1.22
3079	NS2	T	0	0	0	0	0	0	83	100
3081	NS2	C	0	0	84	100	0	0	0	0
3087	NS2	C	0	0	94	100	0	0	0	0
3089	NS2	A	87	96.667	0	0	3	3.333	0	0
3091	NS2	G	0	0	0	0	93	100	0	0
3092	NS2	C	0	0	96	98.969	0	0	1	1.031
3097	NS2	T	0	0	0	0	0	0	86	100
3098	NS2	C	0	0	100	100	0	0	0	0
3102	NS2	A	93	100	0	0	0	0	0	0
3103	NS2	T	0	0	0	0	0	0	92	100
3108	NS2	G	1	1.031	0	0	96	98.969	0	0
3110	NS2	G	0	0	0	0	85	100	0	0
3111	NS2	C	0	0	89	100	0	0	0	0
3113	NS2	A	8	10	0	0	72	90	0	0
3115	NS2	C	0	0	84	93.333	0	0	6	6.667
3120	NS2	A	92	98.925	0	0	1	1.075	0	0
3122	NS2	G	2	2.041	0	0	96	97.959	0	0
3123	NS2	A	100	97.087	3	2.913	0	0	0	0
3124	NS2	T	0	0	0	0	0	0	108	100
3125	NS2	A	108	100	0	0	0	0	0	0
3127	NS2	C	0	0	110	100	0	0	0	0
3128	NS2	C	0	0	111	99.107	0	0	1	0.893
3129	NS2	G	0	0	0	0	108	100	0	0
3131	NS2	A	105	99.057	0	0	1	0.943	0	0
3132	NS2	G	0	0	0	0	106	100	0	0
3133	NS2	G	0	0	0	0	104	100	0	0
3134	NS2	T	0	0	99	100	0	0	0	0
3137	NS2	T	0	0	9	7.692	0	0	108	92.308
3139	NS2	A	113	100	0	0	0	0	0	0
3141	NS2	G	0	0	0	0	106	100	0	0
3142	NS2	T	0	0	0	0	0	0	107	100
3146	NS2	A	81	82.653	0	0	17	17.347	0	0
3149	NS2	G	0	0	0	0	96	100	0	0
3153	NS2	A	93	100	0	0	0	0	0	0
3154	NS2	T	0	0	0	0	1	1.163	85	98.837
3157	NS2	T	0	0	0	0	0	0	86	100
3162	NS2	T	0	0	0	0	0	0	83	100
3163	NS2	T	0	0	0	0	0	0	80	100
3164	NS2	A	2	2.632	0	0	74	97.368	0	0
3166	NS2	G	1	1.449	0	0	68	98.551	0	0
3170	NS2	G	0	0	0	0	77	100	0	0
3174	NS2	A	76	100	0	0	0	0	0	0
3177	NS2	G	0	0	0	0	78	100	0	0
3179	NS2	C	2	2.817	69	97.183	0	0	0	0
3180	NS2	A	63	100	0	0	0	0	0	0
3182	NS2	C	0	0	52	100	0	0	0	0
3185	NS2	T	0	0	35	100	0	0	0	0
3186	NS2	G	32	100	0	0	0	0	0	0
3188	NS2	G	0	0	32	100	0	0	0	0
3192	NS2	A	0	0	0	0	30	100	0	0
3196	NS2	A	39	100	0	0	0	0	0	0
3197	NS2	T	0	0	32	91.429	0	0	3	8.571
3198	NS2	C	0	0	37	100	0	0	0	0
3199	NS2	T	0	0	0	0	0	0	36	100
3203	NS2	C	0	0	0	0	0	0	30	100
3206	NS2	T	0	0	0	0	0	0	35	100
3209	NS2	T	0	0	0	0	0	0	39	100
3211	NS2	G	0	0	0	0	39	100	0	0
3212	NS2	A	1	3.03	0	0	32	96.97	0	0
3213	NS2	G	0	0	0	0	38	100	0	0
3215	NS2	C	0	0	30	76.923	0	0	9	23.077
3216	NS2	T	0	0	0	0	0	0	42	100
3218	NS2	G	0	0	0	0	33	97.059	1	2.941
3222	NS2	C	1	2.381	41	97.619	0	0	0	0
3229	NS2	G	0	0	0	0	53	100	0	0
3233	NS2	G	3	5.66	0	0	50	94.34	0	0
3236	NS2	A	3	5.882	0	0	48	94.118	0	0
3237	NS2	G	0	0	0	0	51	100	0	0
3238	NS2	A	50	100	0	0	0	0	0	0
3239	NS2	T	0	0	4	7.547	0	0	49	92.453
3245	NS2	C	0	0	52	100	0	0	0	0
3248	NS2	G	10	18.519	0	0	43	79.63	1	1.852
3251	NS2	T	0	0	0	0	0	0	52	100
3254	NS2	G	10	19.231	0	0	42	80.769	0	0
3255	NS2	G	0	0	0	0	53	100	0	0
3256	NS2	A	50	100	0	0	0	0	0	0
3257	NS2	A	0	0	0	0	54	100	0	0
3260	NS2	A	64	100	0	0	0	0	0	0
3263	NS2	C	0	0	63	100	0	0	0	0
3265	NS2	T	0	0	1	1.351	0	0	73	98.649
3268	NS2	T	0	0	0	0	0	0	72	100
3269	NS2	C	0	0	51	72.857	0	0	19	27.143
3270	NS2	T	0	0	0	0	0	0	73	100
3273	NS2	C	0	0	74	100	0	0	0	0
3274	NS2	G	29	38.667	0	0	46	61.333	0	0
3286	NS2	A	72	100	0	0	0	0	0	0
3287	NS2	G	1	1.389	0	0	71	98.611	0	0
3296	NS2	G	14	20.896	0	0	53	79.104	0	0
3299	NS2	G	0	0	0	0	58	100	0	0
3305	NS2	A	62	100	0	0	0	0	0	0
3308	NS2	T	0	0	56	100	0	0	0	0
3309	NS2	A	59	98.333	0	0	1	1.667	0	0
3314	NS2	C	0	0	57	96.61	0	0	2	3.39
3315	NS2	G	0	0	0	0	61	100	0	0
3316	NS2	C	0	0	60	100	0	0	0	0
3317	NS2	G	1	1.667	0	0	59	98.333	0	0
3318	NS2	T	0	0	0	0	0	0	63	100
3319	NS2	G	0	0	0	0	55	98.214	1	1.786
3320	NS2	C	0	0	61	100	0	0	0	0
3321	NS2	G	1	1.639	0	0	60	98.361	0	0
3323	NS2	T	0	0	4	6.667	0	0	56	93.333
3324	NS2	G	0	0	0	0	57	100	0	0
3326	NS2	C	0	0	3	5.556	0	0	51	94.444
3327	NS2	A	60	100	0	0	0	0	0	0
3334	NS2	A	60	98.361	0	0	1	1.639	0	0
3335	NS2	C	0	0	59	100	0	0	0	0
3338	NS2	C	0	0	3	7.143	2	4.762	37	88.095
3339	NS2	T	0	0	28	59.574	0	0	19	40.426
3344	NS2	C	0	0	51	100	0	0	0	0
3345	NS2	G	1	1.667	0	0	59	98.333	0	0
3348	NS2	T	0	0	0	0	0	0	56	100
3350	NS2	T	0	0	54	98.182	0	0	1	1.818
3351	NS2	G	0	0	0	0	57	100	0	0
3354	NS2	C	0	0	64	100	0	0	0	0
3356	NS2	T	0	0	0	0	0	0	60	100
3358	NS2	G	0	0	0	0	58	100	0	0
3359	NS2	G	0	0	0	0	52	100	0	0
3362	NS2	C	1	1.351	72	97.297	0	0	1	1.351
3363	NS2	C	1	1.471	67	98.529	0	0	0	0
3365	NS2	G	0	0	0	0	67	97.101	2	2.899
3367	NS2	A	68	100	0	0	0	0	0	0
3372	NS2	C	0	0	74	98.667	0	0	1	1.333
3375	NS2	C	0	0	67	95.714	0	0	3	4.286
3377	NS2	T	1	1.667	0	0	58	96.667	1	1.667
3378	NS2	G	0	0	0	0	59	100	0	0
3379	NS2	G	0	0	0	0	60	100	0	0
3380	NS2	G	58	93.548	0	0	4	6.452	0	0
3383	NS2	A	75	98.684	1	1.316	0	0	0	0
3386	NS2	C	0	0	80	98.765	0	0	1	1.235
3387	NS2	G	1	1.299	0	0	76	98.701	0	0
3388	NS2	A	67	100	0	0	0	0	0	0
3389	NS2	C	0	0	0	0	0	0	64	100
3390	NS2	G	0	0	0	0	65	100	0	0
3392	NS2	A	0	0	0	0	65	98.485	1	1.515
3397	NS2	T	0	0	1	1.282	0	0	77	98.718
3400	NS2	C	0	0	83	100	0	0	0	0
3401	NS2	C	0	0	22	28.205	0	0	56	71.795
3403	NS2	A	93	98.936	0	0	0	0	1	1.064
3406	NS2	G	0	0	0	0	87	100	0	0
3410	NS2	G	0	0	0	0	90	100	0	0
3413	NS2	G	0	0	0	0	97	100	0	0
3414	NS2	T	0	0	3	2.885	0	0	101	97.115
3416	NS2	G	0	0	0	0	106	100	0	0
3419	NS3	G	0	0	0	0	108	100	0	0
3420	NS3	G	0	0	0	0	104	100	0	0
3421	NS3	C	0	0	106	100	0	0	0	0
3422	NS3	G	0	0	0	0	5	5.556	85	94.444
3423	NS3	C	0	0	105	100	0	0	0	0
3424	NS3	C	1	0.926	107	99.074	0	0	0	0
3426	NS3	A	117	100	0	0	0	0	0	0
3430	NS3	C	0	0	114	100	0	0	0	0
3431	NS3	G	2	1.515	0	0	130	98.485	0	0
3432	NS3	G	0	0	0	0	125	100	0	0
3434	NS3	G	0	0	0	0	129	99.231	1	0.769
3436	NS3	A	136	100	0	0	0	0	0	0
3438	NS3	G	0	0	0	0	133	99.254	1	0.746
3440	NS3	C	0	0	125	100	0	0	0	0
3442	NS3	A	151	100	0	0	0	0	0	0
3443	NS3	G	4	2.548	0	0	153	97.452	0	0
3444	NS3	C	1	0.578	172	99.422	0	0	0	0
3445	NS3	A	162	100	0	0	0	0	0	0
3446	NS3	G	157	98.742	0	0	2	1.258	0	0
3447	NS3	A	168	100	0	0	0	0	0	0
3448	NS3	C	0	0	239	100	0	0	0	0
3449	NS3	G	2	0.84	0	0	236	99.16	0	0
3450	NS3	A	223	100	0	0	0	0	0	0
3451	NS3	G	0	0	0	0	221	100	0	0
3452	NS3	A	3	1.351	0	0	219	98.649	0	0
3453	NS3	G	0	0	0	0	219	100	0	0
3454	NS3	G	0	0	0	0	229	100	0	0
3455	NS3	C	1	0.36	272	97.842	0	0	5	1.799
3456	NS3	C	0	0	299	100	0	0	0	0
3458	NS3	C	0	0	320	98.462	0	0	5	1.538
3459	NS3	C	0	0	341	99.417	0	0	2	0.583
3460	NS3	T	0	0	0	0	0	0	346	100
3461	NS3	A	366	100	0	0	0	0	0	0
3462	NS3	G	0	0	0	0	369	100	0	0
3463	NS3	G	0	0	0	0	366	100	0	0
3464	NS3	G	1	0.279	0	0	358	99.721	0	0
3465	NS3	T	0	0	1	0.272	0	0	366	99.728
3466	NS3	G	0	0	0	0	364	100	0	0
3467	NS3	T	0	0	375	100	0	0	0	0
3468	NS3	A	395	100	0	0	0	0	0	0
3470	NS3	A	418	100	0	0	0	0	0	0
3471	NS3	A	426	100	0	0	0	0	0	0
3472	NS3	T	0	0	0	0	0	0	433	100
3473	NS3	C	0	0	433	100	0	0	0	0
3474	NS3	A	424	100	0	0	0	0	0	0
3475	NS3	C	0	0	439	100	0	0	0	0
3476	NS3	C	1	0.223	446	99.554	0	0	1	0.223
3477	NS3	A	442	99.55	0	0	2	0.45	0	0
3478	NS3	G	0	0	0	0	443	100	0	0
3479	NS3	C	0	0	476	100	0	0	0	0
3480	NS3	C	0	0	487	99.795	0	0	1	0.205
3481	NS3	T	0	0	0	0	0	0	501	100
3482	NS3	G	0	0	6	1.222	485	98.778	0	0
3483	NS3	A	493	100	0	0	0	0	0	0
3484	NS3	C	0	0	524	100	0	0	0	0
3485	NS3	T	0	0	0	0	0	0	524	100
3486	NS3	G	0	0	0	0	507	100	0	0
3487	NS3	G	0	0	0	0	512	100	0	0
3488	NS3	C	0	0	513	100	0	0	0	0
3489	NS3	C	0	0	524	99.81	0	0	1	0.19
3490	NS3	G	0	0	0	0	534	100	0	0
3491	NS3	G	2	0.394	0	0	503	99.211	2	0.394
3492	NS3	G	0	0	0	0	522	100	0	0
3493	NS3	A	531	99.812	1	0.188	0	0	0	0
3494	NS3	C	1	0.184	540	99.265	0	0	3	0.551
3495	NS3	A	532	100	0	0	0	0	0	0
3496	NS3	A	538	100	0	0	0	0	0	0
3497	NS3	A	519	99.616	1	0.192	1	0.192	0	0
3498	NS3	A	520	100	0	0	0	0	0	0
3500	NS3	C	0	0	525	99.432	0	0	3	0.568
3501	NS3	C	0	0	544	100	0	0	0	0
3502	NS3	A	551	99.638	0	0	2	0.362	0	0
3503	NS3	A	555	99.82	0	0	1	0.18	0	0
3504	NS3	G	0	0	0	0	564	100	0	0
3505	NS3	T	0	0	0	0	0	0	552	100
3506	NS3	G	0	0	0	0	544	100	0	0
3507	NS3	G	0	0	0	0	535	99.813	1	0.187
3508	NS3	A	548	100	0	0	0	0	0	0
3509	NS3	G	0	0	0	0	536	99.628	2	0.372
3510	NS3	G	1	0.184	0	0	543	99.816	0	0
3511	NS3	G	2	0.359	0	0	550	98.743	5	0.898
3512	NS3	T	0	0	0	0	0	0	567	100
3513	NS3	G	2	0.365	0	0	546	99.635	0	0
3514	NS3	A	552	99.639	0	0	2	0.361	0	0
3515	NS3	G	7	1.284	0	0	538	98.716	0	0
3516	NS3	G	0	0	0	0	546	99.817	1	0.183
3517	NS3	T	0	0	0	0	0	0	554	100
3518	NS3	C	0	0	517	99.615	0	0	2	0.385
3519	NS3	C	1	0.179	559	99.821	0	0	0	0
3520	NS3	A	502	100	0	0	0	0	0	0
3521	NS3	G	0	0	0	0	501	99.405	3	0.595
3522	NS3	A	487	99.795	0	0	1	0.205	0	0
3523	NS3	T	0	0	0	0	0	0	482	100
3524	NS3	C	0	0	1	0.21	0	0	475	99.79
3525	NS3	G	0	0	0	0	494	99.597	2	0.403
3526	NS3	T	0	0	0	0	0	0	497	100
3527	NS3	G	2	0.402	0	0	495	99.598	0	0
3528	NS3	T	0	0	0	0	0	0	502	100
3529	NS3	C	1	0.212	470	99.788	0	0	0	0
3530	NS3	A	452	99.779	1	0.221	0	0	0	0
3531	NS3	A	451	100	0	0	0	0	0	0
3532	NS3	C	0	0	439	100	0	0	0	0
3533	NS3	T	0	0	3	0.696	0	0	428	99.304
3535	NS3	C	0	0	381	100	0	0	0	0
3536	NS3	T	0	0	0	0	0	0	377	100
3537	NS3	A	0	0	0	0	357	99.721	1	0.279
3538	NS3	C	0	0	354	100	0	0	0	0
3539	NS3	C	0	0	348	100	0	0	0	0
3540	NS3	C	0	0	382	99.479	0	0	2	0.521
3541	NS3	A	372	100	0	0	0	0	0	0
3542	NS3	A	358	98.352	0	0	6	1.648	0	0
3543	NS3	A	368	100	0	0	0	0	0	0
3544	NS3	C	0	0	346	100	0	0	0	0
3545	NS3	C	0	0	2	0.585	0	0	340	99.415
3546	NS3	T	0	0	0	0	0	0	348	100
3547	NS3	T	0	0	0	0	0	0	358	100
3548	NS3	C	0	0	390	98.734	0	0	5	1.266
3549	NS3	C	0	0	399	99.75	0	0	1	0.25
3550	NS3	T	0	0	0	0	0	0	396	100
3551	NS3	G	1	0.242	0	0	412	99.758	0	0
3552	NS3	G	0	0	0	0	413	99.518	2	0.482
3553	NS3	C	0	0	406	100	0	0	0	0
3554	NS3	A	385	100	0	0	0	0	0	0
3555	NS3	A	398	100	0	0	0	0	0	0
3556	NS3	C	0	0	420	100	0	0	0	0
3557	NS3	G	5	1.19	0	0	413	98.333	2	0.476
3558	NS3	T	0	0	0	0	0	0	415	100
3560	NS3	C	0	0	414	99.759	0	0	1	0.241
3561	NS3	A	426	100	0	0	0	0	0	0
3562	NS3	T	0	0	0	0	0	0	411	100
3563	NS3	C	0	0	413	100	0	0	0	0
3564	NS3	A	415	99.76	0	0	1	0.24	0	0
3565	NS3	A	415	100	0	0	0	0	0	0
3566	NS3	T	0	0	12	2.844	1	0.237	409	96.919
3568	NS3	G	0	0	0	0	393	100	0	0
3569	NS3	G	0	0	0	0	392	99.746	1	0.254
3570	NS3	G	0	0	0	0	424	100	0	0
3571	NS3	T	0	0	0	0	0	0	475	100
3573	NS3	T	0	0	0	0	0	0	495	100
3575	NS3	C	1	0.192	521	99.808	0	0	0	0
3576	NS3	T	0	0	0	0	0	0	537	100
3577	NS3	G	0	0	0	0	502	99.801	1	0.199
3578	NS3	G	0	0	0	0	516	100	0	0
3579	NS3	A	516	100	0	0	0	0	0	0
3580	NS3	C	0	0	512	100	0	0	0	0
3581	NS3	T	0	0	0	0	0	0	529	100
3582	NS3	G	0	0	0	0	513	100	0	0
3583	NS3	T	1	0.197	0	0	0	0	506	99.803
3584	NS3	C	0	0	494	99.798	0	0	1	0.202
3585	NS3	T	0	0	3	0.592	0	0	504	99.408
3586	NS3	A	518	100	0	0	0	0	0	0
3587	NS3	C	0	0	478	100	0	0	0	0
3588	NS3	C	0	0	483	100	0	0	0	0
3589	NS3	A	489	100	0	0	0	0	0	0
3590	NS3	C	1	0.204	490	99.796	0	0	0	0
3591	NS3	G	0	0	0	0	463	99.784	1	0.216
3592	NS3	G	0	0	0	0	459	100	0	0
3593	NS3	G	2	0.458	0	0	435	99.542	0	0
3594	NS3	G	0	0	0	0	457	100	0	0
3596	NS3	C	0	0	5	1.166	1	0.233	423	98.601
3597	NS3	G	0	0	0	0	441	100	0	0
3598	NS3	G	0	0	0	0	458	99.782	1	0.218
3599	NS3	A	449	99.778	0	0	1	0.222	0	0
3601	NS3	C	0	0	469	100	0	0	0	0
3602	NS3	G	2	0.415	0	0	480	99.585	0	0
3603	NS3	A	465	100	0	0	0	0	0	0
3605	NS3	G	0	0	0	0	462	100	0	0
3607	NS3	C	0	0	443	100	0	0	0	0
3608	NS3	C	3	0.656	454	99.344	0	0	0	0
3610	NS3	T	0	0	0	0	0	0	466	100
3611	NS3	C	0	0	459	99.566	0	0	2	0.434
3613	NS3	C	0	0	429	100	0	0	0	0
3614	NS3	A	425	98.38	0	0	7	1.62	0	0
3616	NS3	C	1	0.23	434	99.77	0	0	0	0
3617	NS3	A	411	99.516	0	0	2	0.484	0	0
3618	NS3	C	0	0	419	100	0	0	0	0
3619	NS3	C	0	0	402	100	0	0	0	0
3620	NS3	C	1	0.26	384	99.74	0	0	0	0
3621	NS3	A	393	99.746	0	0	1	0.254	0	0
3622	NS3	A	380	100	0	0	0	0	0	0
3623	NS3	G	4	1.072	0	0	369	98.928	0	0
3624	NS3	G	0	0	0	0	365	99.727	1	0.273
3625	NS3	G	0	0	0	0	363	99.725	1	0.275
3626	NS3	T	0	0	2	0.546	0	0	364	99.454
3627	NS3	C	0	0	338	100	0	0	0	0
3628	NS3	C	1	0.291	343	99.709	0	0	0	0
3629	NS3	T	0	0	2	0.563	0	0	353	99.437
3630	NS3	G	0	0	0	0	346	100	0	0
3631	NS3	T	0	0	0	0	0	0	288	100
3632	NS3	C	0	0	9	3.214	1	0.357	270	96.429
3634	NS3	T	2	0.654	1	0.327	0	0	303	99.02
3635	NS3	C	0	0	326	100	0	0	0	0
3636	NS3	C	0	0	333	100	0	0	0	0
3637	NS3	A	332	100	0	0	0	0	0	0
3638	NS3	G	0	0	0	0	329	99.697	1	0.303
3639	NS3	A	316	100	0	0	0	0	0	0
3640	NS3	T	0	0	0	0	0	0	332	100
3641	NS3	G	0	0	0	0	330	100	0	0
3642	NS3	T	0	0	0	0	0	0	265	100
[truncated: 4,041 more rows]

## Sheet: sample-1-aa
@mutation	nt_location	nt location*	ref-codon	sample-1-HCV.mpileup-alternate-count	location-depth	percent	nt_alternates
core-M1V	342	1	ATG	14	35846	0.0004	1-GTT 13-GTG
core-M1F	342	1	ATG	1	35846	0	1-TTC
core-M1I	342	1	ATG	113	35846	0.0032	57-ATT 16-ATC 40-ATA
core-M1L	342	1	ATG	51	35846	0.0014	1-CTT 40-CTG 10-TTG
core-M1n	342	1	ATG	1150	35846	0.0321	1138-ATN 12-NTG
core-M1T	342	1	ATG	21	35846	0.0006	1-ACC 1-ACA 18-ACG 1-ACT
core-M1K	342	1	ATG	15	35846	0.0004	15-AAG
core-M1R	342	1	ATG	32	35846	0.0009	31-AGG 1-AGA
core-M1E	342	1	ATG	1	35846	0	1-GAG
core-S2G	345	4	AGC	44	33390	0.0013	1-GGT 43-GGC
core-S2S	345	4	AGC	41	33390	0.0012	41-AGT
core-S2T	345	4	AGC	21	33390	0.0006	20-ACC 1-ACA
core-S2P	345	4	AGC	1	33390	0	1-CCC
core-S2I	345	4	AGC	69	33390	0.0021	69-ATC
core-S2N	345	4	AGC	38	33390	0.0011	38-AAC
core-S2n	345	4	AGC	15	33390	0.0004	15-AGN
core-S2Si	345	4	AGC	2	33390	0.0001	2-AGCi
core-S2C	345	4	AGC	18	33390	0.0005	18-TGC
core-S2R	345	4	AGC	231	33390	0.0069	1-CGN 43-AGG 51-CGC 133-AGA 2-CGA 1-CGT
core-T3L	348	7	ACG	1	32164	0	1-TTG
core-T3Ti	348	7	ACG	4	32164	0.0001	2-ACGi 2-ACCi
core-T3ni	348	7	ACG	9	32164	0.0003	1-A*Gi 8-AC*i
core-T3n	348	7	ACG	143	32164	0.0044	1-AGN 1-NAA 141-NCG
core-T3R	348	7	ACG	19	32164	0.0006	18-AGG 1-AGA
core-T3K	348	7	ACG	61	32164	0.0019	61-AAG
core-T3N	348	7	ACG	2	32164	0.0001	1-AAT 1-AAC
core-T3A	348	7	ACG	13	32164	0.0004	1-GCT 12-GCG
core-T3Ri	348	7	ACG	2	32164	0.0001	2-AGGi
core-T3P	348	7	ACG	35	32164	0.0011	35-CCG
core-T3G	348	7	ACG	1	32164	0	1-GGG
core-T3S	348	7	ACG	19	32164	0.0006	16-TCG 1-TCT 1-AGT 1-TCC
core-T3T	348	7	ACG	186	32164	0.0058	11-ACC 35-ACA 45-ACN 95-ACT
core-T3M	348	7	ACG	35	32164	0.0011	35-ATG
core-N4H	351	10	AAT	35	31864	0.0011	35-CAT
core-N4K	351	10	AAT	119	31864	0.0037	72-AAG 47-AAA
core-N4P	351	10	AAT	1	31864	0	1-CCT
core-N4I	351	10	AAT	25	31864	0.0008	24-ATT 1-ATA
core-N4E	351	10	AAT	1	31864	0	1-GAA
core-N4R	351	10	AAT	1	31864	0	1-AGG
core-N4A	351	10	AAT	1	31864	0	1-GCT
core-N4T	351	10	AAT	72	31864	0.0023	72-ACT
core-N4N	351	10	AAT	25	31864	0.0008	25-AAC
core-N4!	351	10	AAT	1	31864	0	1-TAG
core-N4D	351	10	AAT	10	31864	0.0003	9-GAT 1-GAC
core-N4Y	351	10	AAT	13	31864	0.0004	12-TAT 1-TAC
core-N4n	351	10	AAT	113	31864	0.0035	107-AAN 6-NAT
core-N4S	351	10	AAT	28	31864	0.0009	28-AGT
core-P5I	354	13	CCT	1	27144	0	1-ATT
core-P5P	354	13	CCT	281	27144	0.0104	56-CCG 186-CCN 26-CCA 13-CCC
core-P5R	354	13	CCT	11	27144	0.0004	11-CGT
core-P5Pi	354	13	CCT	15	27144	0.0006	15-CCTi
core-P5F	354	13	CCT	2	27144	0.0001	2-TTT
core-P5T	354	13	CCT	91	27144	0.0034	1-ACC 2-ACG 88-ACT
core-P5Q	354	13	CCT	1	27144	0	1-CAG
core-P5A	354	13	CCT	32	27144	0.0012	31-GCT 1-GCG
core-P5N	354	13	CCT	1	27144	0	1-AAT
core-P5H	354	13	CCT	71	27144	0.0026	71-CAT
core-P5n	354	13	CCT	33	27144	0.0012	33-NCT
core-P5D	354	13	CCT	1	27144	0	1-GAT
core-P5L	354	13	CCT	28	27144	0.001	28-CTT
core-P5S	354	13	CCT	36	27144	0.0013	36-TCT
core-K6ni	357	16	AAA	11	26103	0.0004	9-*AAi 1-*ATi 1-AA*i
core-K6R	357	16	AAA	17	26103	0.0007	3-AGG 14-AGA
core-K6P	357	16	AAA	1	26103	0	1-CCC
core-K6E	357	16	AAA	25	26103	0.001	2-GAG 23-GAA
core-K6Ii	357	16	AAA	1	26103	0	1-ATAi
core-K6!	357	16	AAA	9	26103	0.0003	9-TAA
core-K6N	357	16	AAA	73	26103	0.0028	30-AAT 43-AAC
core-K6K	357	16	AAA	17	26103	0.0007	17-AAG
core-K6H	357	16	AAA	1	26103	0	1-CAC
core-K6Q	357	16	AAA	22	26103	0.0008	21-CAA 1-CAG
core-K6Ki	357	16	AAA	81	26103	0.0031	80-AAAi 1-AAGi
core-K6Ni	357	16	AAA	12	26103	0.0005	12-AACi
core-K6I	357	16	AAA	286	26103	0.011	1-ATT 264-ATC 21-ATA
core-K6n	357	16	AAA	67	26103	0.0026	67-NAA
core-K6T	357	16	AAA	44	26103	0.0017	2-ACC 41-ACA 1-ACT
core-K6S	357	16	AAA	1	26103	0	1-AGC
core-P7H	360	19	CCT	42	21392	0.002	1-CAC 41-CAT
core-P7S	360	19	CCT	26	21392	0.0012	25-TCT 1-TCC
core-P7R	360	19	CCT	22	21392	0.001	1-AGG 6-CGC 15-CGT
core-P7L	360	19	CCT	21	21392	0.001	21-CTT
core-P7Q	360	19	CCT	3	21392	0.0001	3-CAA
core-P7P	360	19	CCT	360	21392	0.0168	91-CCG 1-CCN 25-CCA 243-CCC
core-P7Pi	360	19	CCT	4	21392	0.0002	1-CCAi 2-CCTi 1-CCGi
core-P7Ai	360	19	CCT	11	21392	0.0005	1-GCGi 1-GCAi 9-GCCi
core-P7A	360	19	CCT	16	21392	0.0007	1-GCC 15-GCT
core-P7C	360	19	CCT	1	21392	0	1-TGT
core-P7n	360	19	CCT	50	21392	0.0023	1-NCC 49-NCT
core-P7N	360	19	CCT	2	21392	0.0001	2-AAT
core-P7T	360	19	CCT	42	21392	0.002	42-ACT
core-P7ni	360	19	CCT	3	21392	0.0001	1-CC*i 1-*CTi 1-*CGi
core-P7Hi	360	19	CCT	7	21392	0.0003	7-CATi
core-P7W	360	19	CCT	76	21392	0.0036	76-TGG
core-Q8Ti	363	22	CAA	1	20635	0	1-ACTi
core-Q8I	363	22	CAA	1	20635	0	1-ATC
core-Q8ni	363	22	CAA	3	20635	0.0001	3-C*Ai
core-Q8n	363	22	CAA	441	20635	0.0214	1-AGN 47-NAA 393-CAN
core-Q8K	363	22	CAA	68	20635	0.0033	68-AAA
core-Q8D	363	22	CAA	1	20635	0	1-GAT
core-Q8!	363	22	CAA	26	20635	0.0013	26-TAA
core-Q8P	363	22	CAA	61	20635	0.003	1-CCT 26-CCN 34-CCA
core-Q8Y	363	22	CAA	1	20635	0	1-TAC
core-Q8A	363	22	CAA	3	20635	0.0001	3-GCT
core-Q8L	363	22	CAA	103	20635	0.005	1-CTN 1-CTG 101-CTA
core-Q8R	363	22	CAA	29	20635	0.0014	2-CGN 22-CGA 1-CGC 2-AGA 1-AGG 1-CGG
core-Q8E	363	22	CAA	38	20635	0.0018	2-GAG 36-GAA
core-Q8S	363	22	CAA	1	20635	0	1-TCA
core-Q8T	363	22	CAA	2	20635	0.0001	2-ACA
core-Q8H	363	22	CAA	42	20635	0.002	22-CAC 20-CAT
core-Q8F	363	22	CAA	1	20635	0	1-TTT
core-Q8Q	363	22	CAA	26	20635	0.0013	26-CAG
core-R9K	366	25	AGA	4	19383	0.0002	4-AAA
core-R9T	366	25	AGA	8	19383	0.0004	7-ACA 1-ACG
core-R9W	366	25	AGA	1	19383	0.0001	1-TGG
core-R9!	366	25	AGA	12	19383	0.0006	12-TGA
core-R9A	366	25	AGA	1	19383	0.0001	1-GCA
core-R9M	366	25	AGA	3	19383	0.0002	3-ATG
core-R9ni	366	25	AGA	12	19383	0.0006	1-A*Ai 11-AG*i
core-R9Q	366	25	AGA	1	19383	0.0001	1-CAA
core-R9I	366	25	AGA	41	19383	0.0021	41-ATA
core-R9Ri	366	25	AGA	4	19383	0.0002	4-AGAi
core-R9n	366	25	AGA	119	19383	0.0061	43-AGN 1-NGG 75-NGA
core-R9G	366	25	AGA	9	19383	0.0005	1-GGG 8-GGA
core-R9R	366	25	AGA	619	19383	0.0319	29-CGA 586-AGG 2-CGC 2-CGG
core-R9S	366	25	AGA	48	19383	0.0025	15-AGT 33-AGC
core-K10R	369	28	AAA	24	17094	0.0014	24-AGA
core-K10N	369	28	AAA	69	17094	0.004	20-AAT 49-AAC
core-K10K	369	28	AAA	31	17094	0.0018	31-AAG
core-K10T	369	28	AAA	22	17094	0.0013	21-ACA 1-ACG
core-K10E	369	28	AAA	15	17094	0.0009	15-GAA
core-K10Q	369	28	AAA	28	17094	0.0016	28-CAA
core-K10P	369	28	AAA	2	17094	0.0001	2-CCA
core-K10n	369	28	AAA	1	17094	0.0001	1-NAA
core-K10!	369	28	AAA	4	17094	0.0002	4-TAA
core-K10I	369	28	AAA	11	17094	0.0006	1-ATT 1-ATC 9-ATA
core-K10D	369	28	AAA	5	17094	0.0003	2-GAT 3-GAC
core-K10L	369	28	AAA	1	17094	0.0001	1-CTA
core-T11L	372	31	ACC	11	17100	0.0006	11-CTC
core-T11P	372	31	ACC	28	17100	0.0016	28-CCC
core-T11I	372	31	ACC	10	17100	0.0006	10-ATC
core-T11H	372	31	ACC	1	17100	0.0001	1-CAC
core-T11N	372	31	ACC	66	17100	0.0039	66-AAC
core-T11S	372	31	ACC	52	17100	0.003	1-TCT 5-AGC 46-TCC
core-T11n	372	31	ACC	4	17100	0.0002	4-NCC
core-T11T	372	31	ACC	1443	17100	0.0844	39-ACA 10-ACG 1380-ACN 14-ACT
core-T11Ti	372	31	ACC	1	17100	0.0001	1-ACCi
core-T11A	372	31	ACC	57	17100	0.0033	56-GCC 1-GCT
core-T11K	372	31	ACC	2	17100	0.0001	1-AAG 1-AAA
core-T11ni	372	31	ACC	1	17100	0.0001	1-A*Ci
core-K12D	375	34	AAA	2	14605	0.0001	1-GAT 1-GAC
core-K12N	375	34	AAA	91	14605	0.0062	50-AAT 41-AAC
core-K12I	375	34	AAA	20	14605	0.0014	2-ATT 18-ATA
core-K12S	375	34	AAA	2	14605	0.0001	2-AGT
core-K12L	375	34	AAA	2	14605	0.0001	1-TTA 1-CTA
core-K12C	375	34	AAA	1	14605	0.0001	1-TGT
core-K12E	375	34	AAA	17	14605	0.0012	17-GAA
core-K12Q	375	34	AAA	8	14605	0.0005	8-CAA
core-K12T	375	34	AAA	31	14605	0.0021	1-ACC 30-ACA
core-K12K	375	34	AAA	29	14605	0.002	29-AAG
core-K12n	375	34	AAA	3	14605	0.0002	2-NAA 1-NAC
core-K12R	375	34	AAA	34	14605	0.0023	1-CGC 33-AGA
core-K12H	375	34	AAA	10	14605	0.0007	9-CAC 1-CAT
core-K12!	375	34	AAA	8	14605	0.0005	8-TAA
core-K12Ki	375	34	AAA	4	14605	0.0003	4-AAAi
core-R13P	378	37	CGT	3	11085	0.0003	3-CCT
core-R13Ri	378	37	CGT	477	11085	0.043	374-CGGi 76-CGAi 3-CGCi 24-CGTi
core-R13n	378	37	CGT	6	11085	0.0005	1-AGN 5-NGT
core-R13G	378	37	CGT	5	11085	0.0005	5-GGT
core-R13H	378	37	CGT	6	11085	0.0005	6-CAT
core-R13C	378	37	CGT	9	11085	0.0008	9-TGT
core-R13Q	378	37	CGT	1	11085	0.0001	1-CAG
core-R13S	378	37	CGT	15	11085	0.0014	15-AGT
core-R13L	378	37	CGT	25	11085	0.0023	22-CTT 1-CTN 2-CTG
core-R13R	378	37	CGT	471	11085	0.0425	6-CGA 6-CGC 27-CGG 432-CGN
core-N14N	381	40	AAC	10	10062	0.001	10-AAT
core-N14H	381	40	AAC	21	10062	0.0021	21-CAC
core-N14Si	381	40	AAC	1	10062	0.0001	1-TCCi
core-N14Y	381	40	AAC	10	10062	0.001	10-TAC
core-N14n	381	40	AAC	135	10062	0.0134	1-NTC 111-AAN 23-NAC
core-N14ni	381	40	AAC	2	10062	0.0002	2-*ACi
core-N14D	381	40	AAC	16	10062	0.0016	1-GAT 15-GAC
core-N14T	381	40	AAC	28	10062	0.0028	28-ACC
core-N14S	381	40	AAC	12	10062	0.0012	12-AGC
core-N14K	381	40	AAC	19	10062	0.0019	5-AAG 14-AAA
core-N14I	381	40	AAC	31	10062	0.0031	31-ATC
core-N14C	381	40	AAC	1	10062	0.0001	1-TGC
core-T15L	384	43	ACC	2	6388	0.0003	2-CTC
core-T15T	384	43	ACC	120	6388	0.0188	16-ACA 8-ACG 90-ACN 6-ACT
core-T15S	384	43	ACC	30	6388	0.0047	10-AGC 20-TCC
core-T15n	384	43	ACC	21	6388	0.0033	21-NCC
core-T15Pi	384	43	ACC	12	6388	0.0019	12-CCCi
core-T15N	384	43	ACC	11	6388	0.0017	11-AAC
core-T15A	384	43	ACC	31	6388	0.0049	31-GCC
core-T15P	384	43	ACC	22	6388	0.0034	1-CCG 1-CCA 20-CCC
core-T15I	384	43	ACC	6	6388	0.0009	6-ATC
core-T15F	384	43	ACC	1	6388	0.0002	1-TTC
core-T15ni	384	43	ACC	1	6388	0.0002	1-A*Ci
core-N16n	387	46	AAC	137	6495	0.0211	137-NAC
core-N16N	387	46	AAC	8	6495	0.0012	8-AAT
core-N16D	387	46	AAC	8	6495	0.0012	8-GAC
core-N16T	387	46	AAC	32	6495	0.0049	31-ACC 1-ACG
core-N16I	387	46	AAC	11	6495	0.0017	11-ATC
core-N16E	387	46	AAC	1	6495	0.0002	1-GAG
core-N16K	387	46	AAC	22	6495	0.0034	6-AAG 16-AAA
core-N16Y	387	46	AAC	3	6495	0.0005	3-TAC
core-N16S	387	46	AAC	13	6495	0.002	13-AGC
core-N16A	387	46	AAC	1	6495	0.0002	1-GCC
core-N16Di	387	46	AAC	3	6495	0.0005	3-GACi
core-N16H	387	46	AAC	8	6495	0.0012	8-CAC
core-R17N	390	49	CGT	1	6218	0.0002	1-AAT
core-R17H	390	49	CGT	5	6218	0.0008	5-CAT
core-R17L	390	49	CGT	16	6218	0.0026	16-CTT
core-R17S	390	49	CGT	17	6218	0.0027	17-AGT
core-R17C	390	49	CGT	6	6218	0.001	6-TGT
core-R17M	390	49	CGT	1	6218	0.0002	1-ATG
core-R17n	390	49	CGT	125	6218	0.0201	124-NGT 1-TGN
core-R17G	390	49	CGT	4	6218	0.0006	3-GGT 1-GGC
core-R17R	390	49	CGT	100	6218	0.0161	3-CGA 1-AGG 1-CGC 32-CGG 63-CGN
core-R17P	390	49	CGT	3	6218	0.0005	3-CCT
core-R18E	393	52	CGC	1	5437	0.0002	1-GAG
core-R18P	393	52	CGC	4	5437	0.0007	4-CCC
core-R18T	393	52	CGC	1	5437	0.0002	1-ACC
core-R18ni	393	52	CGC	1	5437	0.0002	1-CG*i
core-R18S	393	52	CGC	11	5437	0.002	11-AGC
core-R18F	393	52	CGC	1	5437	0.0002	1-TTT
core-R18G	393	52	CGC	12	5437	0.0022	1-GGT 1-GGG 10-GGC
core-R18C	393	52	CGC	13	5437	0.0024	12-TGC 1-TGT
core-R18n	393	52	CGC	31	5437	0.0057	1-NTC 30-NGC
core-R18H	393	52	CGC	14	5437	0.0026	14-CAC
core-R18L	393	52	CGC	11	5437	0.002	11-CTC
core-R18R	393	52	CGC	27	5437	0.005	10-CGA 7-CGT 9-CGG 1-CGN
core-R18Ri	393	52	CGC	1	5437	0.0002	1-CGCi
core-P19A	396	55	CCA	10	5439	0.0018	9-GCA 1-GCT
core-P19R	396	55	CCA	9	5439	0.0017	9-CGA
core-P19P	396	55	CCA	53	5439	0.0097	2-CCT 2-CCG 43-CCN 6-CCC
core-P19Q	396	55	CCA	16	5439	0.0029	16-CAA
core-P19n	396	55	CCA	61	5439	0.0112	61-NCA
core-P19S	396	55	CCA	10	5439	0.0018	10-TCA
core-P19T	396	55	CCA	18	5439	0.0033	18-ACA
core-P19L	396	55	CCA	13	5439	0.0024	13-CTA
core-Q20n	399	58	CAG	159	5420	0.0293	151-NAG 7-CAN 1-NCG
core-Q20K	399	58	CAG	8	5420	0.0015	8-AAG
core-Q20R	399	58	CAG	9	5420	0.0017	1-CGC 8-CGG
core-Q20!	399	58	CAG	14	5420	0.0026	14-TAG
core-Q20E	399	58	CAG	7	5420	0.0013	7-GAG
core-Q20L	399	58	CAG	3	5420	0.0006	3-CTG
core-Q20H	399	58	CAG	21	5420	0.0039	8-CAC 13-CAT
core-Q20Q	399	58	CAG	4	5420	0.0007	4-CAA
core-Q20P	399	58	CAG	3	5420	0.0006	3-CCG
core-D21D	402	61	GAC	6	5387	0.0011	6-GAT
core-D21A	402	61	GAC	11	5387	0.002	11-GCC
core-D21Y	402	61	GAC	16	5387	0.003	16-TAC
core-D21E	402	61	GAC	15	5387	0.0028	4-GAG 11-GAA
core-D21n	402	61	GAC	100	5387	0.0186	100-NAC
core-D21H	402	61	GAC	2	5387	0.0004	2-CAC
core-D21V	402	61	GAC	4	5387	0.0007	4-GTC
core-D21G	402	61	GAC	5	5387	0.0009	1-GGG 4-GGC
core-D21N	402	61	GAC	3	5387	0.0006	3-AAC
core-V22I	405	64	GTC	4	5412	0.0007	4-ATC
core-V22Vi	405	64	GTC	2	5412	0.0004	1-GTGi 1-GTAi
core-V22n	405	64	GTC	15	5412	0.0028	14-NTC 1-TTN
core-V22L	405	64	GTC	3	5412	0.0006	3-CTC
core-V22D	405	64	GTC	3	5412	0.0006	3-GAC
core-V22F	405	64	GTC	13	5412	0.0024	13-TTC
core-V22A	405	64	GTC	14	5412	0.0026	11-GCC 3-GCN
core-V22G	405	64	GTC	12	5412	0.0022	12-GGC
core-V22V	405	64	GTC	121	5412	0.0224	28-GTA 10-GTT 75-GTN 8-GTG
core-K23K	408	67	AAG	3	4989	0.0006	3-AAA
core-K23N	408	67	AAG	8	4989	0.0016	7-AAT 1-AAC
core-K23M	408	67	AAG	4	4989	0.0008	4-ATG
core-K23!	408	67	AAG	1	4989	0.0002	1-TAG
core-K23Q	408	67	AAG	7	4989	0.0014	7-CAG
core-K23T	408	67	AAG	5	4989	0.001	5-ACG
core-K23ni	408	67	AAG	1	4989	0.0002	1-*AGi
core-K23R	408	67	AAG	1	4989	0.0002	1-AGG
core-K23n	408	67	AAG	16	4989	0.0032	1-AAN 15-NAG
core-K23E	408	67	AAG	12	4989	0.0024	12-GAG
core-F24V	411	70	TTC	9	4979	0.0018	9-GTC
core-F24I	411	70	TTC	4	4979	0.0008	3-ATC 1-ATA
core-F24S	411	70	TTC	5	4979	0.001	5-TCC
core-F24L	411	70	TTC	19	4979	0.0038	9-TTA 8-TTG 2-CTC
core-F24F	411	70	TTC	10	4979	0.002	10-TTT
core-F24C	411	70	TTC	20	4979	0.004	20-TGC
core-F24n	411	70	TTC	51	4979	0.0102	1-NTA 6-NTC 44-TTN
core-F24Y	411	70	TTC	3	4979	0.0006	3-TAC
core-F24ni	411	70	TTC	1	4979	0.0002	1-TT*i
core-P25G	414	73	CCG	1	5063	0.0002	1-GGG
core-P25L	414	73	CCG	8	5063	0.0016	8-CTG
core-P25T	414	73	CCG	9	5063	0.0018	9-ACG
core-P25M	414	73	CCG	1	5063	0.0002	1-ATG
core-P25R	414	73	CCG	5	5063	0.001	1-CGT 4-CGG
core-P25n	414	73	CCG	43	5063	0.0085	43-NCG
core-P25S	414	73	CCG	7	5063	0.0014	7-TCG
core-P25A	414	73	CCG	13	5063	0.0026	13-GCG
core-P25P	414	73	CCG	76	5063	0.015	16-CCT 59-CCN 1-CCA
core-P25Q	414	73	CCG	9	5063	0.0018	9-CAG
core-P25ni	414	73	CCG	2	5063	0.0004	2-CC*i
core-G26D	417	76	GGT	3	5084	0.0006	3-GAT
core-G26A	417	76	GGT	3	5084	0.0006	3-GCT
core-G26S	417	76	GGT	6	5084	0.0012	6-AGT
core-G26R	417	76	GGT	1	5084	0.0002	1-CGT
core-G26V	417	76	GGT	8	5084	0.0016	8-GTT
core-G26G	417	76	GGT	36	5084	0.0071	18-GGG 13-GGN 2-GGA 3-GGC
core-G26C	417	76	GGT	16	5084	0.0031	16-TGT
core-G26n	417	76	GGT	83	5084	0.0163	83-NGT
core-G27D	420	79	GGC	8	5065	0.0016	8-GAC
core-G27C	420	79	GGC	13	5065	0.0026	13-TGC
core-G27V	420	79	GGC	12	5065	0.0024	12-GTC
core-G27R	420	79	GGC	5	5065	0.001	5-CGC
core-G27n	420	79	GGC	32	5065	0.0063	32-NGC
core-G27A	420	79	GGC	1	5065	0.0002	1-GCC
core-G27G	420	79	GGC	28	5065	0.0055	10-GGT 5-GGG 13-GGA
core-G27S	420	79	GGC	5	5065	0.001	5-AGC
core-G28G	423	82	GGT	162	4905	0.033	18-GGG 139-GGN 3-GGA 2-GGC
core-G28D	423	82	GGT	3	4905	0.0006	3-GAT
core-G28C	423	82	GGT	16	4905	0.0033	16-TGT
core-G28n	423	82	GGT	17	4905	0.0035	17-NGT
core-G28V	423	82	GGT	11	4905	0.0022	11-GTT
core-G28A	423	82	GGT	3	4905	0.0006	3-GCT
core-G28S	423	82	GGT	7	4905	0.0014	7-AGT
core-G28R	423	82	GGT	4	4905	0.0008	4-CGT
core-Q29Q	426	85	CAG	5	4525	0.0011	5-CAA
core-Q29n	426	85	CAG	17	4525	0.0038	7-CAN 10-NAG
core-Q29H	426	85	CAG	14	4525	0.0031	3-CAC 11-CAT
core-Q29K	426	85	CAG	15	4525	0.0033	15-AAG
core-Q29L	426	85	CAG	1	4525	0.0002	1-CTG
core-Q29!	426	85	CAG	7	4525	0.0015	7-TAG
core-Q29P	426	85	CAG	2	4525	0.0004	2-CCG
core-Q29E	426	85	CAG	4	4525	0.0009	4-GAG
core-Q29R	426	85	CAG	10	4525	0.0022	10-CGG
core-I30S	429	88	ATC	13	4582	0.0028	13-AGC
core-I30G	429	88	ATC	1	4582	0.0002	1-GGC
core-I30M	429	88	ATC	2	4582	0.0004	2-ATG
core-I30L	429	88	ATC	9	4582	0.002	9-CTC
core-I30V	429	88	ATC	10	4582	0.0022	10-GTC
core-I30n	429	88	ATC	27	4582	0.0059	13-ATN 14-NTC
core-I30I	429	88	ATC	24	4582	0.0052	11-ATT 13-ATA
core-I30F	429	88	ATC	9	4582	0.002	9-TTC
core-I30T	429	88	ATC	5	4582	0.0011	5-ACC
core-I30N	429	88	ATC	9	4582	0.002	9-AAC
core-V31n	432	91	GTT	1	4482	0.0002	1-NTT
core-V31F	432	91	GTT	7	4482	0.0016	7-TTT
core-V31D	432	91	GTT	7	4482	0.0016	7-GAT
core-V31R	432	91	GTT	1	4482	0.0002	1-CGT
core-V31V	432	91	GTT	81	4482	0.0181	1-GTC 73-GTN 7-GTG
core-V31A	432	91	GTT	5	4482	0.0011	5-GCT
core-V31G	432	91	GTT	9	4482	0.002	9-GGT
core-V31I	432	91	GTT	3	4482	0.0007	3-ATT
core-G32G	435	94	GGT	59	4319	0.0137	6-GGG 46-GGN 4-GGA 3-GGC
core-G32D	435	94	GGT	4	4319	0.0009	4-GAT
core-G32W	435	94	GGT	1	4319	0.0002	1-TGG
core-G32V	435	94	GGT	12	4319	0.0028	12-GTT
core-G32n	435	94	GGT	5	4319	0.0012	5-NGT
core-G32A	435	94	GGT	2	4319	0.0005	2-GCT
core-G32C	435	94	GGT	13	4319	0.003	13-TGT
core-G32S	435	94	GGT	4	4319	0.0009	1-TCG 3-AGT
core-G32Gi	435	94	GGT	7	4319	0.0016	7-GGTi
core-G32R	435	94	GGT	4	4319	0.0009	4-CGT
core-G33n	438	97	GGA	66	4421	0.0149	2-NGT 64-NGA
core-G33!	438	97	GGA	20	4421	0.0045	20-TGA
core-G33ni	438	97	GGA	2	4421	0.0005	2-*GAi
core-G33G	438	97	GGA	156	4421	0.0353	6-GGT 4-GGG 138-GGN 8-GGC
core-G33A	438	97	GGA	3	4421	0.0007	2-GCA 1-GCC
core-G33R	438	97	GGA	6	4421	0.0014	3-CGA 3-AGA
core-G33V	438	97	GGA	6	4421	0.0014	6-GTA
core-G33E	438	97	GGA	2	4421	0.0005	2-GAA
core-V34G	441	100	GTT	10	4340	0.0023	9-GGT 1-GGG
core-V34F	441	100	GTT	10	4340	0.0023	10-TTT
core-V34D	441	100	GTT	4	4340	0.0009	4-GAT
core-V34n	441	100	GTT	9	4340	0.0021	9-NTT
core-V34I	441	100	GTT	1	4340	0.0002	1-ATT
core-V34V	441	100	GTT	92	4340	0.0212	1-GTA 9-GTC 64-GTN 18-GTG
core-V34A	441	100	GTT	1	4340	0.0002	1-GCT
core-Y35S	444	103	TAC	4	4192	0.001	4-TCC
core-Y35C	444	103	TAC	2	4192	0.0005	2-TGC
core-Y35Y	444	103	TAC	7	4192	0.0017	7-TAT
core-Y35N	444	103	TAC	1	4192	0.0002	1-AAC
core-Y35n	444	103	TAC	18	4192	0.0043	18-NAC
core-Y35D	444	103	TAC	10	4192	0.0024	10-GAC
core-Y35!	444	103	TAC	11	4192	0.0026	4-TAG 7-TAA
core-L36!	447	106	TTG	1	4279	0.0002	1-TAG
core-L36S	447	106	TTG	5	4279	0.0012	5-TCG
core-L36L	447	106	TTG	7	4279	0.0016	3-TTA 4-CTG
core-L36V	447	106	TTG	17	4279	0.004	17-GTG
core-L36M	447	106	TTG	3	4279	0.0007	3-ATG
core-L36W	447	106	TTG	16	4279	0.0037	16-TGG
core-L36F	447	106	TTG	17	4279	0.004	4-TTC 13-TTT
core-L36n	447	106	TTG	16	4279	0.0037	3-TTN 13-NTG
core-L37S	450	109	TTG	3	4262	0.0007	3-TCG
core-L37V	450	109	TTG	8	4262	0.0019	8-GTG
core-L37F	450	109	TTG	18	4262	0.0042	3-TTC 15-TTT
core-L37M	450	109	TTG	2	4262	0.0005	2-ATG
core-L37n	450	109	TTG	97	4262	0.0228	47-TTN 50-NTG
core-L37!	450	109	TTG	1	4262	0.0002	1-TAG
core-L37W	450	109	TTG	10	4262	0.0023	10-TGG
core-L37G	450	109	TTG	1	4262	0.0002	1-GGG
core-L37L	450	109	TTG	4	4262	0.0009	2-TTA 2-CTG
core-P38P	453	112	CCG	66	4139	0.0159	17-CCT 38-CCN 8-CCA 3-CCC
core-P38L	453	112	CCG	12	4139	0.0029	5-CTN 6-CTG 1-TTG
core-P38Q	453	112	CCG	14	4139	0.0034	14-CAG
core-P38T	453	112	CCG	10	4139	0.0024	10-ACG
core-P38S	453	112	CCG	11	4139	0.0027	10-TCG 1-TCA
core-P38R	453	112	CCG	8	4139	0.0019	1-CGC 7-CGG
core-P38Pi	453	112	CCG	4	4139	0.001	1-CCCi 2-CCTi 1-CCGi
core-P38A	453	112	CCG	5	4139	0.0012	5-GCG
core-P38n	453	112	CCG	61	4139	0.0147	1-ATN 1-NCT 1-NAG 58-NCG
core-R39P	456	115	CGC	3	3912	0.0008	3-CCC
core-R39C	456	115	CGC	3	3912	0.0008	3-TGC
core-R39G	456	115	CGC	10	3912	0.0026	1-GGA 9-GGC
core-R39W	456	115	CGC	1	3912	0.0003	1-TGG
core-R39Gi	456	115	CGC	1	3912	0.0003	1-GGCi
core-R39Ri	456	115	CGC	1	3912	0.0003	1-CGCi
core-R39H	456	115	CGC	12	3912	0.0031	12-CAC
core-R39S	456	115	CGC	6	3912	0.0015	6-AGC
core-R39n	456	115	CGC	96	3912	0.0245	3-NTC 1-NCC 92-NGC
core-R39L	456	115	CGC	18	3912	0.0046	1-CTG 17-CTC
core-R39R	456	115	CGC	54	3912	0.0138	7-CGA 5-CGG 15-CGT 27-CGN
core-R40K	459	118	AGG	1	3857	0.0003	1-AAG
core-R40C	459	118	AGG	1	3857	0.0003	1-TGT
core-R40n	459	118	AGG	6	3857	0.0016	6-NGG
core-R40S	459	118	AGG	14	3857	0.0036	11-AGT 3-AGC
core-R40Q	459	118	AGG	1	3857	0.0003	1-CAG
core-R40ni	459	118	AGG	1	3857	0.0003	1-*GGi
core-R40M	459	118	AGG	6	3857	0.0016	6-ATG
core-R40N	459	118	AGG	2	3857	0.0005	1-AAT 1-AAC
core-R40Ri	459	118	AGG	1	3857	0.0003	1-AGGi
core-R40G	459	118	AGG	6	3857	0.0016	5-GGG 1-GGA
core-R40T	459	118	AGG	8	3857	0.0021	2-ACA 6-ACG
core-R40R	459	118	AGG	12	3857	0.0031	1-CGA 1-CGC 7-AGA 3-CGG
core-G41Gi	462	121	GGC	1	3625	0.0003	1-GGCi
core-G41A	462	121	GGC	3	3625	0.0008	3-GCC
core-G41P	462	121	GGC	1	3625	0.0003	1-CCC
core-G41n	462	121	GGC	52	3625	0.0143	1-NGT 51-NGC
core-G41S	462	121	GGC	4	3625	0.0011	4-AGC
core-G41D	462	121	GGC	8	3625	0.0022	8-GAC
core-G41V	462	121	GGC	11	3625	0.003	11-GTC
core-G41R	462	121	GGC	7	3625	0.0019	7-CGC
core-G41C	462	121	GGC	25	3625	0.0069	25-TGC
core-G41G	462	121	GGC	107	3625	0.0295	8-GGT 10-GGG 77-GGN 12-GGA
core-P42G	465	124	CCT	2	3516	0.0006	2-GGT
core-P42S	465	124	CCT	4	3516	0.0011	3-TCT 1-AGT
core-P42T	465	124	CCT	12	3516	0.0034	12-ACT
core-P42H	465	124	CCT	7	3516	0.002	7-CAT
core-P42L	465	124	CCT	4	3516	0.0011	4-CTT
core-P42P	465	124	CCT	251	3516	0.0714	8-CCG 127-CCN 1-CCA 115-CCC
core-P42n	465	124	CCT	44	3516	0.0125	44-NCT
core-P42Pi	465	124	CCT	3	3516	0.0009	3-CCTi
core-P42R	465	124	CCT	10	3516	0.0028	3-CGC 5-CGT 2-CGG
core-P42A	465	124	CCT	11	3516	0.0031	1-GCC 8-GCT 2-GCG
core-R43!	468	127	AGA	2	3336	0.0006	2-TGA
core-R43G	468	127	AGA	3	3336	0.0009	3-GGA
core-R43S	468	127	AGA	16	3336	0.0048	4-AGT 12-AGC
core-R43R	468	127	AGA	53	3336	0.0159	48-AGG 5-CGA
core-R43K	468	127	AGA	1	3336	0.0003	1-AAA
core-R43I	468	127	AGA	9	3336	0.0027	9-ATA
core-R43n	468	127	AGA	123	3336	0.0369	79-AGN 44-NGA
core-R43T	468	127	AGA	4	3336	0.0012	4-ACA
core-L44n	471	130	TTG	81	3260	0.0248	54-TTN 27-NTG
core-L44L	471	130	TTG	6	3260	0.0018	2-TTA 4-CTG
core-L44T	471	130	TTG	1	3260	0.0003	1-ACG
core-L44M	471	130	TTG	5	3260	0.0015	5-ATG
core-L44V	471	130	TTG	18	3260	0.0055	1-GTT 17-GTG
core-L44F	471	130	TTG	11	3260	0.0034	3-TTC 8-TTT
core-L44W	471	130	TTG	9	3260	0.0028	9-TGG
core-L44S	471	130	TTG	3	3260	0.0009	3-TCG
core-L44!	471	130	TTG	1	3260	0.0003	1-TGA
core-G45S	474	133	GGT	4	2966	0.0013	4-AGT
core-G45R	474	133	GGT	1	2966	0.0003	1-CGT
core-G45C	474	133	GGT	18	2966	0.0061	18-TGT
core-G45G	474	133	GGT	155	2966	0.0523	5-GGG 144-GGN 1-GGA 5-GGC
core-G45D	474	133	GGT	1	2966	0.0003	1-GAT
core-G45V	474	133	GGT	6	2966	0.002	6-GTT
core-G45A	474	133	GGT	3	2966	0.001	3-GCT
core-G45n	474	133	GGT	23	2966	0.0078	23-NGT
core-G45W	474	133	GGT	1	2966	0.0003	1-TGG
core-V46E	477	136	GTG	1	2776	0.0004	1-GAG
core-V46A	477	136	GTG	2	2776	0.0007	1-GCA 1-GCG
core-V46M	477	136	GTG	4	2776	0.0014	4-ATG
core-V46W	477	136	GTG	1	2776	0.0004	1-TGG
core-V46G	477	136	GTG	11	2776	0.004	11-GGG
core-V46n	477	136	GTG	4	2776	0.0014	1-NTA 3-NTG
core-V46V	477	136	GTG	56	2776	0.0202	5-GTA 3-GTC 23-GTT 25-GTN
core-V46L	477	136	GTG	8	2776	0.0029	1-CTT 1-CTG 6-TTG
core-V46F	477	136	GTG	1	2776	0.0004	1-TTC
core-R47P	480	139	CGC	2	2693	0.0007	2-CCC
core-R47C	480	139	CGC	33	2693	0.0123	33-TGC
core-R47n	480	139	CGC	1	2693	0.0004	1-AGN
core-R47G	480	139	CGC	4	2693	0.0015	4-GGC
core-R47S	480	139	CGC	6	2693	0.0022	5-AGC 1-TCC
core-R47R	480	139	CGC	53	2693	0.0197	6-CGA 5-CGT 3-CGG 39-CGN
core-R47F	480	139	CGC	1	2693	0.0004	1-TTC
core-R47H	480	139	CGC	1	2693	0.0004	1-CAC
core-R47L	480	139	CGC	3	2693	0.0011	3-CTC
core-A48T	483	142	GCG	1	2592	0.0004	1-ACG
core-A48S	483	142	GCG	4	2592	0.0015	4-TCG
core-A48A	483	142	GCG	22	2592	0.0085	2-GCA 2-GCC 5-GCT 13-GCN
core-A48V	483	142	GCG	4	2592	0.0015	4-GTG
core-A48G	483	142	GCG	6	2592	0.0023	6-GGG
core-A48n	483	142	GCG	38	2592	0.0147	38-NCG
core-A48E	483	142	GCG	7	2592	0.0027	7-GAG
core-A48P	483	142	GCG	1	2592	0.0004	1-CCG
core-T49A	486	145	ACG	5	2604	0.0019	5-GCG
core-T49T	486	145	ACG	27	2604	0.0104	1-ACC 2-ACA 18-ACN 6-ACT
core-T49R	486	145	ACG	5	2604	0.0019	5-AGG
core-T49n	486	145	ACG	9	2604	0.0035	9-NCG
core-T49P	486	145	ACG	7	2604	0.0027	7-CCG
core-T49M	486	145	ACG	4	2604	0.0015	4-ATG
core-T49S	486	145	ACG	5	2604	0.0019	5-TCG
core-T49K	486	145	ACG	7	2604	0.0027	7-AAG
core-R50T	489	148	AGG	1	2561	0.0004	1-ACG
core-R50K	489	148	AGG	1	2561	0.0004	1-AAG
core-R50R	489	148	AGG	8	2561	0.0031	1-AGA 7-CGG
core-R50S	489	148	AGG	14	2561	0.0055	8-AGT 6-AGC
core-R50n	489	148	AGG	66	2561	0.0258	32-AGN 34-NGG
core-R50M	489	148	AGG	8	2561	0.0031	8-ATG
core-R50V	489	148	AGG	1	2561	0.0004	1-GTG
core-K51K	492	151	AAG	2	2564	0.0008	2-AAA
core-K51!	492	151	AAG	2	2564	0.0008	2-TAG
core-K51T	492	151	AAG	4	2564	0.0016	4-ACG
core-K51E	492	151	AAG	4	2564	0.0016	4-GAG
core-K51n	492	151	AAG	60	2564	0.0234	9-AAN 51-NAG
core-K51N	492	151	AAG	3	2564	0.0012	2-AAT 1-AAC
core-K51M	492	151	AAG	1	2564	0.0004	1-ATG
core-K51Q	492	151	AAG	2	2564	0.0008	2-CAG
core-T52P	495	154	ACT	7	2599	0.0027	7-CCT
core-T52A	495	154	ACT	2	2599	0.0008	2-GCT
core-T52I	495	154	ACT	1	2599	0.0004	1-ATT
core-T52N	495	154	ACT	2	2599	0.0008	2-AAT
core-T52S	495	154	ACT	6	2599	0.0023	1-TCT 5-AGT
core-T52T	495	154	ACT	50	2599	0.0192	4-ACC 3-ACA 12-ACG 31-ACN
core-S53!	498	157	TCC	1	2573	0.0004	1-TGA
core-S53A	498	157	TCC	4	2573	0.0016	4-GCC
core-S53R	498	157	TCC	1	2573	0.0004	1-CGC
core-S53S	498	157	TCC	39	2573	0.0152	31-TCN 2-TCG 2-TCT 4-TCA
core-S53F	498	157	TCC	1	2573	0.0004	1-TTC
core-S53T	498	157	TCC	1	2573	0.0004	1-ACC
core-S53n	498	157	TCC	78	2573	0.0303	78-NCC
core-S53Y	498	157	TCC	13	2573	0.0051	13-TAC
core-S53P	498	157	TCC	2	2573	0.0008	2-CCC
core-S53C	498	157	TCC	4	2573	0.0016	4-TGC
core-E54!	501	160	GAG	4	2549	0.0016	4-TAG
core-E54A	501	160	GAG	11	2549	0.0043	11-GCG
core-E54Q	501	160	GAG	3	2549	0.0012	3-CAG
core-E54V	501	160	GAG	7	2549	0.0027	7-GTG
core-E54G	501	160	GAG	17	2549	0.0067	17-GGG
core-E54E	501	160	GAG	2	2549	0.0008	2-GAA
core-E54K	501	160	GAG	6	2549	0.0024	6-AAG
core-E54n	501	160	GAG	1	2549	0.0004	1-GAN
core-E54D	501	160	GAG	6	2549	0.0024	3-GAT 3-GAC
core-R55E	504	163	CGG	1	2543	0.0004	1-GAG
core-R55n	504	163	CGG	16	2543	0.0063	16-NGG
core-R55W	504	163	CGG	4	2543	0.0016	4-TGG
core-R55Ri	504	163	CGG	1	2543	0.0004	1-CGGi
core-R55R	504	163	CGG	21	2543	0.0083	6-AGG 3-CGA 6-CGC 6-CGT
core-R55P	504	163	CGG	2	2543	0.0008	1-CCG 1-CCA
core-R55L	504	163	CGG	10	2543	0.0039	10-CTG
core-R55Q	504	163	CGG	2	2543	0.0008	2-CAG
core-R55G	504	163	CGG	5	2543	0.002	5-GGG
core-S56W	507	166	TCG	8	2560	0.0031	8-TGG
core-S56T	507	166	TCG	2	2560	0.0008	2-ACG
core-S56P	507	166	TCG	1	2560	0.0004	1-CCG
core-S56S	507	166	TCG	67	2560	0.0262	43-TCN 2-TCT 4-TCC 18-TCA
core-S56A	507	166	TCG	4	2560	0.0016	4-GCG
core-S56!	507	166	TCG	3	2560	0.0012	3-TAG
core-S56L	507	166	TCG	9	2560	0.0035	9-TTG
core-S56n	507	166	TCG	24	2560	0.0094	24-NCG
core-Q57K	510	169	CAA	3	2570	0.0012	3-AAA
core-Q57R	510	169	CAA	8	2570	0.0031	8-CGA
core-Q57E	510	169	CAA	3	2570	0.0012	3-GAA
core-Q57L	510	169	CAA	2	2570	0.0008	2-CTA
core-Q57Qi	510	169	CAA	1	2570	0.0004	1-CAAi
core-Q57n	510	169	CAA	29	2570	0.0113	5-NAA 24-CAN
core-Q57P	510	169	CAA	4	2570	0.0016	1-CCG 3-CCA
core-Q57!	510	169	CAA	4	2570	0.0016	4-TAA
core-Q57Q	510	169	CAA	2	2570	0.0008	2-CAG
core-Q57H	510	169	CAA	3	2570	0.0012	3-CAC
core-P58ni	513	172	CCT	1	2384	0.0004	1-*CTi
core-P58A	513	172	CCT	3	2384	0.0013	3-GCT
core-P58P	513	172	CCT	77	2384	0.0323	11-CCG 62-CCN 3-CCA 1-CCC
core-P58S	513	172	CCT	6	2384	0.0025	6-TCT
core-P58L	513	172	CCT	5	2384	0.0021	5-CTT
core-P58n	513	172	CCT	33	2384	0.0138	33-NCT
core-P58Q	513	172	CCT	1	2384	0.0004	1-CAG
core-P58N	513	172	CCT	1	2384	0.0004	1-AAT
core-P58T	513	172	CCT	3	2384	0.0013	1-ACC 1-ACG 1-ACT
core-P58H	513	172	CCT	16	2384	0.0067	16-CAT
core-P58R	513	172	CCT	1	2384	0.0004	1-CGT
core-P58Pi	513	172	CCT	6	2384	0.0025	1-CCCi 5-CCTi
core-R59n	516	175	CGA	4	2297	0.0017	4-NGA
core-R59R	516	175	CGA	86	2297	0.0374	3-CGC 9-AGA 6-CGT 9-CGG 59-CGN
core-R59!	516	175	CGA	6	2297	0.0026	6-TGA
core-R59C	516	175	CGA	1	2297	0.0004	1-TGT
core-R59G	516	175	CGA	5	2297	0.0022	5-GGA
core-R59Gi	516	175	CGA	1	2297	0.0004	1-GGAi
core-R59P	516	175	CGA	4	2297	0.0017	4-CCA
core-R59Q	516	175	CGA	4	2297	0.0017	4-CAA
core-R59L	516	175	CGA	11	2297	0.0048	10-CTA 1-CTC
core-G60A	519	178	GGT	1	2256	0.0004	1-GCT
core-G60V	519	178	GGT	5	2256	0.0022	5-GTT
core-G60C	519	178	GGT	5	2256	0.0022	5-TGT
core-G60n	519	178	GGT	28	2256	0.0124	28-NGT
core-G60G	519	178	GGT	16	2256	0.0071	8-GGG 3-GGN 5-GGC
core-G60S	519	178	GGT	1	2256	0.0004	1-AGT
core-R61I	522	181	AGA	4	2144	0.0019	4-ATA
core-R61n	522	181	AGA	24	2144	0.0112	24-NGA
core-R61G	522	181	AGA	3	2144	0.0014	3-GGA
core-R61T	522	181	AGA	1	2144	0.0005	1-ACG
core-R61K	522	181	AGA	1	2144	0.0005	1-AAA
core-R61R	522	181	AGA	3	2144	0.0014	1-CGA 1-AGG 1-CGG
core-R61S	522	181	AGA	12	2144	0.0056	5-AGT 7-AGC
core-R62L	525	184	CGT	5	2246	0.0022	5-CTT
core-R62n	525	184	CGT	8	2246	0.0036	6-NGT 1-AGN 1-NTT
core-R62Ri	525	184	CGT	6	2246	0.0027	6-CGTi
core-R62H	525	184	CGT	2	2246	0.0009	2-CAT
core-R62S	525	184	CGT	7	2246	0.0031	7-AGT
core-R62P	525	184	CGT	2	2246	0.0009	2-CCT
core-R62C	525	184	CGT	2	2246	0.0009	2-TGT
core-R62R	525	184	CGT	31	2246	0.0138	7-CGC 8-CGG 16-CGN
core-R62G	525	184	CGT	4	2246	0.0018	4-GGT
core-Q63L	528	187	CAG	1	2102	0.0005	1-CTG
core-Q63R	528	187	CAG	2	2102	0.001	2-CGG
core-Q63E	528	187	CAG	5	2102	0.0024	5-GAG
core-Q63n	528	187	CAG	53	2102	0.0252	40-CAN 13-NAG
core-Q63!	528	187	CAG	5	2102	0.0024	5-TAG
core-Q63K	528	187	CAG	2	2102	0.001	2-AAG
core-Q63H	528	187	CAG	4	2102	0.0019	4-CAT
core-Q63P	528	187	CAG	1	2102	0.0005	1-CCG
core-P64R	531	190	CCT	2	2019	0.001	2-CGT
core-P64L	531	190	CCT	3	2019	0.0015	3-CTT
core-P64S	531	190	CCT	3	2019	0.0015	3-TCT
core-P64n	531	190	CCT	14	2019	0.0069	14-NCT
core-P64H	531	190	CCT	8	2019	0.004	8-CAT
core-P64P	531	190	CCT	101	2019	0.05	4-CCG 95-CCN 2-CCC
core-P64T	531	190	CCT	7	2019	0.0035	7-ACT
core-I65I	534	193	ATC	4	1941	0.0021	1-ATT 3-ATA
core-I65N	534	193	ATC	3	1941	0.0015	3-AAC
core-I65F	534	193	ATC	2	1941	0.001	2-TTC
core-I65n	534	193	ATC	7	1941	0.0036	6-ATN 1-NTC
core-I65T	534	193	ATC	3	1941	0.0015	3-ACC
core-I65S	534	193	ATC	12	1941	0.0062	12-AGC
core-I65V	534	193	ATC	12	1941	0.0062	12-GTC
core-I65L	534	193	ATC	1	1941	0.0005	1-CTC
core-I65M	534	193	ATC	4	1941	0.0021	4-ATG
core-P66G	537	196	CCC	2	1879	0.0011	2-GGC
core-P66P	537	196	CCC	12	1879	0.0064	3-CCT 5-CCG 4-CCA
core-P66H	537	196	CCC	10	1879	0.0053	10-CAC
core-P66S	537	196	CCC	6	1879	0.0032	1-TCG 5-TCC
core-P66T	537	196	CCC	9	1879	0.0048	9-ACC
core-P66D	537	196	CCC	1	1879	0.0005	1-GAC
core-P66Y	537	196	CCC	1	1879	0.0005	1-TAC
core-P66R	537	196	CCC	3	1879	0.0016	3-CGC
core-P66L	537	196	CCC	2	1879	0.0011	2-CTC
core-P66A	537	196	CCC	5	1879	0.0027	5-GCC
core-K67!	540	199	AAG	1	1898	0.0005	1-TAG
core-K67Q	540	199	AAG	4	1898	0.0021	4-CAG
core-K67E	540	199	AAG	2	1898	0.0011	2-GAG
core-K67K	540	199	AAG	3	1898	0.0016	3-AAA
core-K67R	540	199	AAG	3	1898	0.0016	3-AGG
core-K67n	540	199	AAG	34	1898	0.0179	21-AAN 13-NAG
core-K67M	540	199	AAG	2	1898	0.0011	2-ATG
core-K67T	540	199	AAG	7	1898	0.0037	7-ACG
core-K67N	540	199	AAG	4	1898	0.0021	3-AAT 1-AAC
core-A68E	543	202	GCA	5	1882	0.0027	5-GAA
core-A68A	543	202	GCA	116	1882	0.0616	3-GCC 1-GCT 62-GCG 50-GCN
core-A68T	543	202	GCA	5	1882	0.0027	4-ACA 1-ACG
core-A68G	543	202	GCA	5	1882	0.0027	5-GGA
core-A68S	543	202	GCA	3	1882	0.0016	3-TCA
core-A68n	543	202	GCA	23	1882	0.0122	23-NCA
core-A68V	543	202	GCA	4	1882	0.0021	4-GTA
core-A68P	543	202	GCA	4	1882	0.0021	3-CCA 1-CCC
core-R69H	546	205	CGT	2	1865	0.0011	2-CAT
core-R69P	546	205	CGT	1	1865	0.0005	1-CCT
core-R69Q	546	205	CGT	1	1865	0.0005	1-CAG
core-R69Ri	546	205	CGT	1	1865	0.0005	1-CGTi
core-R69S	546	205	CGT	3	1865	0.0016	3-AGT
core-R69C	546	205	CGT	9	1865	0.0048	9-TGT
core-R69R	546	205	CGT	42	1865	0.0225	2-CGA 1-CGC 7-CGG 32-CGN
core-R69G	546	205	CGT	3	1865	0.0016	3-GGT
core-R69n	546	205	CGT	20	1865	0.0107	20-NGT
core-R69L	546	205	CGT	2	1865	0.0011	2-CTT
core-R70n	549	208	CGG	9	1803	0.005	9-NGG
core-R70G	549	208	CGG	2	1803	0.0011	2-GGG
core-R70R	549	208	CGG	64	1803	0.0355	51-CGN 6-AGG 2-CGC 1-AGA 1-CGA 3-CGT
core-R70Q	549	208	CGG	1	1803	0.0006	1-CAG
core-R70P	549	208	CGG	1	1803	0.0006	1-CCC
core-R70ni	549	208	CGG	1	1803	0.0006	1-*GGi
core-R70L	549	208	CGG	11	1803	0.0061	11-CTG
core-R70W	549	208	CGG	4	1803	0.0022	4-TGG
core-P71T	552	211	CCC	6	1709	0.0035	6-ACC
core-P71H	552	211	CCC	6	1709	0.0035	6-CAC
core-P71P	552	211	CCC	13	1709	0.0076	1-CCT 2-CCG 10-CCA
core-P71A	552	211	CCC	3	1709	0.0018	3-GCC
core-P71R	552	211	CCC	4	1709	0.0023	4-CGC
core-P71L	552	211	CCC	2	1709	0.0012	2-CTC
core-P71S	552	211	CCC	6	1709	0.0035	6-TCC
core-E72E	555	214	GAG	3	1792	0.0017	3-GAA
core-E72D	555	214	GAG	3	1792	0.0017	2-GAT 1-GAC
core-E72G	555	214	GAG	4	1792	0.0022	4-GGG
core-E72A	555	214	GAG	3	1792	0.0017	3-GCG
core-E72n	555	214	GAG	8	1792	0.0045	2-GAN 1-NGG 5-NAG
core-E72K	555	214	GAG	2	1792	0.0011	2-AAG
core-E72!	555	214	GAG	12	1792	0.0067	12-TAG
core-E72Q	555	214	GAG	2	1792	0.0011	2-CAG
core-G73V	558	217	GGC	8	1742	0.0046	8-GTC
core-G73G	558	217	GGC	74	1742	0.0425	30-GGT 1-GGG 40-GGN 3-GGA
core-G73D	558	217	GGC	7	1742	0.004	7-GAC
core-G73S	558	217	GGC	2	1742	0.0011	2-AGC
core-G73n	558	217	GGC	10	1742	0.0057	10-NGC
core-G73A	558	217	GGC	2	1742	0.0011	2-GCC
core-G73C	558	217	GGC	13	1742	0.0075	13-TGC
core-G73R	558	217	GGC	1	1742	0.0006	1-CGC
core-R74G	561	220	AGG	2	1769	0.0011	2-GGG
core-R74S	561	220	AGG	7	1769	0.004	7-AGT
core-R74n	561	220	AGG	35	1769	0.0198	10-AGN 25-NGG
core-R74M	561	220	AGG	6	1769	0.0034	6-ATG
core-R74T	561	220	AGG	1	1769	0.0006	1-ACG
core-R74R	561	220	AGG	17	1769	0.0096	10-AGA 7-CGG
core-T75N	564	223	ACC	3	1762	0.0017	3-AAC
core-T75S	564	223	ACC	3	1762	0.0017	3-TCC
core-T75n	564	223	ACC	33	1762	0.0187	33-NCC
core-T75A	564	223	ACC	4	1762	0.0023	4-GCC
core-T75P	564	223	ACC	2	1762	0.0011	2-CCC
core-T75T	564	223	ACC	45	1762	0.0255	6-ACA 7-ACG 31-ACN 1-ACT
core-W76!	567	226	TGG	2	1747	0.0011	1-TAG 1-TGA
core-W76S	567	226	TGG	5	1747	0.0029	4-TCG 1-TCA
core-W76G	567	226	TGG	1	1747	0.0006	1-GGG
core-W76n	567	226	TGG	60	1747	0.0343	10-NGG 50-TGN
core-W76R	567	226	TGG	24	1747	0.0137	1-AGG 23-CGG
core-W76L	567	226	TGG	5	1747	0.0029	5-TTG
core-W76C	567	226	TGG	16	1747	0.0092	2-TGC 14-TGT
core-A77T	570	229	GCT	10	1648	0.0061	1-ACG 9-ACT
core-A77A	570	229	GCT	42	1648	0.0255	2-GCA 23-GCC 4-GCG 13-GCN
core-A77S	570	229	GCT	5	1648	0.003	5-TCT
core-A77D	570	229	GCT	7	1648	0.0042	7-GAT
core-A77n	570	229	GCT	28	1648	0.017	28-NCT
core-A77V	570	229	GCT	5	1648	0.003	5-GTT
core-A77P	570	229	GCT	2	1648	0.0012	2-CCT
core-A77G	570	229	GCT	4	1648	0.0024	4-GGT
core-A77Y	570	229	GCT	1	1648	0.0006	1-TAT
core-Q78!	573	232	CAG	3	1517	0.002	3-TAG
core-Q78E	573	232	CAG	10	1517	0.0066	10-GAG
core-Q78H	573	232	CAG	4	1517	0.0026	2-CAC 2-CAT
core-Q78n	573	232	CAG	25	1517	0.0165	25-CAN
core-Q78R	573	232	CAG	3	1517	0.002	3-CGG
core-Q78Q	573	232	CAG	4	1517	0.0026	4-CAA
core-Q78K	573	232	CAG	7	1517	0.0046	7-AAG
core-Q78P	573	232	CAG	2	1517	0.0013	2-CCG
core-P79P	576	235	CCC	39	1452	0.0269	33-CCT 3-CCG 3-CCA
core-P79H	576	235	CCC	3	1452	0.0021	3-CAC
core-P79T	576	235	CCC	6	1452	0.0041	6-ACC
core-P79Q	576	235	CCC	1	1452	0.0007	1-CAA
core-P79A	576	235	CCC	1	1452	0.0007	1-GCC
core-P79n	576	235	CCC	2	1452	0.0014	2-NCC
core-P79S	576	235	CCC	5	1452	0.0034	5-TCC
core-P79R	576	235	CCC	4	1452	0.0028	4-CGC
core-P79Pi	576	235	CCC	1	1452	0.0007	1-CCCi
core-G80R	579	238	GGG	5	1437	0.0035	4-AGG 1-CGG
core-G80V	579	238	GGG	3	1437	0.0021	3-GTG
core-G80G	579	238	GGG	6	1437	0.0042	2-GGT 3-GGA 1-GGC
core-G80W	579	238	GGG	2	1437	0.0014	2-TGG
core-G80A	579	238	GGG	3	1437	0.0021	3-GCG
core-Y81n	582	241	TAC	64	1484	0.0431	63-NAC 1-TAN
core-Y81F	582	241	TAC	1	1484	0.0007	1-TTC
core-Y81H	582	241	TAC	1	1484	0.0007	1-CAC
core-Y81C	582	241	TAC	1	1484	0.0007	1-TGT
core-Y81S	582	241	TAC	1	1484	0.0007	1-TCC
core-Y81!	582	241	TAC	6	1484	0.004	5-TAG 1-TAA
core-Y81Y	582	241	TAC	98	1484	0.066	98-TAT
core-Y81D	582	241	TAC	2	1484	0.0013	2-GAC
core-P82R	585	244	CCT	4	1479	0.0027	4-CGT
core-P82P	585	244	CCT	9	1479	0.0061	4-CCG 1-CCN 1-CCA 3-CCC
core-P82n	585	244	CCT	35	1479	0.0237	35-NCT
core-P82L	585	244	CCT	2	1479	0.0014	2-CTT
core-P82T	585	244	CCT	3	1479	0.002	3-ACT
core-P82A	585	244	CCT	3	1479	0.002	3-GCT
core-P82S	585	244	CCT	3	1479	0.002	3-TCT
core-P82H	585	244	CCT	3	1479	0.002	3-CAT
core-W83C	588	247	TGG	13	1472	0.0088	6-TGC 7-TGT
core-W83Wi	588	247	TGG	7	1472	0.0048	7-TGGi
core-W83G	588	247	TGG	5	1472	0.0034	5-GGG
core-W83!	588	247	TGG	7	1472	0.0048	3-TAG 4-TGA
core-W83S	588	247	TGG	2	1472	0.0014	2-TCG
core-W83R	588	247	TGG	3	1472	0.002	1-AGG 2-CGG
core-W83n	588	247	TGG	56	1472	0.038	8-NGG 48-TGN
core-W83L	588	247	TGG	9	1472	0.0061	1-CTG 8-TTG
core-P84S	591	250	CCC	7	1346	0.0052	7-TCC
core-P84T	591	250	CCC	1	1346	0.0007	1-ACC
core-P84R	591	250	CCC	2	1346	0.0015	2-CGC
core-P84P	591	250	CCC	9	1346	0.0067	2-CCT 2-CCG 5-CCA
core-P84H	591	250	CCC	9	1346	0.0067	9-CAC
core-L85V	594	253	CTC	4	1408	0.0028	4-GTC
core-L85P	594	253	CTC	8	1408	0.0057	8-CCC
core-L85F	594	253	CTC	3	1408	0.0021	3-TTC
core-L85H	594	253	CTC	1	1408	0.0007	1-CAC
core-L85I	594	253	CTC	4	1408	0.0028	3-ATC 1-ATA
core-L85R	594	253	CTC	8	1408	0.0057	8-CGC
core-L85n	594	253	CTC	2	1408	0.0014	2-NTC
core-L85L	594	253	CTC	37	1408	0.0263	5-CTT 26-CTN 4-CTG 2-CTA
core-Y86n	597	256	TAT	77	1410	0.0546	6-TAN 71-NAT
core-Y86!	597	256	TAT	3	1410	0.0021	2-TAG 1-TAA
core-Y86S	597	256	TAT	1	1410	0.0007	1-TCT
core-Y86H	597	256	TAT	5	1410	0.0035	5-CAT
core-Y86Y	597	256	TAT	34	1410	0.0241	34-TAC
core-Y86N	597	256	TAT	3	1410	0.0021	3-AAT
core-Y86D	597	256	TAT	3	1410	0.0021	3-GAT
core-G87G	600	259	GGC	23	1422	0.0162	2-GGT 4-GGG 8-GGN 9-GGA
core-G87D	600	259	GGC	8	1422	0.0056	8-GAC
core-G87C	600	259	GGC	2	1422	0.0014	2-TGC
core-G87ni	600	259	GGC	2	1422	0.0014	2-GG*i
core-G87V	600	259	GGC	2	1422	0.0014	2-GTC
core-G87A	600	259	GGC	6	1422	0.0042	6-GCC
core-G87S	600	259	GGC	2	1422	0.0014	2-AGC
core-G87n	600	259	GGC	21	1422	0.0148	21-NGC
core-N88K	603	262	AAT	6	1487	0.004	5-AAG 1-AAA
core-N88T	603	262	AAT	1	1487	0.0007	1-ACT
core-N88n	603	262	AAT	38	1487	0.0256	8-AAN 30-NAT
core-N88Y	603	262	AAT	1	1487	0.0007	1-TAT
core-N88A	603	262	AAT	1	1487	0.0007	1-GCT
core-N88D	603	262	AAT	3	1487	0.002	3-GAT
core-N88H	603	262	AAT	11	1487	0.0074	11-CAT
core-N88Q	603	262	AAT	1	1487	0.0007	1-CAG
core-N88N	603	262	AAT	4	1487	0.0027	4-AAC
core-E89E	606	265	GAG	2	1492	0.0013	2-GAA
core-E89!	606	265	GAG	6	1492	0.004	6-TAG
core-E89n	606	265	GAG	9	1492	0.006	9-GAN
core-E89G	606	265	GAG	1	1492	0.0007	1-GGG
core-E89K	606	265	GAG	3	1492	0.002	3-AAG
core-E89Q	606	265	GAG	1	1492	0.0007	1-CAG
core-E89V	606	265	GAG	4	1492	0.0027	4-GTG
core-E89D	606	265	GAG	5	1492	0.0034	3-GAT 2-GAC
core-E89A	606	265	GAG	8	1492	0.0054	8-GCG
core-G90G	609	268	GGT	1366	1441	0.948	2-GGG 8-GGA 1356-GGC
core-G90!	609	268	GGT	1	1441	0.0007	1-TGA
core-G90V	609	268	GGT	2	1441	0.0014	2-GTC
core-G90S	609	268	GGT	2	1441	0.0014	2-AGC
core-G90C	609	268	GGT	6	1441	0.0042	6-TGC
core-G90D	609	268	GGT	1	1441	0.0007	1-GAC
core-G90R	609	268	GGT	4	1441	0.0028	4-CGC
core-C91W	612	271	TGC	1	1490	0.0007	1-TGG
core-C91S	612	271	TGC	3	1490	0.002	3-TCC
core-C91R	612	271	TGC	5	1490	0.0034	5-CGC
core-C91G	612	271	TGC	12	1490	0.0081	12-GGC
core-C91!	612	271	TGC	5	1490	0.0034	5-TGA
core-C91Ci	612	271	TGC	1	1490	0.0007	1-TGCi
core-C91F	612	271	TGC	4	1490	0.0027	4-TTC
core-C91C	612	271	TGC	10	1490	0.0067	10-TGT
core-C91Y	612	271	TGC	1	1490	0.0007	1-TAC
core-C91n	612	271	TGC	20	1490	0.0134	20-NGC
core-G92R	615	274	GGG	2	1485	0.0013	2-AGG
core-G92W	615	274	GGG	5	1485	0.0034	5-TGG
core-G92ni	615	274	GGG	1	1485	0.0007	1-*GGi
core-G92G	615	274	GGG	17	1485	0.0114	4-GGT 11-GGA 2-GGC
core-G92V	615	274	GGG	2	1485	0.0013	2-GTG
core-G92E	615	274	GGG	3	1485	0.002	3-GAG
core-W93!	618	277	TGG	4	1496	0.0027	1-TAG 3-TGA
core-W93R	618	277	TGG	1	1496	0.0007	1-CGG
core-W93C	618	277	TGG	6	1496	0.004	2-TGC 4-TGT
core-W93L	618	277	TGG	2	1496	0.0013	2-TTG
core-W93n	618	277	TGG	31	1496	0.0207	10-NGG 21-TGN
core-W93G	618	277	TGG	3	1496	0.002	3-GGG
core-A94E	621	280	GCG	8	1469	0.0054	8-GAG
core-A94G	621	280	GCG	2	1469	0.0014	2-GGG
core-A94n	621	280	GCG	9	1469	0.0061	9-NCG
core-A94T	621	280	GCG	2	1469	0.0014	2-ACG
core-A94V	621	280	GCG	4	1469	0.0027	4-GTG
core-A94S	621	280	GCG	4	1469	0.0027	4-TCG
core-A94A	621	280	GCG	19	1469	0.0129	2-GCA 4-GCT 13-GCN
core-G95G	624	283	GGA	29	1489	0.0195	1-GGT 3-GGG 22-GGN 3-GGC
core-G95R	624	283	GGA	2	1489	0.0013	2-CGA
core-G95A	624	283	GGA	1	1489	0.0007	1-GCA
core-G95C	624	283	GGA	1	1489	0.0007	1-TGC
core-G95!	624	283	GGA	3	1489	0.002	3-TGA
core-G95n	624	283	GGA	29	1489	0.0195	29-NGA
core-G95E	624	283	GGA	2	1489	0.0013	2-GAA
core-G95V	624	283	GGA	3	1489	0.002	3-GTA
core-W96n	627	286	TGG	27	1456	0.0185	19-NGG 8-TGN
core-W96C	627	286	TGG	5	1456	0.0034	5-TGT
core-W96!	627	286	TGG	1	1456	0.0007	1-TGA
core-W96R	627	286	TGG	2	1456	0.0014	2-AGG
core-W96G	627	286	TGG	1	1456	0.0007	1-GGG
core-W96L	627	286	TGG	1	1456	0.0007	1-TTG
core-L97R	630	289	CTC	3	1366	0.0022	3-CGC
core-L97I	630	289	CTC	2	1366	0.0015	2-ATC
core-L97F	630	289	CTC	2	1366	0.0015	2-TTC
core-L97P	630	289	CTC	4	1366	0.0029	4-CCC
core-L97L	630	289	CTC	14	1366	0.0102	3-CTT 6-CTN 4-CTG 1-CTA
core-L98M	633	292	CTG	2	1426	0.0014	2-ATG
core-L98L	633	292	CTG	26	1426	0.0182	3-CTT 9-CTN 13-TTG 1-CTA
core-L98V	633	292	CTG	5	1426	0.0035	5-GTG
core-L98R	633	292	CTG	3	1426	0.0021	3-CGG
core-L98P	633	292	CTG	1	1426	0.0007	1-CCG
core-L98Q	633	292	CTG	3	1426	0.0021	3-CAG
core-L98n	633	292	CTG	12	1426	0.0084	12-NTG
core-S99F	636	295	TCT	3	1408	0.0021	3-TTT
core-S99C	636	295	TCT	1	1408	0.0007	1-TGT
core-S99S	636	295	TCT	29	1408	0.0206	25-TCN 2-TCG 1-TCC 1-TCA
core-S99n	636	295	TCT	4	1408	0.0028	4-NCT
core-S99Y	636	295	TCT	8	1408	0.0057	8-TAT
core-S99A	636	295	TCT	1	1408	0.0007	1-GCT
core-S99P	636	295	TCT	1	1408	0.0007	1-CCT
core-P100H	639	298	CCC	3	1279	0.0023	3-CAC
core-P100S	639	298	CCC	2	1279	0.0016	2-TCC
core-P100P	639	298	CCC	4	1279	0.0031	1-CCT 3-CCG
core-P100A	639	298	CCC	1	1279	0.0008	1-GCC
core-P100R	639	298	CCC	1	1279	0.0008	1-CGC
core-P100T	639	298	CCC	2	1279	0.0016	2-ACC
core-R101S	642	301	CGT	4	1373	0.0029	4-AGT
core-R101G	642	301	CGT	4	1373	0.0029	4-GGT
core-R101L	642	301	CGT	2	1373	0.0015	2-CTT
core-R101R	642	301	CGT	19	1373	0.0138	1-CGA 7-CGC 5-CGG 6-CGN
core-R101n	642	301	CGT	28	1373	0.0204	28-NGT
core-R101C	642	301	CGT	4	1373	0.0029	4-TGT
core-G102G	645	304	GGC	1250	1322	0.9455	1226-GGT 1-GGG 23-GGN
core-G102R	645	304	GGC	1	1322	0.0008	1-CGC
core-G102C	645	304	GGC	5	1322	0.0038	5-TGT
core-G102V	645	304	GGC	6	1322	0.0045	6-GTT
core-S103S	648	307	TCT	11	1448	0.0076	5-TCG 4-TCC 2-TCA
core-S103n	648	307	TCT	10	1448	0.0069	10-NCT
core-S103T	648	307	TCT	1	1448	0.0007	1-ACT
core-S103V	648	307	TCT	1	1448	0.0007	1-GTT
core-S103A	648	307	TCT	5	1448	0.0035	5-GCT
core-S103Y	648	307	TCT	2	1448	0.0014	2-TAT
core-S103P	648	307	TCT	1	1448	0.0007	1-CCT
core-S103C	648	307	TCT	6	1448	0.0041	6-TGT
core-S103F	648	307	TCT	4	1448	0.0028	4-TTT
core-R104G	651	310	CGG	4	1511	0.0026	4-GGG
core-R104R	651	310	CGG	33	1511	0.0218	3-CGA 3-AGG 3-CGC 4-CGT 20-CGN
core-R104n	651	310	CGG	27	1511	0.0179	27-NGG
core-R104P	651	310	CGG	3	1511	0.002	3-CCG
core-R104Q	651	310	CGG	1	1511	0.0007	1-CAG
core-R104L	651	310	CGG	4	1511	0.0026	4-CTG
core-P105D	654	313	CCT	1	1499	0.0007	1-GAT
core-P105T	654	313	CCT	6	1499	0.004	2-ACC 4-ACT
core-P105R	654	313	CCT	1	1499	0.0007	1-CGT
core-P105A	654	313	CCT	2	1499	0.0013	2-GCT
core-P105L	654	313	CCT	5	1499	0.0033	5-CTT
core-P105H	654	313	CCT	3	1499	0.002	3-CAT
core-P105S	654	313	CCT	3	1499	0.002	3-TCT
core-P105P	654	313	CCT	39	1499	0.026	2-CCG 27-CCN 10-CCC
core-P105n	654	313	CCT	14	1499	0.0093	14-NCT
core-S106G	657	316	AGC	1	1531	0.0007	1-GGT
core-S106N	657	316	AGC	7	1531	0.0046	7-AAC
core-S106T	657	316	AGC	2	1531	0.0013	2-ACC
core-S106S	657	316	AGC	6	1531	0.0039	6-AGT
core-S106Si	657	316	AGC	2	1531	0.0013	2-AGCi
core-S106n	657	316	AGC	73	1531	0.0477	36-AGN 37-NGC
core-S106I	657	316	AGC	3	1531	0.002	3-ATC
core-S106R	657	316	AGC	15	1531	0.0098	5-AGG 8-CGC 2-AGA
core-W107C	660	319	TGG	5	1380	0.0036	2-TGC 3-TGT
core-W107G	660	319	TGG	2	1380	0.0014	2-GGG
core-W107L	660	319	TGG	1	1380	0.0007	1-TTG
core-W107V	660	319	TGG	1	1380	0.0007	1-GTG
core-W107n	660	319	TGG	68	1380	0.0493	25-NGG 43-TGN
core-W107S	660	319	TGG	3	1380	0.0022	2-TCG 1-TCC
core-W107R	660	319	TGG	4	1380	0.0029	1-AGG 3-CGG
core-G108C	663	322	GGC	7	1352	0.0052	6-TGC 1-TGT
core-G108D	663	322	GGC	1	1352	0.0007	1-GAC
core-G108n	663	322	GGC	23	1352	0.017	23-NGC
core-G108R	663	322	GGC	1	1352	0.0007	1-CGC
core-G108S	663	322	GGC	1	1352	0.0007	1-AGC
core-G108V	663	322	GGC	3	1352	0.0022	3-GTC
core-G108G	663	322	GGC	16	1352	0.0118	6-GGT 8-GGN 2-GGA
core-P109T	666	325	CCC	6	1305	0.0046	6-ACC
core-P109A	666	325	CCC	2	1305	0.0015	2-GCC
core-P109L	666	325	CCC	2	1305	0.0015	2-CTC
core-P109R	666	325	CCC	2	1305	0.0015	2-CGC
core-P109H	666	325	CCC	3	1305	0.0023	3-CAC
core-P109P	666	325	CCC	8	1305	0.0061	5-CCT 2-CCG 1-CCA
core-P109S	666	325	CCC	9	1305	0.0069	9-TCC
core-T110I	669	328	ACA	7	1395	0.005	7-ATA
core-T110P	669	328	ACA	2	1395	0.0014	2-CCA
core-T110K	669	328	ACA	5	1395	0.0036	5-AAA
core-T110R	669	328	ACA	2	1395	0.0014	2-AGA
core-T110n	669	328	ACA	6	1395	0.0043	6-NCA
core-T110S	669	328	ACA	1	1395	0.0007	1-TCA
core-T110T	669	328	ACA	67	1395	0.048	4-ACC 15-ACG 47-ACN 1-ACT
core-D111H	672	331	GAC	1	1330	0.0008	1-CAC
core-D111Y	672	331	GAC	4	1330	0.003	4-TAC
core-D111V	672	331	GAC	1	1330	0.0008	1-GTC
core-D111A	672	331	GAC	2	1330	0.0015	2-GCC
core-D111G	672	331	GAC	3	1330	0.0023	3-GGC
core-D111N	672	331	GAC	2	1330	0.0015	2-AAC
core-D111D	672	331	GAC	1	1330	0.0008	1-GAT
core-D111n	672	331	GAC	5	1330	0.0038	1-GAN 4-NAC
core-D111E	672	331	GAC	2	1330	0.0015	1-GAG 1-GAA
core-P112R	675	334	CCC	3	1229	0.0024	3-CGC
core-P112P	675	334	CCC	10	1229	0.0081	2-CCT 3-CCG 5-CCA
core-P112S	675	334	CCC	1	1229	0.0008	1-TCC
core-P112T	675	334	CCC	3	1229	0.0024	3-ACC
core-P112H	675	334	CCC	6	1229	0.0049	6-CAC
core-R113W	678	337	CGG	1	1223	0.0008	1-TGG
core-R113Q	678	337	CGG	3	1223	0.0025	3-CAG
core-R113n	678	337	CGG	8	1223	0.0065	8-NGG
core-R113L	678	337	CGG	2	1223	0.0016	2-CTG
core-R113R	678	337	CGG	33	1223	0.027	2-AGG 8-CGT 23-CGN
core-R113G	678	337	CGG	1	1223	0.0008	1-GGG
core-R114C	681	340	CGT	1	1172	0.0009	1-TGT
core-R114P	681	340	CGT	1	1172	0.0009	1-CCT
core-R114L	681	340	CGT	3	1172	0.0026	3-CTT
core-R114n	681	340	CGT	28	1172	0.0239	28-NGT
core-R114R	681	340	CGT	5	1172	0.0043	2-CGC 3-CGG
core-R114H	681	340	CGT	1	1172	0.0009	1-CAT
core-R114S	681	340	CGT	1	1172	0.0009	1-AGT
core-R115T	684	343	AGG	1	1184	0.0008	1-ACG
core-R115M	684	343	AGG	4	1184	0.0034	4-ATG
core-R115K	684	343	AGG	1	1184	0.0008	1-AAG
core-R115n	684	343	AGG	32	1184	0.027	11-AGN 21-NGG
core-R115S	684	343	AGG	7	1184	0.0059	3-AGT 4-AGC
core-R115R	684	343	AGG	3	1184	0.0025	1-AGA 2-CGG
core-S116L	687	346	TCG	1	1152	0.0009	1-TTG
core-S116T	687	346	TCG	2	1152	0.0017	2-ACG
core-S116!	687	346	TCG	3	1152	0.0026	3-TAG
core-S116A	687	346	TCG	38	1152	0.033	38-GCG
core-S116n	687	346	TCG	3	1152	0.0026	3-NCG
core-S116S	687	346	TCG	20	1152	0.0174	14-TCN 1-TCT 3-TCC 2-TCA
core-S116W	687	346	TCG	2	1152	0.0017	2-TGG
core-R117C	690	349	CGC	2	1168	0.0017	2-TGC
core-R117H	690	349	CGC	2	1168	0.0017	2-CAC
core-R117n	690	349	CGC	14	1168	0.012	1-NGA 13-NGC
core-R117G	690	349	CGC	1	1168	0.0009	1-GGC
core-R117R	690	349	CGC	7	1168	0.006	2-CGA 1-CGT 4-CGG
core-R117L	690	349	CGC	7	1168	0.006	7-CTC
core-N118n	693	352	AAT	56	1222	0.0458	56-NAT
core-N118T	693	352	AAT	4	1222	0.0033	4-ACT
core-N118N	693	352	AAT	13	1222	0.0106	13-AAC
core-N118K	693	352	AAT	2	1222	0.0016	1-AAG 1-AAA
core-N118S	693	352	AAT	2	1222	0.0016	2-AGT
core-N118Y	693	352	AAT	1	1222	0.0008	1-TAT
core-L119!	696	355	TTG	2	1239	0.0016	2-TAG
core-L119W	696	355	TTG	3	1239	0.0024	3-TGG
core-L119n	696	355	TTG	17	1239	0.0137	17-TTN
core-L119V	696	355	TTG	5	1239	0.004	5-GTG
core-L119F	696	355	TTG	5	1239	0.004	5-TTT
core-L119L	696	355	TTG	27	1239	0.0218	27-CTG
core-L119S	696	355	TTG	2	1239	0.0016	2-TCG
core-G120R	699	358	GGT	4	1293	0.0031	4-CGT
core-G120A	699	358	GGT	3	1293	0.0023	3-GCT
core-G120n	699	358	GGT	21	1293	0.0162	21-NGT
core-G120G	699	358	GGT	13	1293	0.0101	2-GGG 10-GGN 1-GGA
core-G120S	699	358	GGT	2	1293	0.0015	2-AGT
core-G120D	699	358	GGT	2	1293	0.0015	2-GAT
core-G120C	699	358	GGT	8	1293	0.0062	8-TGT
core-G120V	699	358	GGT	5	1293	0.0039	5-GTT
core-K121N	702	361	AAG	1	1248	0.0008	1-AAT
core-K121T	702	361	AAG	7	1248	0.0056	1-ACA 6-ACG
core-K121n	702	361	AAG	14	1248	0.0112	13-NAG 1-NAT
core-K121Q	702	361	AAG	2	1248	0.0016	2-CAG
core-K121Ki	702	361	AAG	1	1248	0.0008	1-AAGi
core-K121R	702	361	AAG	1	1248	0.0008	1-AGG
core-K121K	702	361	AAG	2	1248	0.0016	2-AAA
core-V122V	705	364	GTC	9	1228	0.0073	3-GTA 1-GTT 1-GTN 4-GTG
core-V122D	705	364	GTC	2	1228	0.0016	2-GAC
core-V122I	705	364	GTC	1	1228	0.0008	1-ATC
core-V122G	705	364	GTC	4	1228	0.0033	2-GGT 2-GGC
core-V122F	705	364	GTC	6	1228	0.0049	6-TTC
core-V122L	705	364	GTC	4	1228	0.0033	4-CTC
core-I123I	708	367	ATC	5	1218	0.0041	5-ATA
core-I123L	708	367	ATC	5	1218	0.0041	5-CTC
core-I123M	708	367	ATC	3	1218	0.0025	3-ATG
core-I123V	708	367	ATC	2	1218	0.0016	2-GTC
core-I123G	708	367	ATC	1	1218	0.0008	1-GGC
core-I123S	708	367	ATC	4	1218	0.0033	4-AGC
core-I123n	708	367	ATC	18	1218	0.0148	18-ATN
core-D124n	711	370	GAT	12	1186	0.0101	12-NAT
core-D124E	711	370	GAT	5	1186	0.0042	2-GAG 3-GAA
core-D124Y	711	370	GAT	7	1186	0.0059	7-TAT
core-D124V	711	370	GAT	1	1186	0.0008	1-GTT
core-D124D	711	370	GAT	1	1186	0.0008	1-GAC
core-D124A	711	370	GAT	5	1186	0.0042	5-GCT
core-T125P	714	373	ACC	4	1216	0.0033	4-CCC
core-T125A	714	373	ACC	1	1216	0.0008	1-GCC
core-T125N	714	373	ACC	3	1216	0.0025	3-AAC
core-T125T	714	373	ACC	11	1216	0.009	2-ACA 1-ACG 7-ACN 1-ACT
core-T125S	714	373	ACC	2	1216	0.0016	2-AGC
core-T125n	714	373	ACC	13	1216	0.0107	13-NCC
core-L126R	717	376	CTT	4	1075	0.0037	1-CGA 3-CGC
core-L126P	717	376	CTT	4	1075	0.0037	4-CCC
core-L126L	717	376	CTT	1062	1075	0.9879	48-CTN 1-CTG 7-CTA 1006-CTC
core-L126I	717	376	CTT	4	1075	0.0037	4-ATC
core-T127n	720	379	ACG	5	1019	0.0049	5-NCG
core-T127T	720	379	ACG	22	1019	0.0216	1-ACC 1-ACA 20-ACN
core-T127S	720	379	ACG	1	1019	0.001	1-TCG
core-T127K	720	379	ACG	4	1019	0.0039	4-AAG
core-T127R	720	379	ACG	3	1019	0.0029	3-AGG
core-T127A	720	379	ACG	3	1019	0.0029	3-GCG
core-T127P	720	379	ACG	2	1019	0.002	1-CCG 1-CCN
core-C128!	723	382	TGC	5	977	0.0051	5-TGA
core-C128S	723	382	TGC	2	977	0.002	1-AGC 1-TCC
core-C128G	723	382	TGC	5	977	0.0051	5-GGC
core-C128F	723	382	TGC	7	977	0.0072	7-TTC
core-C128n	723	382	TGC	15	977	0.0154	15-NGC
core-C128C	723	382	TGC	35	977	0.0358	35-TGT
core-G129C	726	385	GGC	1	964	0.001	1-TGC
core-G129A	726	385	GGC	3	964	0.0031	3-GCC
core-G129R	726	385	GGC	1	964	0.001	1-CGC
core-G129V	726	385	GGC	3	964	0.0031	3-GTC
core-G129n	726	385	GGC	17	964	0.0176	17-NGC
core-G129S	726	385	GGC	1	964	0.001	1-AGC
core-G129G	726	385	GGC	39	964	0.0405	3-GGT 3-GGG 30-GGN 3-GGA
core-F130n	729	388	TTC	14	926	0.0151	14-TTN
core-F130F	729	388	TTC	1	926	0.0011	1-TTT
core-F130Y	729	388	TTC	2	926	0.0022	2-TAC
core-F130L	729	388	TTC	1	926	0.0011	1-TTA
core-F130V	729	388	TTC	2	926	0.0022	2-GTC
core-A131G	732	391	GCC	2	890	0.0022	2-GGC
core-A131D	732	391	GCC	2	890	0.0022	2-GAC
core-A131A	732	391	GCC	37	890	0.0416	3-GCA 2-GCT 1-GCG 31-GCN
core-A131T	732	391	GCC	3	890	0.0034	3-ACC
core-A131V	732	391	GCC	2	890	0.0022	2-GTC
core-A131S	732	391	GCC	2	890	0.0022	2-TCC
core-A131n	732	391	GCC	7	890	0.0079	7-NCC
core-A131P	732	391	GCC	2	890	0.0022	2-CCC
core-D132Y	735	394	GAC	6	846	0.0071	1-TAT 5-TAC
core-D132N	735	394	GAC	1	846	0.0012	1-AAC
core-D132D	735	394	GAC	1	846	0.0012	1-GAT
core-D132H	735	394	GAC	3	846	0.0035	3-CAC
core-D132E	735	394	GAC	2	846	0.0024	1-GAG 1-GAA
core-D132A	735	394	GAC	3	846	0.0035	2-GCC 1-GCG
core-D132n	735	394	GAC	10	846	0.0118	10-NAC
core-L133V	738	397	CTC	1	857	0.0012	1-GTC
core-L133H	738	397	CTC	2	857	0.0023	2-CAC
core-L133L	738	397	CTC	34	857	0.0397	6-CTT 25-CTN 1-CTG 2-CTA
core-L133n	738	397	CTC	11	857	0.0128	11-NTC
core-L133I	738	397	CTC	1	857	0.0012	1-ATC
core-L133C	738	397	CTC	1	857	0.0012	1-TGC
core-L133R	738	397	CTC	2	857	0.0023	2-CGC
core-L133P	738	397	CTC	11	857	0.0128	11-CCC
core-M134V	741	400	ATG	2	858	0.0023	2-GTG
core-M134I	741	400	ATG	4	858	0.0047	2-ATT 1-ATC 1-ATA
core-M134n	741	400	ATG	8	858	0.0093	8-ATN
core-M134K	741	400	ATG	1	858	0.0012	1-AAG
core-M134L	741	400	ATG	4	858	0.0047	2-CTG 2-TTG
core-M134T	741	400	ATG	3	858	0.0035	3-ACG
core-M134R	741	400	ATG	4	858	0.0047	4-AGG
core-G135A	744	403	GGG	2	861	0.0023	2-GCG
core-G135G	744	403	GGG	1	861	0.0012	1-GGT
core-G135W	744	403	GGG	4	861	0.0046	4-TGG
core-G135R	744	403	GGG	2	861	0.0023	1-CGC 1-CGG
core-G135V	744	403	GGG	5	861	0.0058	1-GTC 4-GTG
core-G135E	744	403	GGG	2	861	0.0023	2-GAG
core-Y136D	747	406	TAC	2	874	0.0023	1-GAT 1-GAC
core-Y136H	747	406	TAC	2	874	0.0023	2-CAC
core-Y136Y	747	406	TAC	19	874	0.0217	19-TAT
core-Y136!	747	406	TAC	1	874	0.0011	1-TAA
core-Y136N	747	406	TAC	1	874	0.0011	1-AAC
core-Y136n	747	406	TAC	6	874	0.0069	2-NAC 4-TAN
core-Y136F	747	406	TAC	1	874	0.0011	1-TTC
core-Y136C	747	406	TAC	1	874	0.0011	1-TGC
core-Y136S	747	406	TAC	4	874	0.0046	2-TCC 2-TCA
core-I137I	750	409	ATA	3	871	0.0034	3-ATC
core-I137n	750	409	ATA	35	871	0.0402	35-ATN
core-I137R	750	409	ATA	2	871	0.0023	2-AGA
core-I137L	750	409	ATA	2	871	0.0023	2-CTA
core-I137M	750	409	ATA	2	871	0.0023	2-ATG
core-P138n	753	412	CCG	17	858	0.0198	17-NCG
core-P138Q	753	412	CCG	2	858	0.0023	2-CAG
core-P138T	753	412	CCG	3	858	0.0035	3-ACG
core-P138R	753	412	CCG	3	858	0.0035	3-CGG
core-P138P	753	412	CCG	15	858	0.0175	2-CCT 7-CCN 1-CCA 5-CCC
core-L139F	756	415	CTC	1	813	0.0012	1-TTC
core-L139I	756	415	CTC	1	813	0.0012	1-ATC
core-L139H	756	415	CTC	1	813	0.0012	1-CAC
core-L139L	756	415	CTC	31	813	0.0381	3-CTT 24-CTN 4-CTA
core-L139R	756	415	CTC	1	813	0.0012	1-CGC
core-L139V	756	415	CTC	3	813	0.0037	3-GTC
core-L139P	756	415	CTC	1	813	0.0012	1-CCC
core-V140F	759	418	GTC	3	770	0.0039	3-TTC
core-V140A	759	418	GTC	10	770	0.013	10-GCC
core-V140L	759	418	GTC	1	770	0.0013	1-CTC
core-V140V	759	418	GTC	28	770	0.0364	1-GTA 2-GTT 23-GTN 2-GTG
core-V140n	759	418	GTC	4	770	0.0052	4-NTC
core-V140I	759	418	GTC	1	770	0.0013	1-ATC
core-V140G	759	418	GTC	1	770	0.0013	1-GGC
core-V140ni	759	418	GTC	1	770	0.0013	1-GT*i
core-G141G	762	421	GGC	5	756	0.0066	2-GGG 3-GGA
core-G141C	762	421	GGC	5	756	0.0066	5-TGC
core-G141V	762	421	GGC	6	756	0.0079	6-GTC
core-G141D	762	421	GGC	2	756	0.0026	2-GAC
core-G141n	762	421	GGC	6	756	0.0079	6-NGC
core-G141S	762	421	GGC	8	756	0.0106	8-AGC
core-G141R	762	421	GGC	7	756	0.0093	7-CGC
core-G141A	762	421	GGC	5	756	0.0066	5-GCC
core-A142D	765	424	GCC	3	722	0.0042	3-GAC
core-A142S	765	424	GCC	6	722	0.0083	6-TCC
core-A142A	765	424	GCC	20	722	0.0277	2-GCA 3-GCG 15-GCN
core-A142G	765	424	GCC	1	722	0.0014	1-GGC
core-A142P	765	424	GCC	8	722	0.0111	1-CCT 7-CCC
core-A142V	765	424	GCC	1	722	0.0014	1-GTC
core-P143T	768	427	CCT	1	658	0.0015	1-ACC
core-P143ni	768	427	CCT	1	658	0.0015	1-CC*i
core-P143P	768	427	CCT	649	658	0.9863	2-CCG 37-CCN 2-CCA 608-CCC
core-P143H	768	427	CCT	2	658	0.003	2-CAC
core-P143Y	768	427	CCT	1	658	0.0015	1-TAC
core-P143G	768	427	CCT	2	658	0.003	2-GGC
core-L144n	771	430	CTT	6	735	0.0082	6-NTT
core-L144V	771	430	CTT	2	735	0.0027	2-GTT
core-L144I	771	430	CTT	1	735	0.0014	1-ATT
core-L144R	771	430	CTT	2	735	0.0027	2-CGT
core-L144L	771	430	CTT	9	735	0.0122	2-CTN 3-CTG 2-CTA 2-CTC
core-G145A	774	433	GGA	6	731	0.0082	6-GCA
core-G145R	774	433	GGA	2	731	0.0027	2-AGA
core-G145n	774	433	GGA	4	731	0.0055	4-NGA
core-G145G	774	433	GGA	48	731	0.0657	27-GGG 13-GGN 8-GGC
core-G145V	774	433	GGA	1	731	0.0014	1-GTG
core-G145!	774	433	GGA	2	731	0.0027	2-TGA
core-G146V	777	436	GGC	1	771	0.0013	1-GTC
core-G146R	777	436	GGC	3	771	0.0039	3-CGC
core-G146A	777	436	GGC	2	771	0.0026	2-GCC
core-G146n	777	436	GGC	15	771	0.0195	15-NGC
core-G146C	777	436	GGC	1	771	0.0013	1-TGC
core-G146D	777	436	GGC	1	771	0.0013	1-GAC
core-G146S	777	436	GGC	1	771	0.0013	1-AGC
core-G146G	777	436	GGC	17	771	0.022	3-GGT 1-GGG 13-GGN
core-A147A	780	439	GCT	4	803	0.005	4-GCG
core-A147V	780	439	GCT	2	803	0.0025	2-GTT
core-A147n	780	439	GCT	13	803	0.0162	13-NCT
core-A147G	780	439	GCT	1	803	0.0012	1-GGT
core-A147P	780	439	GCT	9	803	0.0112	9-CCT
core-A147T	780	439	GCT	3	803	0.0037	3-ACT
core-A147S	780	439	GCT	1	803	0.0012	1-TCT
core-A148F	783	442	GCC	1	847	0.0012	1-TTT
core-A148P	783	442	GCC	3	847	0.0035	3-CCC
core-A148G	783	442	GCC	5	847	0.0059	5-GGC
core-A148S	783	442	GCC	4	847	0.0047	4-TCC
core-A148T	783	442	GCC	2	847	0.0024	2-ACC
core-A148A	783	442	GCC	11	847	0.013	5-GCA 1-GCT 1-GCG 4-GCN
core-A148D	783	442	GCC	5	847	0.0059	5-GAC
core-A148n	783	442	GCC	14	847	0.0165	14-NCC
core-R149S	786	445	AGG	5	842	0.0059	4-AGT 1-AGC
core-R149M	786	445	AGG	6	842	0.0071	6-ATG
core-R149P	786	445	AGG	1	842	0.0012	1-CCG
core-R149G	786	445	AGG	1	842	0.0012	1-GGG
core-R149n	786	445	AGG	18	842	0.0214	13-AGN 5-NGG
core-R149R	786	445	AGG	3	842	0.0036	2-AGA 1-CGG
core-A150P	789	448	GCC	3	808	0.0037	3-CCC
core-A150n	789	448	GCC	10	808	0.0124	10-NCC
core-A150A	789	448	GCC	23	808	0.0285	6-GCA 4-GCG 13-GCN
core-A150G	789	448	GCC	1	808	0.0012	1-GGC
core-A150S	789	448	GCC	3	808	0.0037	3-TCC
core-A150I	789	448	GCC	1	808	0.0012	1-ATC
core-A150V	789	448	GCC	10	808	0.0124	1-GTA 9-GTC
core-A150D	789	448	GCC	4	808	0.005	4-GAC
core-L151V	792	451	CTG	2	897	0.0022	2-GTG
core-L151L	792	451	CTG	22	897	0.0245	2-CTT 8-CTN 6-TTG 2-CTA 4-CTC
core-L151Q	792	451	CTG	1	897	0.0011	1-CAG
core-L151P	792	451	CTG	4	897	0.0045	4-CCG
core-L151n	792	451	CTG	42	897	0.0468	42-NTG
core-L151R	792	451	CTG	4	897	0.0045	4-CGG
core-A152T	795	454	GCG	2	944	0.0021	1-ACA 1-ACG
core-A152P	795	454	GCG	1	944	0.0011	1-CCG
core-A152A	795	454	GCG	14	944	0.0148	4-GCA 2-GCC 1-GCT 7-GCN
core-A152V	795	454	GCG	1	944	0.0011	1-GTG
core-A152n	795	454	GCG	16	944	0.0169	1-NCT 15-NCG
core-A152E	795	454	GCG	1	944	0.0011	1-GAG
core-A152S	795	454	GCG	3	944	0.0032	3-TCG
core-A152G	795	454	GCG	5	944	0.0053	4-GGG 1-GGC
core-H153L	798	457	CAT	1	965	0.001	1-CTC
core-H153n	798	457	CAT	11	965	0.0114	11-NAT
core-H153D	798	457	CAT	4	965	0.0041	2-GAT 2-GAC
core-H153P	798	457	CAT	5	965	0.0052	5-CCC
core-H153Q	798	457	CAT	3	965	0.0031	3-CAG
core-H153N	798	457	CAT	28	965	0.029	2-AAT 26-AAC
core-H153Y	798	457	CAT	1	965	0.001	1-TAC
core-H153H	798	457	CAT	571	965	0.5917	571-CAC
core-G154D	801	460	GGC	1	964	0.001	1-GAC
core-G154C	801	460	GGC	3	964	0.0031	3-TGC
core-G154P	801	460	GGC	1	964	0.001	1-CCC
core-G154G	801	460	GGC	6	964	0.0062	4-GGN 2-GGA
core-G154S	801	460	GGC	5	964	0.0052	5-AGC
core-G154n	801	460	GGC	3	964	0.0031	3-NGC
core-G154F	801	460	GGC	1	964	0.001	1-TTC
core-G154R	801	460	GGC	2	964	0.0021	2-CGC
core-V155V	804	463	GTC	31	1018	0.0305	4-GTA 2-GTT 24-GTN 1-GTG
core-V155G	804	463	GTC	1	1018	0.001	1-GGC
core-V155D	804	463	GTC	1	1018	0.001	1-GAC
core-V155F	804	463	GTC	3	1018	0.0029	3-TTC
core-V155I	804	463	GTC	3	1018	0.0029	3-ATC
core-V155L	804	463	GTC	4	1018	0.0039	4-CTC
core-R156n	807	466	CGG	27	1076	0.0251	27-NGG
core-R156G	807	466	CGG	1	1076	0.0009	1-GGG
core-R156R	807	466	CGG	10	1076	0.0093	2-CGA 1-AGG 1-CGT 6-CGN
core-R156L	807	466	CGG	2	1076	0.0019	2-CTG
core-V157V	810	469	GTT	26	1093	0.0238	13-GTC 11-GTN 2-GTG
core-V157G	810	469	GTT	4	1093	0.0037	4-GGT
core-V157A	810	469	GTT	3	1093	0.0027	3-GCT
core-V157F	810	469	GTT	1	1093	0.0009	1-TTT
core-L158P	813	472	CTG	1	1131	0.0009	1-CCG
core-L158n	813	472	CTG	25	1131	0.0221	2-NTT 23-NTG
core-L158Q	813	472	CTG	2	1131	0.0018	2-CAG
core-L158R	813	472	CTG	2	1131	0.0018	2-CGG
core-L158ni	813	472	CTG	1	1131	0.0009	1-CT*i
core-L158L	813	472	CTG	19	1131	0.0168	1-CTT 13-CTN 1-TTG 4-CTA
core-L158A	813	472	CTG	1	1131	0.0009	1-GCA
core-L158V	813	472	CTG	2	1131	0.0018	2-GTG
core-L158M	813	472	CTG	2	1131	0.0018	2-ATG
core-E159Q	816	475	GAA	2	1270	0.0016	1-CAA 1-CAG
core-E159K	816	475	GAA	1	1270	0.0008	1-AAA
core-E159n	816	475	GAA	62	1270	0.0488	39-GAN 23-NAA
core-E159E	816	475	GAA	3	1270	0.0024	3-GAG
core-E159H	816	475	GAA	1	1270	0.0008	1-CAC
core-E159!	816	475	GAA	1	1270	0.0008	1-TAA
core-E159G	816	475	GAA	2	1270	0.0016	2-GGA
core-E159Ki	816	475	GAA	1	1270	0.0008	1-AAAi
core-E159D	816	475	GAA	6	1270	0.0047	1-GAT 5-GAC
core-E159V	816	475	GAA	1	1270	0.0008	1-GTA
core-D160Y	819	478	GAC	2	1312	0.0015	2-TAC
core-D160E	819	478	GAC	2	1312	0.0015	1-GAG 1-GAA
core-D160n	819	478	GAC	30	1312	0.0229	2-GAN 28-NAC
core-D160D	819	478	GAC	7	1312	0.0053	7-GAT
core-D160A	819	478	GAC	3	1312	0.0023	3-GCC
core-D160H	819	478	GAC	3	1312	0.0023	3-CAC
core-D160N	819	478	GAC	2	1312	0.0015	2-AAC
core-G161S	822	481	GGC	3	1410	0.0021	3-AGC
core-G161A	822	481	GGC	2	1410	0.0014	2-GCC
core-G161C	822	481	GGC	6	1410	0.0043	6-TGC
core-G161R	822	481	GGC	1	1410	0.0007	1-CGC
core-G161n	822	481	GGC	53	1410	0.0376	53-NGC
core-G161D	822	481	GGC	2	1410	0.0014	2-GAC
core-G161V	822	481	GGC	2	1410	0.0014	2-GTC
core-G161G	822	481	GGC	9	1410	0.0064	3-GGT 2-GGN 4-GGA
core-V162ni	825	484	GTG	2	1439	0.0014	2-GT*i
core-V162A	825	484	GTG	1	1439	0.0007	1-GCG
core-V162V	825	484	GTG	12	1439	0.0083	1-GTA 2-GTC 3-GTT 6-GTN
core-V162L	825	484	GTG	3	1439	0.0021	1-CTG 2-TTG
core-V162G	825	484	GTG	1	1439	0.0007	1-GGG
core-V162n	825	484	GTG	1	1439	0.0007	1-NTG
core-V162M	825	484	GTG	1	1439	0.0007	1-ATG
core-N163S	828	487	AAC	1	1548	0.0006	1-AGC
core-N163Y	828	487	AAC	2	1548	0.0013	2-TAC
core-N163n	828	487	AAC	52	1548	0.0336	50-NAC 2-AAN
core-N163N	828	487	AAC	7	1548	0.0045	7-AAT
core-N163H	828	487	AAC	8	1548	0.0052	8-CAC
core-N163K	828	487	AAC	3	1548	0.0019	3-AAA
core-N163D	828	487	AAC	2	1548	0.0013	2-GAC
core-Y164H	831	490	TAT	2	1644	0.0012	2-CAT
core-Y164!	831	490	TAT	6	1644	0.0036	4-TAG 2-TAA
core-Y164Y	831	490	TAT	56	1644	0.0341	56-TAC
core-Y164S	831	490	TAT	3	1644	0.0018	3-TCT
core-Y164C	831	490	TAT	1	1644	0.0006	1-TGT
core-Y164n	831	490	TAT	95	1644	0.0578	1-NAG 94-NAT
core-A165V	834	493	GCA	6	1779	0.0034	6-GTA
core-A165G	834	493	GCA	1	1779	0.0006	1-GGA
core-A165A	834	493	GCA	35	1779	0.0197	4-GCC 1-GCT 17-GCG 13-GCN
core-A165T	834	493	GCA	7	1779	0.0039	7-ACA
core-A165S	834	493	GCA	3	1779	0.0017	3-TCA
core-A165P	834	493	GCA	5	1779	0.0028	5-CCA
core-A165n	834	493	GCA	59	1779	0.0332	59-NCA
core-A165E	834	493	GCA	4	1779	0.0022	4-GAA
core-T166P	837	496	ACA	4	1872	0.0021	4-CCA
core-T166I	837	496	ACA	3	1872	0.0016	3-ATA
core-T166T	837	496	ACA	58	1872	0.031	6-ACC 1-ACG 48-ACN 3-ACT
core-T166K	837	496	ACA	1	1872	0.0005	1-AAA
core-T166Ai	837	496	ACA	1	1872	0.0005	1-GCAi
core-T166S	837	496	ACA	1	1872	0.0005	1-TCA
core-T166Ti	837	496	ACA	1	1872	0.0005	1-ACAi
core-T166n	837	496	ACA	35	1872	0.0187	35-NCA
core-G167W	840	499	GGG	5	1869	0.0027	5-TGG
core-G167V	840	499	GGG	4	1869	0.0021	4-GTG
core-G167C	840	499	GGG	1	1869	0.0005	1-TGT
core-G167G	840	499	GGG	8	1869	0.0043	5-GGT 3-GGA
core-G167A	840	499	GGG	1	1869	0.0005	1-GCG
core-G167R	840	499	GGG	2	1869	0.0011	2-CGG
core-N168I	843	502	AAC	1	1945	0.0005	1-ATT
core-N168Y	843	502	AAC	1	1945	0.0005	1-TAT
core-N168N	843	502	AAC	1912	1945	0.983	1912-AAT
core-N168D	843	502	AAC	1	1945	0.0005	1-GAT
core-N168T	843	502	AAC	10	1945	0.0051	1-ACG 9-ACT
core-N168H	843	502	AAC	4	1945	0.0021	4-CAT
core-N168S	843	502	AAC	3	1945	0.0015	3-AGT
core-N168K	843	502	AAC	5	1945	0.0026	4-AAG 1-AAA
core-L169F	846	505	CTT	2	2038	0.001	2-TTT
core-L169L	846	505	CTT	7	2038	0.0034	1-CTN 3-CTG 3-CTC
core-L169H	846	505	CTT	1	2038	0.0005	1-CAT
core-L169I	846	505	CTT	2	2038	0.001	2-ATT
core-L169Li	846	505	CTT	1	2038	0.0005	1-CTTi
core-L169P	846	505	CTT	2	2038	0.001	2-CCT
core-L169R	846	505	CTT	2	2038	0.001	2-CGT
core-L169n	846	505	CTT	33	2038	0.0162	33-NTT
core-L169V	846	505	CTT	4	2038	0.002	4-GTT
core-P170n	849	508	CCT	87	2250	0.0387	1-NNT 85-NCT 1-NAT
core-P170L	849	508	CCT	3	2250	0.0013	1-CTT 2-CTC
core-P170H	849	508	CCT	10	2250	0.0044	4-CAC 6-CAT
core-P170T	849	508	CCT	7	2250	0.0031	3-ACC 4-ACT
core-P170P	849	508	CCT	622	2250	0.2764	5-CCG 10-CCN 3-CCA 604-CCC
core-P170S	849	508	CCT	4	2250	0.0018	4-TCT
core-P170Pi	849	508	CCT	2	2250	0.0009	2-CCTi
core-G171V	852	511	GGT	6	2278	0.0026	6-GTT
core-G171n	852	511	GGT	17	2278	0.0075	17-NGT
core-G171S	852	511	GGT	4	2278	0.0018	4-AGT
core-G171R	852	511	GGT	2	2278	0.0009	2-CGT
core-G171A	852	511	GGT	2	2278	0.0009	2-GCT
core-G171C	852	511	GGT	7	2278	0.0031	7-TGT
core-G171G	852	511	GGT	22	2278	0.0097	2-GGG 17-GGN 2-GGA 1-GGC
core-G171ni	852	511	GGT	2	2278	0.0009	2-*GTi
core-C172n	855	514	TGC	40	2266	0.0177	12-TGN 28-NGC
core-C172G	855	514	TGC	2	2266	0.0009	2-GGC
core-C172C	855	514	TGC	1	2266	0.0004	1-TGT
core-C172W	855	514	TGC	1	2266	0.0004	1-TGG
core-C172F	855	514	TGC	2	2266	0.0009	2-TTC
core-C172!	855	514	TGC	3	2266	0.0013	3-TGA
core-C172ni	855	514	TGC	3	2266	0.0013	3-T*Ci
core-C172R	855	514	TGC	1	2266	0.0004	1-CGC
core-S173T	858	517	TCT	1	2458	0.0004	1-ACT
core-S173P	858	517	TCT	4	2458	0.0016	4-CCT
core-S173F	858	517	TCT	2	2458	0.0008	2-TTT
core-S173A	858	517	TCT	4	2458	0.0016	4-GCT
core-S173n	858	517	TCT	203	2458	0.0826	203-NCT
core-S173Y	858	517	TCT	4	2458	0.0016	4-TAT
core-S173S	858	517	TCT	14	2458	0.0057	11-TCN 2-TCG 1-TCC
core-F174I	861	520	TTC	1	2453	0.0004	1-ATC
core-F174F	861	520	TTC	3	2453	0.0012	3-TTT
core-F174L	861	520	TTC	7	2453	0.0029	6-TTA 1-TTG
core-F174n	861	520	TTC	12	2453	0.0049	6-NTC 6-TTN
core-F174C	861	520	TTC	3	2453	0.0012	3-TGC
core-F174Y	861	520	TTC	2	2453	0.0008	2-TAC
core-F174V	861	520	TTC	3	2453	0.0012	3-GTC
core-S175A	864	523	TCT	4	2441	0.0016	4-GCT
core-S175n	864	523	TCT	18	2441	0.0074	18-NCT
core-S175P	864	523	TCT	3	2441	0.0012	3-CCT
core-S175T	864	523	TCT	4	2441	0.0016	4-ACT
core-S175S	864	523	TCT	15	2441	0.0061	10-TCN 4-TCG 1-TCC
core-S175Y	864	523	TCT	4	2441	0.0016	4-TAT
core-S175F	864	523	TCT	1	2441	0.0004	1-TTT
core-I176S	867	526	ATC	4	2396	0.0017	4-AGC
core-I176I	867	526	ATC	4	2396	0.0017	1-ATT 3-ATA
core-I176n	867	526	ATC	43	2396	0.0179	43-ATN
core-I176T	867	526	ATC	3	2396	0.0013	3-ACC
core-I176F	867	526	ATC	1	2396	0.0004	1-TTC
core-I176L	867	526	ATC	3	2396	0.0013	3-CTC
core-F177C	870	529	TTC	8	2407	0.0033	8-TGC
core-F177n	870	529	TTC	31	2407	0.0129	1-NTA 15-NTC 15-TTN
core-F177F	870	529	TTC	75	2407	0.0312	75-TTT
core-F177V	870	529	TTC	5	2407	0.0021	5-GTC
core-F177ni	870	529	TTC	1	2407	0.0004	1-TT*i
core-F177Fi	870	529	TTC	2	2407	0.0008	2-TTCi
core-F177S	870	529	TTC	3	2407	0.0012	3-TCC
core-F177Y	870	529	TTC	1	2407	0.0004	1-TAC
core-F177L	870	529	TTC	9	2407	0.0037	7-TTA 2-TTG
core-F177W	870	529	TTC	1	2407	0.0004	1-TGG
core-L178R	873	532	CTT	4	2403	0.0017	3-CGT 1-CGG
core-L178L	873	532	CTT	39	2403	0.0162	21-CTN 3-CTG 1-CTA 14-CTC
core-L178n	873	532	CTT	32	2403	0.0133	32-NTT
core-L178F	873	532	CTT	1	2403	0.0004	1-TTT
core-L178H	873	532	CTT	1	2403	0.0004	1-CAT
core-L178I	873	532	CTT	9	2403	0.0037	9-ATT
core-L179V	876	535	CTG	4	2383	0.0017	4-GTG
core-L179Q	876	535	CTG	3	2383	0.0013	3-CAG
core-L179P	876	535	CTG	3	2383	0.0013	3-CCG
core-L179n	876	535	CTG	12	2383	0.005	12-NTG
core-L179L	876	535	CTG	52	2383	0.0218	4-CTT 13-CTN 15-TTG 13-CTA 7-CTC
core-L179R	876	535	CTG	2	2383	0.0008	2-CGG
core-L179M	876	535	CTG	5	2383	0.0021	5-ATG
core-A180T	879	538	GCC	7	2359	0.003	7-ACT
core-A180D	879	538	GCC	8	2359	0.0034	7-GAT 1-GAC
core-A180S	879	538	GCC	5	2359	0.0021	5-TCT
core-A180I	879	538	GCC	1	2359	0.0004	1-ATC
core-A180V	879	538	GCC	5	2359	0.0021	5-GTT
core-A180ni	879	538	GCC	1	2359	0.0004	1-C*Ti
core-A180A	879	538	GCC	2187	2359	0.9271	10-GCA 2140-GCT 4-GCG 33-GCN
core-L181W	882	541	CTG	1	2344	0.0004	1-TGG
core-L181M	882	541	CTG	3	2344	0.0013	3-ATG
core-L181n	882	541	CTG	36	2344	0.0154	36-NTG
core-L181L	882	541	CTG	84	2344	0.0358	8-CTT 5-CTN 50-TTG 20-CTA 1-CTC
core-L181P	882	541	CTG	2	2344	0.0009	2-CCG
core-L181R	882	541	CTG	4	2344	0.0017	4-CGG
core-L182H	885	544	CTC	1	2392	0.0004	1-CAC
core-L182V	885	544	CTC	4	2392	0.0017	4-GTC
core-L182P	885	544	CTC	5	2392	0.0021	5-CCC
core-L182R	885	544	CTC	3	2392	0.0013	3-CGC
core-L182L	885	544	CTC	53	2392	0.0222	32-CTT 16-CTN 3-CTG 2-CTA
core-L182F	885	544	CTC	3	2392	0.0013	3-TTC
core-L182I	885	544	CTC	9	2392	0.0038	1-ATT 8-ATC
core-S183F	888	547	TCT	2	2454	0.0008	2-TTT
core-S183P	888	547	TCT	1	2454	0.0004	1-CCT
core-S183T	888	547	TCT	1	2454	0.0004	1-ACT
core-S183Y	888	547	TCT	1	2454	0.0004	1-TAT
core-S183n	888	547	TCT	37	2454	0.0151	37-NCT
core-S183S	888	547	TCT	46	2454	0.0187	25-TCN 1-TCG 19-TCC 1-TCA
core-S183A	888	547	TCT	6	2454	0.0024	6-GCT
core-S183C	888	547	TCT	1	2454	0.0004	1-TGT
core-C184G	891	550	TGC	4	2394	0.0017	4-GGC
core-C184!	891	550	TGC	7	2394	0.0029	7-TGA
core-C184n	891	550	TGC	43	2394	0.018	1-NGG 19-TGN 23-NGC
core-C184R	891	550	TGC	1	2394	0.0004	1-CGC
core-C184C	891	550	TGC	21	2394	0.0088	21-TGT
core-C184W	891	550	TGC	4	2394	0.0017	4-TGG
core-C184S	891	550	TGC	1	2394	0.0004	1-TCC
core-C184F	891	550	TGC	3	2394	0.0013	3-TTC
core-C184Y	891	550	TGC	3	2394	0.0013	3-TAC
core-L185L	894	553	CTG	85	2338	0.0364	4-CTT 40-CTN 35-TTG 3-CTA 3-CTC
core-L185M	894	553	CTG	5	2338	0.0021	5-ATG
core-L185Q	894	553	CTG	1	2338	0.0004	1-CAG
core-L185V	894	553	CTG	1	2338	0.0004	1-GTG
core-L185P	894	553	CTG	3	2338	0.0013	3-CCG
core-T186n	897	556	ACT	1	2301	0.0004	1-NCT
core-T186S	897	556	ACT	1	2301	0.0004	1-TCT
core-T186N	897	556	ACT	6	2301	0.0026	6-AAT
core-T186A	897	556	ACT	2	2301	0.0009	2-GCT
core-T186T	897	556	ACT	197	2301	0.0856	138-ACC 1-ACA 4-ACG 54-ACN
core-T186I	897	556	ACT	1	2301	0.0004	1-ATT
core-T186P	897	556	ACT	6	2301	0.0026	6-CCT
core-V187V	900	559	GTG	29	2241	0.0129	8-GTA 6-GTC 9-GTT 6-GTN
core-V187A	900	559	GTG	3	2241	0.0013	3-GCG
core-V187G	900	559	GTG	9	2241	0.004	8-GGG 1-GGA
core-V187M	900	559	GTG	8	2241	0.0036	8-ATG
core-V187L	900	559	GTG	6	2241	0.0027	2-CTG 4-TTG
core-P188S	903	562	CCC	2	2217	0.0009	2-TCC
core-P188P	903	562	CCC	48	2217	0.0217	39-CCT 1-CCG 8-CCA
core-P188T	903	562	CCC	2	2217	0.0009	2-ACC
core-P188A	903	562	CCC	1	2217	0.0005	1-GCC
core-P188L	903	562	CCC	2	2217	0.0009	2-CTC
core-P188H	903	562	CCC	8	2217	0.0036	8-CAC
core-A189S	906	565	GCT	4	2199	0.0018	1-TCG 3-TCC
core-A189T	906	565	GCT	6	2199	0.0027	6-ACC
core-A189A	906	565	GCT	2120	2199	0.9641	9-GCA 2067-GCC 44-GCN
core-A189V	906	565	GCT	23	2199	0.0105	23-GTC
core-A189P	906	565	GCT	4	2199	0.0018	1-CCT 3-CCC
core-A189D	906	565	GCT	4	2199	0.0018	4-GAC
core-A189G	906	565	GCT	2	2199	0.0009	2-GGC
core-S190!	909	568	TCA	4	2045	0.002	4-TAG
core-S190A	909	568	TCA	4	2045	0.002	4-GCG
core-S190T	909	568	TCA	1	2045	0.0005	1-ACG
core-S190W	909	568	TCA	1	2045	0.0005	1-TGG
core-S190L	909	568	TCA	1	2045	0.0005	1-TTG
core-S190P	909	568	TCA	5	2045	0.0024	5-CCG
core-S190S	909	568	TCA	1990	2045	0.9731	4-TCN 1978-TCG 6-TCT 2-TCC
core-A191T	912	571	GCC	4	2272	0.0018	4-ACC
core-A191A	912	571	GCC	9	2272	0.004	7-GCA 1-GCT 1-GCN
core-A191D	912	571	GCC	5	2272	0.0022	5-GAC
core-A191P	912	571	GCC	1	2272	0.0004	1-CCC
core-A191n	912	571	GCC	85	2272	0.0374	85-NCC
core-A191G	912	571	GCC	1	2272	0.0004	1-GGC
core-A191V	912	571	GCC	1	2272	0.0004	1-GTC
E1-Y1F	915	574	TAC	1	2299	0.0004	1-TTC
E1-Y1D	915	574	TAC	2	2299	0.0009	2-GAC
E1-Y1H	915	574	TAC	4	2299	0.0017	4-CAC
E1-Y1n	915	574	TAC	139	2299	0.0605	31-NAC 108-TAN
E1-Y1!	915	574	TAC	8	2299	0.0035	4-TAG 4-TAA
E1-Y1Yi	915	574	TAC	1	2299	0.0004	1-TACi
E1-Y1S	915	574	TAC	5	2299	0.0022	4-TCC 1-TCA
E1-Y1Y	915	574	TAC	2	2299	0.0009	2-TAT
E1-Y1C	915	574	TAC	3	2299	0.0013	3-TGC
E1-Q2T	918	577	CAA	1	2247	0.0004	1-ACA
E1-Q2Q	918	577	CAA	1	2247	0.0004	1-CAG
E1-Q2P	918	577	CAA	10	2247	0.0045	10-CCA
E1-Q2H	918	577	CAA	9	2247	0.004	9-CAC
E1-Q2n	918	577	CAA	39	2247	0.0174	24-NAA 15-CAN
E1-Q2R	918	577	CAA	2	2247	0.0009	1-CGA 1-CGT
E1-Q2K	918	577	CAA	2	2247	0.0009	2-AAA
E1-Q2E	918	577	CAA	2	2247	0.0009	2-GAA
E1-Q2!	918	577	CAA	1	2247	0.0004	1-TAA
E1-V3n	921	580	GTG	1	2282	0.0004	1-NTG
E1-V3L	921	580	GTG	8	2282	0.0035	1-CTG 7-TTG
E1-V3G	921	580	GTG	3	2282	0.0013	3-GGG
E1-V3A	921	580	GTG	2	2282	0.0009	2-GCG
E1-V3M	921	580	GTG	1	2282	0.0004	1-ATG
E1-V3V	921	580	GTG	47	2282	0.0206	1-GTC 5-GTT 41-GTN
E1-R4S	924	583	CGC	4	2249	0.0018	4-AGC
E1-R4R	924	583	CGC	12	2249	0.0053	3-CGA 2-CGT 1-CGG 6-CGN
E1-R4n	924	583	CGC	24	2249	0.0107	24-NGC
E1-R4G	924	583	CGC	2	2249	0.0009	2-GGC
E1-R4L	924	583	CGC	6	2249	0.0027	6-CTC
E1-R4C	924	583	CGC	2	2249	0.0009	2-TGC
E1-N5N	927	586	AAT	2239	2272	0.9855	2239-AAC
E1-N5Ni	927	586	AAT	1	2272	0.0004	1-AATi
E1-N5H	927	586	AAT	3	2272	0.0013	3-CAC
E1-N5D	927	586	AAT	3	2272	0.0013	3-GAC
E1-N5S	927	586	AAT	1	2272	0.0004	1-AGC
E1-N5T	927	586	AAT	5	2272	0.0022	5-ACC
E1-N5K	927	586	AAT	7	2272	0.0031	1-AAG 6-AAA
E1-N5Y	927	586	AAT	1	2272	0.0004	1-TAC
E1-N5I	927	586	AAT	1	2272	0.0004	1-ATC
E1-S6Y	930	589	TCC	6	2123	0.0028	6-TAC
E1-S6S	930	589	TCC	33	2123	0.0155	1-TCG 29-TCT 3-TCA
E1-S6F	930	589	TCC	3	2123	0.0014	3-TTC
E1-S6T	930	589	TCC	1	2123	0.0005	1-ACC
E1-S6n	930	589	TCC	8	2123	0.0038	8-NCC
E1-S6A	930	589	TCC	6	2123	0.0028	6-GCC
E1-S6ni	930	589	TCC	2	2123	0.0009	2-T*Ci
E1-S6H	930	589	TCC	1	2123	0.0005	1-CAC
E1-S7ni	933	592	TCG	2	2279	0.0009	2-*CGi
E1-S7T	933	592	TCG	2260	2279	0.9917	2-ACC 20-ACA 2228-ACG 1-ACN 9-ACT
E1-S7P	933	592	TCG	4	2279	0.0018	3-CCG 1-CCA
E1-S7K	933	592	TCG	3	2279	0.0013	3-AAG
E1-S7A	933	592	TCG	1	2279	0.0004	1-GCG
E1-S7n	933	592	TCG	8	2279	0.0035	8-NCG
E1-G8V	936	595	GGG	12	2319	0.0052	12-GTG
E1-G8W	936	595	GGG	7	2319	0.003	7-TGG
E1-G8G	936	595	GGG	17	2319	0.0073	10-GGT 3-GGA 4-GGC
E1-G8E	936	595	GGG	2	2319	0.0009	2-GAG
E1-G8R	936	595	GGG	3	2319	0.0013	3-CGG
E1-G8A	936	595	GGG	3	2319	0.0013	3-GCG
E1-L9H	939	598	CTT	1	2472	0.0004	1-CAT
E1-L9L	939	598	CTT	52	2472	0.021	27-CTN 2-CTG 1-CTA 22-CTC
E1-L9F	939	598	CTT	1	2472	0.0004	1-TTT
E1-L9P	939	598	CTT	1	2472	0.0004	1-CCT
E1-L9I	939	598	CTT	5	2472	0.002	5-ATT
E1-L9V	939	598	CTT	2	2472	0.0008	2-GTT
E1-L9R	939	598	CTT	5	2472	0.002	5-CGT
E1-L9n	939	598	CTT	13	2472	0.0053	13-NTT
E1-Y10Y	942	601	TAC	8	2497	0.0032	8-TAT
E1-Y10D	942	601	TAC	2	2497	0.0008	2-GAC
E1-Y10N	942	601	TAC	1	2497	0.0004	1-AAC
E1-Y10S	942	601	TAC	2	2497	0.0008	2-TCC
E1-Y10C	942	601	TAC	6	2497	0.0024	6-TGC
E1-Y10!	942	601	TAC	4	2497	0.0016	1-TGA 3-TAA
E1-Y10H	942	601	TAC	1	2497	0.0004	1-CAC
E1-Y10F	942	601	TAC	1	2497	0.0004	1-TTC
E1-Y10n	942	601	TAC	32	2497	0.0128	29-NAC 3-TAN
E1-H11P	945	604	CAT	3	2616	0.0011	3-CCT
E1-H11Q	945	604	CAT	4	2616	0.0015	4-CAG
E1-H11H	945	604	CAT	6	2616	0.0023	6-CAC
E1-H11n	945	604	CAT	102	2616	0.039	15-CAN 87-NAT
E1-H11N	945	604	CAT	4	2616	0.0015	4-AAT
E1-H11R	945	604	CAT	4	2616	0.0015	4-CGT
E1-H11D	945	604	CAT	3	2616	0.0011	3-GAT
E1-H11Y	945	604	CAT	4	2616	0.0015	4-TAT
E1-H11L	945	604	CAT	3	2616	0.0011	3-CTT
E1-V12V	948	607	GTC	38	2643	0.0144	5-GTA 2-GTT 30-GTN 1-GTG
E1-V12G	948	607	GTC	10	2643	0.0038	10-GGC
E1-V12n	948	607	GTC	4	2643	0.0015	4-NTC
E1-V12A	948	607	GTC	1	2643	0.0004	1-GCC
E1-V12I	948	607	GTC	1	2643	0.0004	1-ATC
E1-V12F	948	607	GTC	8	2643	0.003	8-TTC
E1-V12L	948	607	GTC	1	2643	0.0004	1-CTC
E1-V12D	948	607	GTC	4	2643	0.0015	4-GAC
E1-T13n	951	610	ACC	4	2630	0.0015	4-NCC
E1-T13N	951	610	ACC	6	2630	0.0023	6-AAC
E1-T13S	951	610	ACC	3	2630	0.0011	2-AGC 1-TCC
E1-T13I	951	610	ACC	3	2630	0.0011	3-ATC
E1-T13T	951	610	ACC	57	2630	0.0217	8-ACA 47-ACN 2-ACT
E1-T13P	951	610	ACC	3	2630	0.0011	3-CCC
E1-T13A	951	610	ACC	2	2630	0.0008	2-GCC
E1-N14Y	954	613	AAT	3	2642	0.0011	3-TAT
E1-N14T	954	613	AAT	3	2642	0.0011	3-ACT
E1-N14n	954	613	AAT	13	2642	0.0049	13-NAT
E1-N14K	954	613	AAT	8	2642	0.003	6-AAG 2-AAA
E1-N14N	954	613	AAT	4	2642	0.0015	4-AAC
E1-N14D	954	613	AAT	3	2642	0.0011	3-GAT
E1-N14H	954	613	AAT	3	2642	0.0011	3-CAT
E1-D15D	957	616	GAT	1	2693	0.0004	1-GAC
E1-D15E	957	616	GAT	4	2693	0.0015	3-GAG 1-GAA
E1-D15G	957	616	GAT	3	2693	0.0011	3-GGT
E1-D15H	957	616	GAT	2	2693	0.0007	2-CAT
E1-D15n	957	616	GAT	1	2693	0.0004	1-GAN
E1-D15N	957	616	GAT	2	2693	0.0007	2-AAT
E1-D15Y	957	616	GAT	2	2693	0.0007	2-TAT
E1-D15A	957	616	GAT	7	2693	0.0026	7-GCT
E1-C16W	960	619	TGC	2	2638	0.0008	2-TGG
E1-C16F	960	619	TGC	4	2638	0.0015	4-TTC
E1-C16n	960	619	TGC	59	2638	0.0224	29-TGN 30-NGC
E1-C16G	960	619	TGC	4	2638	0.0015	4-GGC
E1-C16!	960	619	TGC	4	2638	0.0015	4-TGA
E1-C16Y	960	619	TGC	1	2638	0.0004	1-TAC
E1-C16C	960	619	TGC	18	2638	0.0068	18-TGT
E1-P17S	963	622	CCT	3	2612	0.0011	3-TCT
E1-P17P	963	622	CCT	32	2612	0.0123	6-CCG 5-CCN 2-CCA 19-CCC
E1-P17T	963	622	CCT	9	2612	0.0034	9-ACT
E1-P17n	963	622	CCT	50	2612	0.0191	50-NCT
E1-P17A	963	622	CCT	3	2612	0.0011	3-GCT
E1-P17H	963	622	CCT	23	2612	0.0088	23-CAT
E1-P17L	963	622	CCT	5	2612	0.0019	5-CTT
E1-N18F	966	625	AAC	1	2616	0.0004	1-TTC
E1-N18H	966	625	AAC	4	2616	0.0015	4-CAC
E1-N18n	966	625	AAC	1	2616	0.0004	1-AAN
E1-N18R	966	625	AAC	1	2616	0.0004	1-AGG
E1-N18T	966	625	AAC	8	2616	0.0031	8-ACC
E1-N18N	966	625	AAC	8	2616	0.0031	8-AAT
E1-N18S	966	625	AAC	1	2616	0.0004	1-AGC
E1-N18ni	966	625	AAC	1	2616	0.0004	1-AA*i
E1-N18K	966	625	AAC	6	2616	0.0023	1-AAG 5-AAA
E1-N18D	966	625	AAC	2	2616	0.0008	2-GAC
E1-N18Y	966	625	AAC	1	2616	0.0004	1-TAC
E1-N18I	966	625	AAC	4	2616	0.0015	4-ATC
E1-S19L	969	628	TCG	4	2755	0.0015	4-TTG
E1-S19!	969	628	TCG	7	2755	0.0025	7-TAG
E1-S19S	969	628	TCG	51	2755	0.0185	35-TCN 10-TCT 1-TCC 5-TCA
E1-S19W	969	628	TCG	3	2755	0.0011	3-TGG
E1-S19n	969	628	TCG	70	2755	0.0254	70-NCG
E1-S19P	969	628	TCG	4	2755	0.0015	4-CCG
E1-S19A	969	628	TCG	9	2755	0.0033	9-GCG
E1-S20C	972	631	AGT	6	2822	0.0021	1-TGC 5-TGT
E1-S20n	972	631	AGT	90	2822	0.0319	80-NGT 10-AGN
E1-S20G	972	631	AGT	3	2822	0.0011	3-GGT
E1-S20N	972	631	AGT	2	2822	0.0007	2-AAT
E1-S20I	972	631	AGT	6	2822	0.0021	6-ATT
E1-S20R	972	631	AGT	13	2822	0.0046	8-AGG 5-CGT
E1-S20S	972	631	AGT	13	2822	0.0046	13-AGC
E1-S20K	972	631	AGT	1	2822	0.0004	1-AAG
E1-S20T	972	631	AGT	1	2822	0.0004	1-ACT
E1-S20L	972	631	AGT	1	2822	0.0004	1-CTT
E1-S20M	972	631	AGT	1	2822	0.0004	1-ATG
E1-I21T	975	634	ATT	1	2863	0.0003	1-ACT
E1-I21n	975	634	ATT	51	2863	0.0178	48-ATN 3-NTT
E1-I21L	975	634	ATT	3	2863	0.001	3-CTT
E1-I21I	975	634	ATT	3	2863	0.001	3-ATC
E1-I21M	975	634	ATT	2	2863	0.0007	2-ATG
E1-I21F	975	634	ATT	5	2863	0.0017	5-TTT
E1-I21S	975	634	ATT	8	2863	0.0028	8-AGT
E1-I21V	975	634	ATT	2	2863	0.0007	2-GTT
E1-I21Ii	975	634	ATT	1	2863	0.0003	1-ATTi
E1-V22E	978	637	GTG	2	2789	0.0007	2-GAG
E1-V22A	978	637	GTG	1	2789	0.0004	1-GCN
E1-V22V	978	637	GTG	45	2789	0.0161	6-GTA 3-GTC 9-GTT 27-GTN
E1-V22G	978	637	GTG	3	2789	0.0011	1-GGT 2-GGG
E1-V22D	978	637	GTG	1	2789	0.0004	1-GAT
E1-V22L	978	637	GTG	17	2789	0.0061	2-CTG 15-TTG
E1-V22n	978	637	GTG	22	2789	0.0079	22-NTG
E1-V22M	978	637	GTG	1	2789	0.0004	1-ATG
E1-V22ni	978	637	GTG	1	2789	0.0004	1-*TGi
E1-Y23C	981	640	TAC	3	2741	0.0011	3-TGC
E1-Y23n	981	640	TAC	47	2741	0.0171	39-NAC 8-TAN
E1-Y23N	981	640	TAC	2	2741	0.0007	2-AAC
E1-Y23Yi	981	640	TAC	1	2741	0.0004	1-TACi
E1-Y23!	981	640	TAC	7	2741	0.0026	2-TAG 5-TAA
E1-Y23D	981	640	TAC	4	2741	0.0015	4-GAC
E1-Y23Y	981	640	TAC	25	2741	0.0091	25-TAT
E1-Y23S	981	640	TAC	3	2741	0.0011	3-TCC
E1-E24V	984	643	GAG	6	2706	0.0022	6-GTG
E1-E24n	984	643	GAG	18	2706	0.0067	18-NAG
E1-E24K	984	643	GAG	1	2706	0.0004	1-AAG
E1-E24E	984	643	GAG	48	2706	0.0177	48-GAA
E1-E24!	984	643	GAG	4	2706	0.0015	4-TAG
E1-E24Q	984	643	GAG	1	2706	0.0004	1-CAG
E1-E24G	984	643	GAG	10	2706	0.0037	10-GGG
E1-E24D	984	643	GAG	17	2706	0.0063	13-GAT 4-GAC
E1-E24A	984	643	GAG	4	2706	0.0015	4-GCG
E1-E24ni	984	643	GAG	1	2706	0.0004	1-G*Gi
E1-A25A	987	646	GCG	697	2732	0.2551	586-GCA 2-GCC 10-GCT 99-GCN
E1-A25G	987	646	GCG	1	2732	0.0004	1-GGG
E1-A25E	987	646	GCG	5	2732	0.0018	5-GAG
E1-A25n	987	646	GCG	40	2732	0.0146	1-NCT 39-NCG
E1-A25P	987	646	GCG	3	2732	0.0011	1-CCG 2-CCA
E1-A25S	987	646	GCG	7	2732	0.0026	7-TCG
E1-A25T	987	646	GCG	4	2732	0.0015	1-ACA 3-ACG
E1-A25V	987	646	GCG	3	2732	0.0011	3-GTG
E1-A26D	990	649	GCC	8	2643	0.003	8-GAC
E1-A26A	990	649	GCC	35	2643	0.0132	15-GCA 4-GCT 5-GCG 11-GCN
E1-A26S	990	649	GCC	6	2643	0.0023	6-TCC
E1-A26P	990	649	GCC	1	2643	0.0004	1-CCC
E1-A26G	990	649	GCC	4	2643	0.0015	4-GGC
E1-A26T	990	649	GCC	7	2643	0.0026	7-ACC
E1-A26n	990	649	GCC	8	2643	0.003	8-NCC
E1-A26V	990	649	GCC	3	2643	0.0011	3-GTC
E1-D27A	993	652	GAT	6	2675	0.0022	6-GCT
E1-D27n	993	652	GAT	29	2675	0.0108	4-GAN 25-NAT
E1-D27H	993	652	GAT	3	2675	0.0011	3-CAT
E1-D27E	993	652	GAT	3	2675	0.0011	3-GAG
E1-D27D	993	652	GAT	41	2675	0.0153	41-GAC
E1-D27G	993	652	GAT	1	2675	0.0004	1-GGT
E1-D27N	993	652	GAT	1	2675	0.0004	1-AAT
E1-D27Y	993	652	GAT	15	2675	0.0056	15-TAT
E1-A28S	996	655	GCC	11	2713	0.0041	11-TCC
E1-A28V	996	655	GCC	3	2713	0.0011	3-GTC
E1-A28T	996	655	GCC	3	2713	0.0011	3-ACC
E1-A28A	996	655	GCC	26	2713	0.0096	9-GCA 3-GCT 3-GCG 11-GCN
E1-A28P	996	655	GCC	4	2713	0.0015	4-CCC
E1-A28G	996	655	GCC	2	2713	0.0007	2-GGC
E1-A28D	996	655	GCC	7	2713	0.0026	7-GAC
E1-A28n	996	655	GCC	65	2713	0.024	65-NCC
E1-I29F	999	658	ATC	1	2712	0.0004	1-TTC
E1-I29L	999	658	ATC	4	2712	0.0015	4-CTC
E1-I29n	999	658	ATC	19	2712	0.007	19-ATN
E1-I29M	999	658	ATC	2	2712	0.0007	2-ATG
E1-I29V	999	658	ATC	2	2712	0.0007	2-GTC
E1-I29N	999	658	ATC	4	2712	0.0015	1-AAT 3-AAC
E1-I29T	999	658	ATC	1	2712	0.0004	1-ACG
E1-I29S	999	658	ATC	6	2712	0.0022	1-AGT 5-AGC
E1-I29I	999	658	ATC	46	2712	0.017	34-ATT 12-ATA
E1-L30R	1002	661	CTG	2	2755	0.0007	2-CGG
E1-L30Li	1002	661	CTG	3	2755	0.0011	3-CTGi
E1-L30n	1002	661	CTG	28	2755	0.0102	1-TTN 25-NTG 2-NTT
E1-L30M	1002	661	CTG	7	2755	0.0025	7-ATG
E1-L30P	1002	661	CTG	1	2755	0.0004	1-CCG
E1-L30Q	1002	661	CTG	12	2755	0.0044	12-CAG
E1-L30L	1002	661	CTG	66	2755	0.024	8-CTT 46-CTN 4-TTG 3-CTA 5-CTC
E1-H31Q	1005	664	CAC	10	2692	0.0037	6-CAA 4-CAG
E1-H31Y	1005	664	CAC	4	2692	0.0015	4-TAC
E1-H31Hi	1005	664	CAC	7	2692	0.0026	7-CACi
E1-H31S	1005	664	CAC	1	2692	0.0004	1-AGC
E1-H31R	1005	664	CAC	5	2692	0.0019	5-CGC
E1-H31H	1005	664	CAC	1	2692	0.0004	1-CAT
E1-H31D	1005	664	CAC	3	2692	0.0011	3-GAC
E1-H31N	1005	664	CAC	7	2692	0.0026	7-AAC
E1-H31T	1005	664	CAC	1	2692	0.0004	1-ACC
E1-H31ni	1005	664	CAC	1	2692	0.0004	1-**Ci
E1-H31P	1005	664	CAC	10	2692	0.0037	10-CCC
E1-H31n	1005	664	CAC	48	2692	0.0178	23-NAC 24-CAN 1-NGC
E1-H31L	1005	664	CAC	1	2692	0.0004	1-CTC
E1-T32T	1008	667	ACT	83	2569	0.0323	56-ACC 2-ACA 11-ACG 14-ACN
E1-T32n	1008	667	ACT	10	2569	0.0039	10-NCT
E1-T32A	1008	667	ACT	2	2569	0.0008	2-GCT
E1-T32N	1008	667	ACT	3	2569	0.0012	3-AAT
E1-T32I	1008	667	ACT	4	2569	0.0016	4-ATT
E1-T32ni	1008	667	ACT	2	2569	0.0008	2-*CTi
E1-T32S	1008	667	ACT	4	2569	0.0016	1-TCT 3-AGT
E1-P33S	1011	670	CCG	1	2478	0.0004	1-TCG
E1-P33Q	1011	670	CCG	10	2478	0.004	10-CAG
E1-P33R	1011	670	CCG	1	2478	0.0004	1-CGG
E1-P33P	1011	670	CCG	79	2478	0.0319	7-CCT 56-CCN 16-CCA
E1-P33n	1011	670	CCG	29	2478	0.0117	29-NCG
E1-P33A	1011	670	CCG	1	2478	0.0004	1-GCG
E1-P33T	1011	670	CCG	7	2478	0.0028	7-ACG
E1-P33K	1011	670	CCG	1	2478	0.0004	1-AAG
E1-G34G	1014	673	GGG	6	2384	0.0025	6-GGA
E1-G34E	1014	673	GGG	9	2384	0.0038	8-GAG 1-GAA
E1-G34V	1014	673	GGG	4	2384	0.0017	4-GTG
E1-G34A	1014	673	GGG	2	2384	0.0008	2-GCG
E1-G34W	1014	673	GGG	10	2384	0.0042	10-TGG
E1-G34R	1014	673	GGG	3	2384	0.0013	3-CGG
E1-C35Y	1017	676	TGT	2	2435	0.0008	1-TAT 1-TAC
E1-C35W	1017	676	TGT	5	2435	0.0021	5-TGG
E1-C35G	1017	676	TGT	2	2435	0.0008	2-GGT
E1-C35C	1017	676	TGT	76	2435	0.0312	76-TGC
E1-C35S	1017	676	TGT	7	2435	0.0029	7-TCT
E1-C35n	1017	676	TGT	28	2435	0.0115	25-NGT 3-TGN
E1-C35F	1017	676	TGT	7	2435	0.0029	2-TTC 5-TTT
E1-C35!	1017	676	TGT	3	2435	0.0012	3-TGA
E1-C35R	1017	676	TGT	4	2435	0.0016	4-CGT
E1-V36n	1020	679	GTC	146	2560	0.057	146-NTC
E1-V36V	1020	679	GTC	103	2560	0.0402	6-GTA 7-GTT 89-GTN 1-GTG
E1-V36G	1020	679	GTC	7	2560	0.0027	7-GGC
E1-V36L	1020	679	GTC	4	2560	0.0016	4-CTC
E1-V36A	1020	679	GTC	1	2560	0.0004	1-GCC
E1-V36F	1020	679	GTC	8	2560	0.0031	8-TTC
E1-V36D	1020	679	GTC	1	2560	0.0004	1-GAC
E1-P37ni	1023	682	CCT	1	2533	0.0004	1-CC*i
E1-P37A	1023	682	CCT	4	2533	0.0016	4-GCT
E1-P37P	1023	682	CCT	17	2533	0.0067	4-CCG 5-CCN 1-CCA 7-CCC
E1-P37L	1023	682	CCT	1	2533	0.0004	1-CTT
E1-P37R	1023	682	CCT	1	2533	0.0004	1-CGT
E1-P37H	1023	682	CCT	5	2533	0.002	5-CAT
E1-P37F	1023	682	CCT	1	2533	0.0004	1-TTT
E1-P37T	1023	682	CCT	10	2533	0.0039	10-ACT
E1-P37n	1023	682	CCT	17	2533	0.0067	17-NCT
E1-P37S	1023	682	CCT	1	2533	0.0004	1-TCT
E1-C38F	1026	685	TGC	7	2495	0.0028	7-TTC
E1-C38Y	1026	685	TGC	3	2495	0.0012	3-TAC
E1-C38C	1026	685	TGC	7	2495	0.0028	7-TGT
E1-C38G	1026	685	TGC	6	2495	0.0024	6-GGC
E1-C38S	1026	685	TGC	11	2495	0.0044	3-AGC 8-TCC
E1-C38!	1026	685	TGC	7	2495	0.0028	7-TGA
E1-C38n	1026	685	TGC	30	2495	0.012	2-TGN 28-NGC
E1-C38W	1026	685	TGC	2	2495	0.0008	2-TGG
E1-C38R	1026	685	TGC	5	2495	0.002	5-CGC
E1-V39I	1029	688	GTT	2	2422	0.0008	2-ATT
E1-V39G	1029	688	GTT	3	2422	0.0012	3-GGT
E1-V39E	1029	688	GTT	3	2422	0.0012	3-GAA
E1-V39V	1029	688	GTT	46	2422	0.019	21-GTC 15-GTN 10-GTG
E1-V39L	1029	688	GTT	3	2422	0.0012	3-CTT
E1-V39D	1029	688	GTT	1	2422	0.0004	1-GAT
E1-V39A	1029	688	GTT	3	2422	0.0012	1-GCC 2-GCT
E1-V39F	1029	688	GTT	5	2422	0.0021	5-TTT
E1-R40n	1032	691	CGC	135	2656	0.0508	135-NGC
E1-R40C	1032	691	CGC	1	2656	0.0004	1-TGC
E1-R40G	1032	691	CGC	3	2656	0.0011	3-GGC
E1-R40S	1032	691	CGC	6	2656	0.0023	6-AGC
E1-R40R	1032	691	CGC	34	2656	0.0128	4-CGA 29-CGT 1-CGG
E1-R40H	1032	691	CGC	5	2656	0.0019	5-CAC
E1-R40L	1032	691	CGC	1	2656	0.0004	1-CTC
E1-R40P	1032	691	CGC	5	2656	0.0019	5-CCC
E1-E41!	1035	694	GAG	3	2716	0.0011	3-TAG
E1-E41ni	1035	694	GAG	2	2716	0.0007	2-GA*i
E1-E41E	1035	694	GAG	6	2716	0.0022	6-GAA
E1-E41V	1035	694	GAG	2	2716	0.0007	2-GTG
E1-E41P	1035	694	GAG	1	2716	0.0004	1-CCG
E1-E41K	1035	694	GAG	5	2716	0.0018	5-AAG
E1-E41D	1035	694	GAG	12	2716	0.0044	8-GAT 4-GAC
E1-E41G	1035	694	GAG	7	2716	0.0026	7-GGG
E1-E41n	1035	694	GAG	8	2716	0.0029	2-NGG 6-NAG
E1-E41Q	1035	694	GAG	9	2716	0.0033	9-CAG
E1-E41A	1035	694	GAG	16	2716	0.0059	16-GCG
E1-G42A	1038	697	GGT	3	2794	0.0011	3-GCT
E1-G42S	1038	697	GGT	4	2794	0.0014	3-AGT 1-AGC
E1-G42n	1038	697	GGT	25	2794	0.0089	25-NGT
E1-G42R	1038	697	GGT	3	2794	0.0011	2-CGC 1-CGT
E1-G42D	1038	697	GGT	8	2794	0.0029	7-GAT 1-GAC
E1-G42V	1038	697	GGT	6	2794	0.0021	3-GTC 3-GTT
E1-G42G	1038	697	GGT	612	2794	0.219	2-GGG 30-GGN 3-GGA 577-GGC
E1-G42C	1038	697	GGT	7	2794	0.0025	2-TGC 5-TGT
E1-N43H	1041	700	AAC	7	2796	0.0025	7-CAC
E1-N43S	1041	700	AAC	4	2796	0.0014	1-AGT 3-AGC
E1-N43Y	1041	700	AAC	2	2796	0.0007	2-TAC
E1-N43K	1041	700	AAC	9	2796	0.0032	2-AAG 7-AAA
E1-N43N	1041	700	AAC	15	2796	0.0054	15-AAT
E1-N43T	1041	700	AAC	9	2796	0.0032	9-ACC
E1-N43n	1041	700	AAC	2	2796	0.0007	1-NAC 1-AAN
E1-N43D	1041	700	AAC	3	2796	0.0011	3-GAC
E1-A44D	1044	703	GCC	1	2729	0.0004	1-GAC
E1-A44P	1044	703	GCC	5	2729	0.0018	5-CCC
E1-A44S	1044	703	GCC	6	2729	0.0022	1-AGC 5-TCC
E1-A44A	1044	703	GCC	1	2729	0.0004	1-GCA
E1-A44I	1044	703	GCC	86	2729	0.0315	85-ATC 1-ATA
E1-A44n	1044	703	GCC	68	2729	0.0249	68-NCC
E1-A44T	1044	703	GCC	2529	2729	0.9267	2513-ACC 9-ACA 3-ACG 4-ACT
E1-A44N	1044	703	GCC	4	2729	0.0015	4-AAC
E1-S45!	1047	706	TCG	8	2846	0.0028	7-TAG 1-TAA
E1-S45A	1047	706	TCG	6	2846	0.0021	6-GCG
E1-S45L	1047	706	TCG	2	2846	0.0007	2-TTG
E1-S45T	1047	706	TCG	3	2846	0.0011	3-ACG
E1-S45P	1047	706	TCG	10	2846	0.0035	10-CCG
E1-S45n	1047	706	TCG	19	2846	0.0067	19-NCG
E1-S45W	1047	706	TCG	3	2846	0.0011	3-TGG
E1-S45S	1047	706	TCG	81	2846	0.0285	62-TCN 8-TCT 3-TCC 8-TCA
E1-R46R	1050	709	AGG	13	2783	0.0047	1-AGA 12-CGG
E1-R46I	1050	709	AGG	1	2783	0.0004	1-ATT
E1-R46M	1050	709	AGG	6	2783	0.0022	6-ATG
E1-R46G	1050	709	AGG	16	2783	0.0057	16-GGG
E1-R46T	1050	709	AGG	4	2783	0.0014	4-ACG
E1-R46S	1050	709	AGG	4	2783	0.0014	4-AGC
E1-R46n	1050	709	AGG	24	2783	0.0086	13-AGN 11-NGG
E1-R46K	1050	709	AGG	3	2783	0.0011	3-AAG
E1-R46W	1050	709	AGG	2	2783	0.0007	2-TGG
E1-C47G	1053	712	TGT	12	2685	0.0045	12-GGC
E1-C47C	1053	712	TGT	2547	2685	0.9486	2547-TGC
E1-C47R	1053	712	TGT	2	2685	0.0007	2-CGC
E1-C47S	1053	712	TGT	10	2685	0.0037	3-AGC 7-TCC
E1-C47n	1053	712	TGT	18	2685	0.0067	18-TGN
E1-C47F	1053	712	TGT	11	2685	0.0041	11-TTC
E1-C47!	1053	712	TGT	9	2685	0.0034	9-TGA
E1-C47Y	1053	712	TGT	12	2685	0.0045	12-TAC
E1-C47W	1053	712	TGT	5	2685	0.0019	5-TGG
E1-W48R	1056	715	TGG	6	2765	0.0022	3-AGG 3-CGG
E1-W48S	1056	715	TGG	4	2765	0.0014	3-TCG 1-TCT
E1-W48!	1056	715	TGG	9	2765	0.0033	4-TAG 5-TGA
E1-W48M	1056	715	TGG	1	2765	0.0004	1-ATG
E1-W48n	1056	715	TGG	154	2765	0.0557	153-NGG 1-TGN
E1-W48C	1056	715	TGG	10	2765	0.0036	5-TGC 5-TGT
E1-W48G	1056	715	TGG	10	2765	0.0036	10-GGG
E1-W48L	1056	715	TGG	8	2765	0.0029	8-TTG
E1-V49V	1059	718	GTG	55	2778	0.0198	34-GTA 4-GTC 5-GTT 12-GTN
E1-V49L	1059	718	GTG	13	2778	0.0047	3-CTG 9-TTG 1-CTC
E1-V49M	1059	718	GTG	3	2778	0.0011	3-ATG
E1-V49n	1059	718	GTG	8	2778	0.0029	8-NTG
E1-V49E	1059	718	GTG	1	2778	0.0004	1-GAG
E1-V49A	1059	718	GTG	1	2778	0.0004	1-GCG
E1-V49G	1059	718	GTG	12	2778	0.0043	11-GGG 1-GGA
E1-V49ni	1059	718	GTG	1	2778	0.0004	1-GT*i
E1-A50T	1062	721	GCG	5	2700	0.0019	1-ACC 4-ACG
E1-A50G	1062	721	GCG	7	2700	0.0026	7-GGG
E1-A50V	1062	721	GCG	5	2700	0.0019	5-GTG
E1-A50E	1062	721	GCG	10	2700	0.0037	10-GAG
E1-A50n	1062	721	GCG	11	2700	0.0041	11-NCG
E1-A50A	1062	721	GCG	72	2700	0.0267	16-GCA 11-GCC 4-GCT 41-GCN
E1-A50Vi	1062	721	GCG	1	2700	0.0004	1-GTGi
E1-A50S	1062	721	GCG	6	2700	0.0022	6-TCG
E1-A50P	1062	721	GCG	5	2700	0.0019	1-CCT 3-CCG 1-CCC
E1-A50ni	1062	721	GCG	1	2700	0.0004	1-*CGi
E1-V51M	1065	724	GTG	2700	2828	0.9547	2700-ATG
E1-V51n	1065	724	GTG	98	2828	0.0347	98-NTG
E1-V51L	1065	724	GTG	6	2828	0.0021	5-CTG 1-TTG
E1-V51I	1065	724	GTG	15	2828	0.0053	8-ATT 2-ATC 5-ATA
E1-V51S	1065	724	GTG	2	2828	0.0007	2-TCG
E1-V51R	1065	724	GTG	2	2828	0.0007	2-AGG
E1-V51K	1065	724	GTG	1	2828	0.0004	1-AAG
E1-T52A	1068	727	ACC	4	2856	0.0014	4-GCC
E1-T52S	1068	727	ACC	3	2856	0.0011	1-AGC 2-TCC
E1-T52P	1068	727	ACC	1	2856	0.0004	1-CCC
E1-T52n	1068	727	ACC	30	2856	0.0105	30-NCC
E1-T52I	1068	727	ACC	3	2856	0.0011	3-ATC
E1-T52T	1068	727	ACC	37	2856	0.013	13-ACA 19-ACN 5-ACT
E1-T52N	1068	727	ACC	4	2856	0.0014	4-AAC
E1-P53P	1071	730	CCC	10	2679	0.0037	2-CCT 2-CCG 6-CCA
E1-P53A	1071	730	CCC	5	2679	0.0019	5-GCC
E1-P53R	1071	730	CCC	3	2679	0.0011	3-CGC
E1-P53T	1071	730	CCC	3	2679	0.0011	3-ACC
E1-P53L	1071	730	CCC	1	2679	0.0004	1-CTC
E1-P53H	1071	730	CCC	5	2679	0.0019	5-CAC
E1-P53S	1071	730	CCC	2	2679	0.0007	2-TCC
E1-T54A	1074	733	ACG	3	2794	0.0011	3-GCG
E1-T54R	1074	733	ACG	1	2794	0.0004	1-AGG
E1-T54P	1074	733	ACG	6	2794	0.0021	5-CCG 1-CCA
E1-T54L	1074	733	ACG	9	2794	0.0032	1-CTT 8-CTG
E1-T54S	1074	733	ACG	3	2794	0.0011	3-TCG
E1-T54M	1074	733	ACG	3	2794	0.0011	3-ATG
E1-T54n	1074	733	ACG	6	2794	0.0021	6-NCG
E1-T54T	1074	733	ACG	78	2794	0.0279	1-ACC 61-ACA 9-ACN 7-ACT
E1-T54K	1074	733	ACG	4	2794	0.0014	4-AAG
E1-V55V	1077	736	GTG	41	2792	0.0147	6-GTA 6-GTC 9-GTT 20-GTN
E1-V55G	1077	736	GTG	3	2792	0.0011	3-GGG
E1-V55n	1077	736	GTG	6	2792	0.0021	1-ATN 5-NTG
E1-V55L	1077	736	GTG	7	2792	0.0025	3-CTG 4-TTG
E1-V55E	1077	736	GTG	1	2792	0.0004	1-GAG
E1-V55A	1077	736	GTG	1	2792	0.0004	1-GCG
E1-V55M	1077	736	GTG	1	2792	0.0004	1-ATG
E1-A56D	1080	739	GCC	6	2829	0.0021	6-GAC
E1-A56S	1080	739	GCC	3	2829	0.0011	3-TCC
E1-A56T	1080	739	GCC	4	2829	0.0014	4-ACC
E1-A56A	1080	739	GCC	63	2829	0.0223	8-GCA 37-GCT 2-GCG 16-GCN
E1-A56n	1080	739	GCC	23	2829	0.0081	23-NCC
E1-A56P	1080	739	GCC	2	2829	0.0007	2-CCC
E1-A56V	1080	739	GCC	4	2829	0.0014	3-GTC 1-GTT
E1-A56ni	1080	739	GCC	1	2829	0.0004	1-G**i
E1-T57I	1083	742	ACC	1	2879	0.0003	1-ATC
E1-T57S	1083	742	ACC	4	2879	0.0014	2-AGC 2-TCC
E1-T57N	1083	742	ACC	6	2879	0.0021	6-AAC
E1-T57n	1083	742	ACC	77	2879	0.0267	77-NCC
E1-T57T	1083	742	ACC	34	2879	0.0118	10-ACA 2-ACG 11-ACN 11-ACT
E1-T57P	1083	742	ACC	3	2879	0.001	3-CCC
[truncated: 25,306 more rows]

## Sheet: sample-2-aa
@mutation	nt_location	ref-codon	sample-1-HCV.mpileup-alternate-count	location-depth	percent	nt_alternates
core-M1R	342	ATG	2	2288	0.0009	2-AGG
core-M1I	342	ATG	3	2288	0.0013	1-ATT 1-ATC 1-ATA
core-M1V	342	ATG	1	2288	0.0004	1-GTG
core-M1T	342	ATG	2	2288	0.0009	2-ACG
core-M1L	342	ATG	2	2288	0.0009	2-CTG
core-M1n	342	ATG	103	2288	0.045	103-ATN
core-S2F	345	AGC	1	1925	0.0005	1-TTC
core-S2I	345	AGC	4	1925	0.0021	4-ATC
core-S2C	345	AGC	4	1925	0.0021	4-TGC
core-S2G	345	AGC	3	1925	0.0016	3-GGC
core-S2N	345	AGC	2	1925	0.001	2-AAC
core-S2T	345	AGC	1	1925	0.0005	1-ACC
core-S2S	345	AGC	1	1925	0.0005	1-AGT
core-S2R	345	AGC	14	1925	0.0073	4-AGG 3-CGC 7-AGA
core-S2n	345	AGC	1	1925	0.0005	1-AGN
core-T3n	348	ACG	4	1906	0.0021	4-NCG
core-T3R	348	ACG	4	1906	0.0021	4-AGG
core-T3T	348	ACG	16	1906	0.0084	1-ACC 3-ACA 8-ACN 4-ACT
core-T3K	348	ACG	2	1906	0.001	2-AAG
core-T3M	348	ACG	2	1906	0.001	2-ATG
core-T3P	348	ACG	1	1906	0.0005	1-CCG
core-N4H	351	AAT	3	1850	0.0016	3-CAT
core-N4D	351	AAT	2	1850	0.0011	2-GAT
core-N4K	351	AAT	6	1850	0.0032	4-AAG 2-AAA
core-N4T	351	AAT	2	1850	0.0011	2-ACT
core-N4N	351	AAT	1	1850	0.0005	1-AAC
core-N4n	351	AAT	1	1850	0.0005	1-AAN
core-P5P	354	CCT	53	1768	0.03	2-CCG 51-CCN
core-P5T	354	CCT	3	1768	0.0017	3-ACT
core-P5R	354	CCT	1	1768	0.0006	1-CGT
core-P5H	354	CCT	5	1768	0.0028	1-CAC 4-CAT
core-P5n	354	CCT	3	1768	0.0017	3-NCT
core-P5S	354	CCT	1	1768	0.0006	1-TCT
core-K6n	357	AAA	1	1529	0.0007	1-NAA
core-K6R	357	AAA	1	1529	0.0007	1-AGA
core-K6Ii	357	AAA	3	1529	0.002	3-ATAi
core-K6Q	357	AAA	1	1529	0.0007	1-CAA
core-K6!	357	AAA	1	1529	0.0007	1-TAA
core-K6T	357	AAA	4	1529	0.0026	3-ACA 1-ACT
core-K6N	357	AAA	3	1529	0.002	1-AAT 2-AAC
core-K6K	357	AAA	1	1529	0.0007	1-AAG
core-K6E	357	AAA	2	1529	0.0013	2-GAA
core-K6Ki	357	AAA	1	1529	0.0007	1-AAAi
core-K6I	357	AAA	6	1529	0.0039	6-ATC
core-P7H	360	CCT	6	1311	0.0046	6-CAT
core-P7n	360	CCT	4	1311	0.0031	4-NCT
core-P7S	360	CCT	1	1311	0.0008	1-AGT
core-P7A	360	CCT	3	1311	0.0023	3-GCT
core-P7P	360	CCT	15	1311	0.0114	7-CCG 5-CCA 3-CCC
core-P7T	360	CCT	1	1311	0.0008	1-ACT
core-P7L	360	CCT	1	1311	0.0008	1-CTT
core-P7W	360	CCT	1	1311	0.0008	1-TGG
core-P7Q	360	CCT	1	1311	0.0008	1-CAG
core-Q8R	363	CAA	3	1229	0.0024	3-CGA
core-Q8!	363	CAA	1	1229	0.0008	1-TAA
core-Q8P	363	CAA	1	1229	0.0008	1-CCA
core-Q8Q	363	CAA	1	1229	0.0008	1-CAG
core-Q8n	363	CAA	8	1229	0.0065	2-NAA 6-CAN
core-Q8E	363	CAA	1	1229	0.0008	1-GAA
core-Q8K	363	CAA	6	1229	0.0049	6-AAA
core-R9K	366	AGA	1	1243	0.0008	1-AAA
core-R9!	366	AGA	2	1243	0.0016	2-TGA
core-R9ni	366	AGA	1	1243	0.0008	1-AG*i
core-R9n	366	AGA	9	1243	0.0072	1-AGN 8-NGA
core-R9G	366	AGA	1	1243	0.0008	1-GGA
core-R9I	366	AGA	3	1243	0.0024	3-ATA
core-R9R	366	AGA	9	1243	0.0072	6-AGG 2-CGA 1-CGC
core-R9S	366	AGA	3	1243	0.0024	1-AGT 2-AGC
core-K10!	369	AAA	1	1094	0.0009	1-TAA
core-K10R	369	AAA	2	1094	0.0018	2-AGA
core-K10T	369	AAA	1	1094	0.0009	1-ACA
core-K10E	369	AAA	2	1094	0.0018	2-GAA
core-K10N	369	AAA	4	1094	0.0037	1-AAT 3-AAC
core-K10Q	369	AAA	2	1094	0.0018	2-CAA
core-K10K	369	AAA	2	1094	0.0018	2-AAG
core-T11P	372	ACC	1	1086	0.0009	1-CCC
core-T11S	372	ACC	4	1086	0.0037	1-AGC 3-TCC
core-T11A	372	ACC	2	1086	0.0018	2-GCC
core-T11N	372	ACC	2	1086	0.0018	2-AAC
core-T11T	372	ACC	171	1086	0.1575	1-ACA 170-ACN
core-K12E	375	AAA	2	900	0.0022	2-GAA
core-K12R	375	AAA	4	900	0.0044	4-AGA
core-K12N	375	AAA	1	900	0.0011	1-AAT
core-K12Q	375	AAA	1	900	0.0011	1-CAA
core-K12T	375	AAA	1	900	0.0011	1-ACA
core-K12K	375	AAA	2	900	0.0022	2-AAG
core-R13Ri	378	CGT	15	796	0.0188	14-CGGi 1-CGAi
core-R13C	378	CGT	1	796	0.0013	1-TGT
core-R13R	378	CGT	36	796	0.0452	1-CGA 2-CGC 2-CGG 31-CGN
core-R13L	378	CGT	1	796	0.0013	1-CTT
core-R13n	378	CGT	47	796	0.059	47-NGT
core-R13S	378	CGT	3	796	0.0038	3-AGT
core-R13G	378	CGT	1	796	0.0013	1-GGT
core-N14Y	381	AAC	1	749	0.0013	1-TAC
core-N14N	381	AAC	1	749	0.0013	1-AAT
core-N14I	381	AAC	5	749	0.0067	5-ATC
core-N14H	381	AAC	2	749	0.0027	2-CAC
core-N14n	381	AAC	2	749	0.0027	2-AAN
core-N14D	381	AAC	1	749	0.0013	1-GAC
core-N14K	381	AAC	3	749	0.004	3-AAA
core-N14S	381	AAC	2	749	0.0027	2-AGC
core-T15I	384	ACC	1	606	0.0017	1-ATC
core-T15A	384	ACC	2	606	0.0033	2-GCC
core-T15P	384	ACC	2	606	0.0033	2-CCC
core-T15T	384	ACC	124	606	0.2046	1-ACA 1-ACG 120-ACN 2-ACT
core-T15S	384	ACC	4	606	0.0066	1-AGC 3-TCC
core-T15n	384	ACC	1	606	0.0017	1-NCC
core-T15F	384	ACC	1	606	0.0017	1-TTC
core-N16T	387	AAC	2	482	0.0041	2-ACC
core-N16H	387	AAC	1	482	0.0021	1-CAC
core-N16I	387	AAC	1	482	0.0021	1-ATC
core-N16n	387	AAC	2	482	0.0041	2-NAC
core-N16K	387	AAC	2	482	0.0041	2-AAA
core-N16Y	387	AAC	3	482	0.0062	3-TAC
core-R17R	390	CGT	4	496	0.0081	3-CGG 1-CGN
core-R17C	390	CGT	2	496	0.004	2-TGT
core-R17n	390	CGT	1	496	0.002	1-NGT
core-R17L	390	CGT	2	496	0.004	2-CTT
core-R18n	393	CGC	3	467	0.0064	3-NGC
core-R18S	393	CGC	2	467	0.0043	2-AGC
core-R18L	393	CGC	1	467	0.0021	1-CTC
core-R18R	393	CGC	20	467	0.0428	2-CGA 2-CGG 16-CGN
core-P19n	396	CCA	5	484	0.0103	5-NCA
core-P19P	396	CCA	3	484	0.0062	1-CCG 1-CCN 1-CCC
core-P19A	396	CCA	1	484	0.0021	1-GCA
core-P19R	396	CCA	2	484	0.0041	2-CGA
core-P19T	396	CCA	3	484	0.0062	3-ACA
core-P19S	396	CCA	2	484	0.0041	2-TCA
core-P19L	396	CCA	2	484	0.0041	2-CTA
core-P19Q	396	CCA	1	484	0.0021	1-CAA
core-Q20L	399	CAG	2	501	0.004	2-CTG
core-Q20n	399	CAG	5	501	0.01	1-CAN 4-NAG
core-Q20!	399	CAG	1	501	0.002	1-TAG
core-Q20K	399	CAG	2	501	0.004	2-AAG
core-Q20H	399	CAG	1	501	0.002	1-CAT
core-Q20P	399	CAG	1	501	0.002	1-CCG
core-Q20E	399	CAG	2	501	0.004	2-GAG
core-D21Y	402	GAC	3	543	0.0055	3-TAC
core-D21D	402	GAC	2	543	0.0037	2-GAT
core-D21H	402	GAC	2	543	0.0037	2-CAC
core-D21n	402	GAC	43	543	0.0792	43-NAC
core-D21A	402	GAC	1	543	0.0018	1-GCC
core-V22F	405	GTC	2	540	0.0037	2-TTC
core-V22I	405	GTC	4	540	0.0074	4-ATC
core-V22G	405	GTC	2	540	0.0037	2-GGC
core-V22V	405	GTC	4	540	0.0074	2-GTT 2-GTN
core-K23N	408	AAG	2	532	0.0038	1-AAT 1-AAC
core-K23n	408	AAG	1	532	0.0019	1-AAN
core-K23E	408	AAG	1	532	0.0019	1-GAG
core-F24C	411	TTC	5	526	0.0095	5-TGC
core-F24L	411	TTC	3	526	0.0057	1-TTA 2-CTC
core-P25n	414	CCG	2	441	0.0045	2-NCG
core-P25T	414	CCG	2	441	0.0045	2-ACG
core-P25A	414	CCG	1	441	0.0023	1-GCG
core-P25P	414	CCG	4	441	0.0091	1-CCT 3-CCN
core-G26C	417	GGT	1	431	0.0023	1-TGT
core-G26S	417	GGT	1	431	0.0023	1-AGC
core-G26G	417	GGT	77	431	0.1787	2-GGG 36-GGN 39-GGC
core-G27D	420	GGC	1	418	0.0024	1-GAC
core-G27V	420	GGC	1	418	0.0024	1-GTC
core-G27n	420	GGC	1	418	0.0024	1-NGC
core-G28n	423	GGT	11	429	0.0256	11-NGT
core-G28R	423	GGT	3	429	0.007	3-CGT
core-G28V	423	GGT	2	429	0.0047	2-GTT
core-G28S	423	GGT	1	429	0.0023	1-AGT
core-G28G	423	GGT	6	429	0.014	1-GGG 4-GGN 1-GGC
core-G28C	423	GGT	1	429	0.0023	1-TGT
core-Q29R	426	CAG	1	428	0.0023	1-CGG
core-I30S	429	ATC	5	476	0.0105	5-AGC
core-I30L	429	ATC	4	476	0.0084	4-CTC
core-I30V	429	ATC	1	476	0.0021	1-GTC
core-I30T	429	ATC	2	476	0.0042	2-ACC
core-I30F	429	ATC	1	476	0.0021	1-TTC
core-I30N	429	ATC	2	476	0.0042	2-AAC
core-I30I	429	ATC	1	476	0.0021	1-ATA
core-I30M	429	ATC	1	476	0.0021	1-ATG
core-V31V	432	GTT	2	475	0.0042	1-GTN 1-GTG
core-V31A	432	GTT	3	475	0.0063	3-GCT
core-V31I	432	GTT	1	475	0.0021	1-ATT
core-V31G	432	GTT	1	475	0.0021	1-GGT
core-G32V	435	GGT	2	461	0.0043	2-GTT
core-G32G	435	GGT	4	461	0.0087	4-GGN
core-G32n	435	GGT	8	461	0.0174	8-NGT
core-G33n	438	GGA	3	462	0.0065	3-NGA
core-G33!	438	GGA	2	462	0.0043	2-TGA
core-G33V	438	GGA	1	462	0.0022	1-GTA
core-G33G	438	GGA	8	462	0.0173	1-GGG 5-GGN 2-GGC
core-G33E	438	GGA	1	462	0.0022	1-GAA
core-V34F	441	GTT	1	462	0.0022	1-TTT
core-V34V	441	GTT	13	462	0.0281	1-GTA 2-GTC 8-GTN 2-GTG
core-Y35D	444	TAC	2	465	0.0043	2-GAC
core-Y35Y	444	TAC	1	465	0.0022	1-TAT
core-Y35H	444	TAC	1	465	0.0022	1-CAC
core-Y35S	444	TAC	1	465	0.0022	1-TCC
core-Y35n	444	TAC	1	465	0.0022	1-NAC
core-L36F	447	TTG	1	459	0.0022	1-TTT
core-L36L	447	TTG	1	459	0.0022	1-TTA
core-L36V	447	TTG	1	459	0.0022	1-GTG
core-L36W	447	TTG	3	459	0.0065	3-TGG
core-L37S	450	TTG	1	433	0.0023	1-TCG
core-L37F	450	TTG	1	433	0.0023	1-TTC
core-L37L	450	TTG	1	433	0.0023	1-TTA
core-L37n	450	TTG	24	433	0.0554	17-TTN 7-NTG
core-P38P	453	CCG	35	408	0.0858	1-CCT 34-CCN
core-P38n	453	CCG	12	408	0.0294	12-NCG
core-P38S	453	CCG	1	408	0.0025	1-TCG
core-P38L	453	CCG	1	408	0.0025	1-CTG
core-R39G	456	CGC	1	368	0.0027	1-GGC
core-R39P	456	CGC	1	368	0.0027	1-CCC
core-R39n	456	CGC	3	368	0.0082	3-NGC
core-R39H	456	CGC	1	368	0.0027	1-CAC
core-R39R	456	CGC	2	368	0.0054	2-CGG
core-R40K	459	AGG	1	364	0.0027	1-AAG
core-R40M	459	AGG	1	364	0.0027	1-ATG
core-R40T	459	AGG	1	364	0.0027	1-ACG
core-R40R	459	AGG	2	364	0.0055	2-AGA
core-R40G	459	AGG	1	364	0.0027	1-GGG
core-G41G	462	GGC	2	359	0.0056	1-GGG 1-GGA
core-G41R	462	GGC	1	359	0.0028	1-CGC
core-G41n	462	GGC	2	359	0.0056	2-NGC
core-G41C	462	GGC	2	359	0.0056	2-TGC
core-P42T	465	CCT	1	349	0.0029	1-ACT
core-P42R	465	CCT	2	349	0.0057	1-CGT 1-CGG
core-P42P	465	CCT	4	349	0.0115	1-CCG 2-CCN 1-CCC
core-P42S	465	CCT	1	349	0.0029	1-TCT
core-P42n	465	CCT	4	349	0.0115	4-NCT
core-R43K	468	AGA	1	341	0.0029	1-AAA
core-R43I	468	AGA	1	341	0.0029	1-ATA
core-R43S	468	AGA	1	341	0.0029	1-AGC
core-R43n	468	AGA	7	341	0.0205	7-AGN
core-R43R	468	AGA	1	341	0.0029	1-CGA
core-L44n	471	TTG	5	298	0.0168	5-TTN
core-L44W	471	TTG	2	298	0.0067	2-TGG
core-G45G	474	GGT	2	290	0.0069	2-GGN
core-G45A	474	GGT	1	290	0.0034	1-GCT
core-G45S	474	GGT	1	290	0.0034	1-AGT
core-G45C	474	GGT	2	290	0.0069	2-TGT
core-G45D	474	GGT	1	290	0.0034	1-GAT
core-G45n	474	GGT	1	290	0.0034	1-NGT
core-V46L	477	GTG	2	286	0.007	2-TTG
core-V46V	477	GTG	43	286	0.1503	43-GTN
core-R47R	480	CGC	2	242	0.0083	1-CGT 1-CGG
core-R47P	480	CGC	1	242	0.0041	1-CCC
core-R47H	480	CGC	1	242	0.0041	1-CAC
core-R47C	480	CGC	1	242	0.0041	1-TGC
core-A48K	483	GCG	1	246	0.0041	1-AAG
core-T49R	486	ACG	1	247	0.004	1-AGG
core-T49T	486	ACG	1	247	0.004	1-ACC
core-R50M	489	AGG	1	246	0.0041	1-ATG
core-R50S	489	AGG	1	246	0.0041	1-AGT
core-R50n	489	AGG	2	246	0.0081	2-NGG
core-R50R	489	AGG	1	246	0.0041	1-CGG
core-R50K	489	AGG	1	246	0.0041	1-AAG
core-K51T	492	AAG	1	250	0.004	1-ACG
core-K51n	492	AAG	1	250	0.004	1-NAG
core-K51N	492	AAG	1	250	0.004	1-AAC
core-K51Q	492	AAG	1	250	0.004	1-CAG
core-T52T	495	ACT	2	213	0.0094	1-ACA 1-ACN
core-T52P	495	ACT	1	213	0.0047	1-CCT
core-S53A	498	TCC	2	217	0.0092	2-GCC
core-S53F	498	TCC	1	217	0.0046	1-TTC
core-S53S	498	TCC	11	217	0.0507	11-TCN
core-S53n	498	TCC	3	217	0.0138	3-NCC
core-S53Y	498	TCC	1	217	0.0046	1-TAC
core-E54A	501	GAG	1	202	0.005	1-GCG
core-E54G	501	GAG	1	202	0.005	1-GGG
core-E54n	501	GAG	2	202	0.0099	2-NAG
core-R55R	504	CGG	1	150	0.0067	1-CGT
core-R55P	504	CGG	1	150	0.0067	1-CCG
core-R55W	504	CGG	1	150	0.0067	1-TGG
core-S56A	507	TCG	1	166	0.006	1-GCG
core-S56n	507	TCG	18	166	0.1084	18-NCG
core-S56S	507	TCG	5	166	0.0301	3-TCN 1-TCT 1-TCC
core-S56L	507	TCG	1	166	0.006	1-TTG
core-Q57K	510	CAA	1	161	0.0062	1-AAA
core-Q57Q	510	CAA	1	161	0.0062	1-CAG
core-Q57n	510	CAA	1	161	0.0062	1-NAA
core-P58P	513	CCT	3	159	0.0189	3-CCN
core-P58n	513	CCT	1	159	0.0063	1-NCT
core-R59n	516	CGA	1	166	0.006	1-NGA
core-R59R	516	CGA	17	166	0.1024	1-CGC 3-CGT 13-CGN
core-R59Q	516	CGA	1	166	0.006	1-CAA
core-G60G	519	GGT	5	162	0.0309	1-GGN 4-GGA
core-G60n	519	GGT	2	162	0.0123	2-NGT
core-G60S	519	GGT	1	162	0.0062	1-AGT
core-R61I	522	AGA	1	160	0.0063	1-ATA
core-R62R	525	CGT	2	161	0.0124	1-CGC 1-CGG
core-R62n	525	CGT	7	161	0.0435	7-NGT
core-Q63E	528	CAG	1	146	0.0068	1-GAG
core-Q63n	528	CAG	2	146	0.0137	1-CAN 1-NAG
core-P64L	531	CCT	1	155	0.0065	1-CTT
core-P64P	531	CCT	4	155	0.0258	4-CCN
core-I65F	534	ATC	1	149	0.0067	1-TTC
core-I65N	534	ATC	1	149	0.0067	1-AAC
core-P66P	537	CCC	1	151	0.0066	1-CCG
core-P66H	537	CCC	1	151	0.0066	1-CAC
core-K67n	540	AAG	1	144	0.0069	1-NAG
core-K67N	540	AAG	1	144	0.0069	1-AAC
core-K67E	540	AAG	1	144	0.0069	1-GAG
core-A68A	543	GCA	6	146	0.0411	2-GCG 4-GCN
core-A68n	543	GCA	2	146	0.0137	2-NCA
core-A68G	543	GCA	1	146	0.0068	1-GGA
core-R69P	546	CGT	1	152	0.0066	1-CCT
core-R69R	546	CGT	3	152	0.0197	1-CGA 2-CGN
core-R69G	546	CGT	1	152	0.0066	1-GGT
core-R69n	546	CGT	7	152	0.0461	7-NGT
core-R69L	546	CGT	1	152	0.0066	1-CTT
core-R70R	549	CGG	11	150	0.0733	8-CGA 1-AGG 1-CGC 1-CGN
core-R70n	549	CGG	2	150	0.0133	2-NGG
core-R70L	549	CGG	1	150	0.0067	1-CTG
core-P71H	552	CCC	3	148	0.0203	3-CAC
core-P71P	552	CCC	1	148	0.0068	1-CCT
core-P71S	552	CCC	1	148	0.0068	1-TCC
core-E72G	555	GAG	1	160	0.0063	1-GGG
core-E72A	555	GAG	1	160	0.0063	1-GCG
core-E72!	555	GAG	1	160	0.0063	1-TAG
core-E72D	555	GAG	2	160	0.0125	2-GAT
core-G73V	558	GGC	1	149	0.0067	1-GTC
core-G73D	558	GGC	1	149	0.0067	1-GAC
core-G73n	558	GGC	1	149	0.0067	1-NGC
core-G73G	558	GGC	1	149	0.0067	1-GGG
core-R74G	561	AGG	1	158	0.0063	1-GGG
core-R74T	561	AGG	1	158	0.0063	1-ACG
core-R74S	561	AGG	1	158	0.0063	1-AGC
core-R74n	561	AGG	2	158	0.0127	2-NGG
core-T75S	564	ACC	1	158	0.0063	1-AGC
core-T75n	564	ACC	1	158	0.0063	1-NCC
core-T75T	564	ACC	5	158	0.0316	1-ACA 3-ACN 1-ACT
core-T75P	564	ACC	2	158	0.0127	2-CCC
core-W76!	567	TGG	1	155	0.0065	1-TGA
core-W76n	567	TGG	4	155	0.0258	2-NGG 2-TGN
core-W76S	567	TGG	1	155	0.0065	1-TCG
core-A77G	570	GCT	1	154	0.0065	1-GGT
core-A77A	570	GCT	4	154	0.026	3-GCC 1-GCG
core-Q78H	573	CAG	2	138	0.0145	1-CAC 1-CAT
core-Q78n	573	CAG	1	138	0.0072	1-CAN
core-Q78L	573	CAG	1	138	0.0072	1-CTG
core-P79L	576	CCC	1	130	0.0077	1-CTT
core-Y81S	582	TAC	1	129	0.0078	1-TCC
core-Y81n	582	TAC	9	129	0.0698	8-NAC 1-NAT
core-Y81Y	582	TAC	6	129	0.0465	6-TAT
core-P82P	585	CCT	3	137	0.0219	1-CCG 2-CCC
core-P82n	585	CCT	4	137	0.0292	4-NCT
core-P82A	585	CCT	1	137	0.0073	1-GCT
core-W83Wi	588	TGG	1	140	0.0071	1-TGGi
core-W83n	588	TGG	6	140	0.0429	6-TGN
core-W83C	588	TGG	2	140	0.0143	2-TGT
core-W83L	588	TGG	3	140	0.0214	3-TTG
core-W83!	588	TGG	1	140	0.0071	1-TAG
core-P84P	591	CCC	1	121	0.0083	1-CCA
core-P84S	591	CCC	1	121	0.0083	1-TCC
core-P84H	591	CCC	1	121	0.0083	1-CAC
core-P84R	591	CCC	1	121	0.0083	1-CGC
core-L85n	594	CTC	2	134	0.0149	2-NTC
core-L85R	594	CTC	3	134	0.0224	3-CGC
core-L85F	594	CTC	1	134	0.0075	1-TTC
core-L85L	594	CTC	5	134	0.0373	3-CTT 2-CTN
core-Y86n	597	TAT	5	133	0.0376	5-NAT
core-G87n	600	GGC	2	131	0.0153	2-NGC
core-G87G	600	GGC	6	131	0.0458	6-GGN
core-N88H	603	AAT	1	131	0.0076	1-CAT
core-N88T	603	AAT	2	131	0.0153	2-ACT
core-N88n	603	AAT	2	131	0.0153	2-NAT
core-N88N	603	AAT	3	131	0.0229	3-AAC
core-E89G	606	GAG	1	121	0.0083	1-GGG
core-E89A	606	GAG	1	121	0.0083	1-GCG
core-G90G	609	GGT	108	112	0.9643	1-GGA 107-GGC
core-G90S	609	GGT	1	112	0.0089	1-AGC
core-G90V	609	GGT	1	112	0.0089	1-GTC
core-G90C	609	GGT	1	112	0.0089	1-TGC
core-C91n	612	TGC	10	131	0.0763	10-NGC
core-C91G	612	TGC	1	131	0.0076	1-GGC
core-G92V	615	GGG	1	136	0.0074	1-GTG
core-G92G	615	GGG	1	136	0.0074	1-GGC
core-W93n	618	TGG	2	139	0.0144	2-TGN
core-A94A	621	GCG	7	129	0.0543	7-GCN
core-G95G	624	GGA	4	128	0.0313	1-GGG 3-GGN
core-G95!	624	GGA	1	128	0.0078	1-TGA
core-G95n	624	GGA	4	128	0.0313	4-NGA
core-W96n	627	TGG	4	140	0.0286	4-TGN
core-W96L	627	TGG	1	140	0.0071	1-TTG
core-L97P	630	CTC	1	130	0.0077	1-CCC
core-L97L	630	CTC	2	130	0.0154	1-CTG 1-CTA
core-L98L	633	CTG	8	137	0.0584	4-CTN 4-TTG
core-L98n	633	CTG	2	137	0.0146	2-NTG
core-L98M	633	CTG	1	137	0.0073	1-ATG
core-S99S	636	TCT	2	132	0.0152	2-TCN
core-S99A	636	TCT	1	132	0.0076	1-GCT
core-S99C	636	TCT	2	132	0.0152	2-TGT
core-S99n	636	TCT	2	132	0.0152	2-NCT
core-P100A	639	CCC	1	134	0.0075	1-GCC
core-R101R	642	CGT	10	136	0.0735	1-CGA 2-CGC 1-CGG 6-CGN
core-G102G	645	GGC	122	125	0.976	122-GGT
core-S103S	648	TCT	5	136	0.0368	5-TCC
core-R104R	651	CGG	5	137	0.0365	1-CGT 4-CGN
core-R104Q	651	CGG	2	137	0.0146	2-CAG
core-P105n	654	CCT	10	140	0.0714	10-NCT
core-P105P	654	CCT	3	140	0.0214	3-CCN
core-S106S	657	AGC	1	133	0.0075	1-AGT
core-S106n	657	AGC	1	133	0.0075	1-NGC
core-S106R	657	AGC	1	133	0.0075	1-AGG
core-W107n	660	TGG	5	132	0.0379	2-NGG 3-TGN
core-W107R	660	TGG	1	132	0.0076	1-CGG
core-G108R	663	GGC	1	134	0.0075	1-CGC
core-G108S	663	GGC	1	134	0.0075	1-AGC
core-G108n	663	GGC	1	134	0.0075	1-NGC
core-G108C	663	GGC	1	134	0.0075	1-TGC
core-G108ni	663	GGC	2	134	0.0149	2-GG*i
core-G108G	663	GGC	1	134	0.0075	1-GGT
core-P109P	666	CCC	1	124	0.0081	1-CCA
core-P109A	666	CCC	1	124	0.0081	1-GCC
core-P109L	666	CCC	1	124	0.0081	1-CTC
core-T110K	669	ACA	1	137	0.0073	1-AAA
core-T110n	669	ACA	2	137	0.0146	2-NCA
core-T110R	669	ACA	1	137	0.0073	1-AGA
core-T110T	669	ACA	5	137	0.0365	5-ACN
core-D111n	672	GAC	1	137	0.0073	1-NAC
core-D111N	672	GAC	1	137	0.0073	1-AAC
core-P112T	675	CCC	2	132	0.0152	2-ACC
core-R113n	678	CGG	2	141	0.0142	2-NGG
core-R113R	678	CGG	3	141	0.0213	1-CGC 2-CGN
core-R113Q	678	CGG	1	141	0.0071	1-CAG
core-R115n	684	AGG	5	143	0.035	4-AGN 1-NGG
core-R115S	684	AGG	1	143	0.007	1-AGT
core-S116A	687	TCG	2	129	0.0155	2-GCG
core-S116S	687	TCG	18	129	0.1395	18-TCN
core-R117R	690	CGC	1	110	0.0091	1-CGG
core-N118n	693	AAT	1	112	0.0089	1-NAT
core-L119n	696	TTG	1	113	0.0088	1-NTG
core-L119F	696	TTG	1	113	0.0088	1-TTT
core-L119L	696	TTG	2	113	0.0177	2-CTG
core-G120V	699	GGT	2	113	0.0177	2-GTT
core-G120G	699	GGT	3	113	0.0265	2-GGG 1-GGN
core-K121n	702	AAG	2	112	0.0179	2-NAG
core-V122V	705	GTC	3	114	0.0263	1-GTA 2-GTN
core-I123n	708	ATC	5	113	0.0442	5-ATN
core-D124D	711	GAT	1	100	0.01	1-GAC
core-D124n	711	GAT	2	100	0.02	2-NAT
core-T125P	714	ACC	1	100	0.01	1-CCC
core-T125n	714	ACC	1	100	0.01	1-NCC
core-T125T	714	ACC	2	100	0.02	1-ACN 1-ACT
core-L126L	717	CTT	94	94	1	4-CTN 90-CTC
core-T127S	720	ACG	1	97	0.0103	1-TCG
core-C128G	723	TGC	1	97	0.0103	1-GGC
core-C128Y	723	TGC	1	97	0.0103	1-TAC
core-C128C	723	TGC	1	97	0.0103	1-TGT
core-G129C	726	GGC	1	94	0.0106	1-TGC
core-G129n	726	GGC	2	94	0.0213	2-NGC
core-G129G	726	GGC	3	94	0.0319	1-GGG 2-GGA
core-G129A	726	GGC	1	94	0.0106	1-GCC
core-F130L	729	TTC	1	98	0.0102	1-TTA
core-F130F	729	TTC	1	98	0.0102	1-TTT
core-F130n	729	TTC	8	98	0.0816	4-NTC 4-TTN
core-A131A	732	GCC	1	96	0.0104	1-GCN
core-A131n	732	GCC	2	96	0.0208	2-NCC
core-D132E	735	GAC	1	90	0.0111	1-GAA
core-D132D	735	GAC	1	90	0.0111	1-GAT
core-L133n	738	CTC	3	101	0.0297	3-NTC
core-L133L	738	CTC	1	101	0.0099	1-CTN
core-L133F	738	CTC	1	101	0.0099	1-TTC
core-L133R	738	CTC	1	101	0.0099	1-CGC
core-L133I	738	CTC	1	101	0.0099	1-ATC
core-L133P	738	CTC	1	101	0.0099	1-CCC
core-M134V	741	ATG	1	99	0.0101	1-GTG
core-M134I	741	ATG	1	99	0.0101	1-ATA
core-G135V	744	GGG	1	90	0.0111	1-GTG
core-Y136n	747	TAC	5	97	0.0515	5-NAC
core-Y136D	747	TAC	1	97	0.0103	1-GAC
core-Y136H	747	TAC	1	97	0.0103	1-CAC
core-Y136Y	747	TAC	2	97	0.0206	2-TAT
core-Y136!	747	TAC	1	97	0.0103	1-TAA
core-I137n	750	ATA	2	100	0.02	2-ATN
core-I137R	750	ATA	2	100	0.02	2-AGA
core-P138n	753	CCG	1	93	0.0108	1-NCG
core-P138P	753	CCG	4	93	0.043	2-CCN 2-CCA
core-P138T	753	CCG	1	93	0.0108	1-ACG
core-P138S	753	CCG	1	93	0.0108	1-TCG
core-L139n	756	CTC	1	83	0.012	1-NTC
core-L139L	756	CTC	2	83	0.0241	1-CTT 1-CTA
core-L139H	756	CTC	1	83	0.012	1-CAC
core-L139I	756	CTC	1	83	0.012	1-ATC
core-V140V	759	GTC	1	84	0.0119	1-GTN
core-V140G	759	GTC	1	84	0.0119	1-GGC
core-G141R	762	GGC	1	82	0.0122	1-CGC
core-G141A	762	GGC	1	82	0.0122	1-GCC
core-G141C	762	GGC	1	82	0.0122	1-TGC
core-A142A	765	GCC	1	78	0.0128	1-GCA
core-P143L	768	CCT	1	78	0.0128	1-CTC
core-P143P	768	CCT	77	78	0.9872	1-CCN 76-CCC
core-L144L	771	CTT	1	90	0.0111	1-CTC
core-G145G	774	GGA	2	94	0.0213	1-GGG 1-GGN
core-G145!	774	GGA	1	94	0.0106	1-TGA
core-G145R	774	GGA	1	94	0.0106	1-CGA
core-G145n	774	GGA	2	94	0.0213	2-NGA
core-G146G	777	GGC	2	95	0.0211	1-GGT 1-GGN
core-G146S	777	GGC	1	95	0.0105	1-AGC
core-A147P	780	GCT	1	97	0.0103	1-CCT
core-A147n	780	GCT	3	97	0.0309	3-NCT
core-A148S	783	GCC	1	98	0.0102	1-TCC
core-A148A	783	GCC	1	98	0.0102	1-GCN
core-R149n	786	AGG	2	95	0.0211	2-AGN
core-A150A	789	GCC	3	93	0.0323	1-GCA 1-GCG 1-GCN
core-L151L	792	CTG	6	96	0.0625	4-CTN 1-TTG 1-CTC
core-L151n	792	CTG	1	96	0.0104	1-NTG
core-H153N	798	CAT	5	99	0.0505	1-AAT 4-AAC
core-H153n	798	CAT	8	99	0.0808	8-NAT
core-H153H	798	CAT	52	99	0.5253	52-CAC
core-G154D	801	GGC	1	104	0.0096	1-GAC
core-G154A	801	GGC	1	104	0.0096	1-GCC
core-G154G	801	GGC	2	104	0.0192	2-GGN
core-V155V	804	GTC	1	100	0.01	1-GTA
core-V155L	804	GTC	1	100	0.01	1-CTC
core-R156R	807	CGG	3	112	0.0268	1-CGA 2-CGN
core-R156n	807	CGG	1	112	0.0089	1-NGG
core-V157D	810	GTT	1	109	0.0092	1-GAT
core-L158R	813	CTG	1	106	0.0094	1-CGG
core-L158L	813	CTG	4	106	0.0377	4-CTN
core-L158n	813	CTG	5	106	0.0472	5-NTG
core-E159Q	816	GAA	2	115	0.0174	2-CAA
core-E159n	816	GAA	9	115	0.0783	4-GAN 5-NAA
core-E159A	816	GAA	2	115	0.0174	2-GCA
core-E159D	816	GAA	1	115	0.0087	1-GAC
core-D160n	819	GAC	3	115	0.0261	3-NAC
core-G161V	822	GGC	1	117	0.0085	1-GTC
core-G161G	822	GGC	2	117	0.0171	2-GGN
core-G161n	822	GGC	1	117	0.0085	1-NGC
core-V162V	825	GTG	1	116	0.0086	1-GTC
core-N163n	828	AAC	3	127	0.0236	3-NAC
core-N163N	828	AAC	1	127	0.0079	1-AAT
core-N163T	828	AAC	1	127	0.0079	1-ACC
core-Y164!	831	TAT	1	132	0.0076	1-TAG
core-Y164n	831	TAT	8	132	0.0606	8-NAT
core-Y164Y	831	TAT	1	132	0.0076	1-TAC
core-A165A	834	GCA	1	136	0.0074	1-GCG
core-A165P	834	GCA	1	136	0.0074	1-CCA
core-A165n	834	GCA	2	136	0.0147	2-NCA
core-T166T	837	ACA	4	139	0.0288	4-ACC
core-T166P	837	ACA	3	139	0.0216	3-CCA
core-T166n	837	ACA	2	139	0.0144	2-NCA
core-N168N	843	AAC	139	143	0.972	139-AAT
core-N168H	843	AAC	1	143	0.007	1-CAT
core-N168K	843	AAC	2	143	0.014	2-AAG
core-N168T	843	AAC	1	143	0.007	1-ACT
core-P170n	849	CCT	13	149	0.0872	13-NCT
core-P170P	849	CCT	30	149	0.2013	2-CCN 28-CCC
core-G171n	852	GGT	5	164	0.0305	5-NGT
core-G171A	852	GGT	2	164	0.0122	2-GCT
core-G171G	852	GGT	9	164	0.0549	1-GGG 8-GGN
core-C172n	855	TGC	4	154	0.026	3-TGN 1-NGC
core-S173n	858	TCT	9	161	0.0559	9-NCT
core-S173P	858	TCT	2	161	0.0124	2-CCT
core-F174V	861	TTC	1	159	0.0063	1-GTC
core-S175n	864	TCT	2	157	0.0127	2-NCT
core-I176L	867	ATC	2	163	0.0123	2-CTC
core-I176V	867	ATC	1	163	0.0061	1-GTC
core-I176n	867	ATC	2	163	0.0123	2-ATN
core-F177n	870	TTC	4	168	0.0238	4-NTC
core-F177F	870	TTC	5	168	0.0298	5-TTT
core-L178L	873	CTT	7	174	0.0402	4-CTN 1-CTG 2-CTA
core-L179L	876	CTG	4	169	0.0237	1-TTG 3-CTA
core-L179Q	876	CTG	1	169	0.0059	1-CAG
core-A180A	879	GCC	156	164	0.9512	151-GCT 5-GCN
core-L181L	882	CTG	1	162	0.0062	1-CTA
core-L181n	882	CTG	2	162	0.0123	2-NTG
core-L181Q	882	CTG	1	162	0.0062	1-CAG
core-L182n	885	CTC	2	168	0.0119	2-NTC
core-L182L	885	CTC	2	168	0.0119	2-CTN
core-S183S	888	TCT	7	171	0.0409	5-TCN 2-TCC
core-S183A	888	TCT	1	171	0.0058	1-GCT
core-S183Y	888	TCT	1	171	0.0058	1-TAT
core-S183n	888	TCT	2	171	0.0117	2-NCT
core-C184n	891	TGC	10	163	0.0613	5-TGN 5-NGC
core-L185L	894	CTG	2	163	0.0123	1-CTN 1-TTG
core-L185n	894	CTG	1	163	0.0061	1-NTG
core-L185M	894	CTG	1	163	0.0061	1-ATG
core-T186N	897	ACT	1	168	0.006	1-AAT
core-T186T	897	ACT	8	168	0.0476	7-ACC 1-ACN
core-V187V	900	GTG	2	169	0.0118	1-GTT 1-GTN
core-P188L	903	CCC	1	172	0.0058	1-CTC
core-P188P	903	CCC	5	172	0.0291	5-CCT
core-A189A	906	GCT	158	160	0.9875	1-GCA 154-GCC 1-GCG 2-GCN
core-A189T	906	GCT	1	160	0.0063	1-ACC
core-S190S	909	TCA	153	153	1	153-TCG
core-A191n	912	GCC	3	172	0.0174	3-NCC
core-A191D	912	GCC	1	172	0.0058	1-GAC
core-A191A	912	GCC	10	172	0.0581	10-GCT
E1-Y1n	915	TAC	4	172	0.0233	1-NAC 3-TAN
E1-Q2H	918	CAA	1	170	0.0059	1-CAT
E1-Q2R	918	CAA	1	170	0.0059	1-CGA
E1-Q2L	918	CAA	1	170	0.0059	1-CTA
E1-Q2n	918	CAA	2	170	0.0118	1-NAA 1-CAN
E1-V3n	921	GTG	1	173	0.0058	1-NTG
E1-V3G	921	GTG	1	173	0.0058	1-GGG
E1-R4S	924	CGC	1	181	0.0055	1-AGC
E1-R4R	924	CGC	18	181	0.0994	1-CGA 11-CGT 6-CGN
E1-R4L	924	CGC	1	181	0.0055	1-CTC
E1-R4n	924	CGC	5	181	0.0276	5-NGC
E1-N5N	927	AAT	162	163	0.9939	162-AAC
E1-N5I	927	AAT	1	163	0.0061	1-ATC
E1-S6A	930	TCC	1	158	0.0063	1-GCC
E1-S6S	930	TCC	2	158	0.0127	2-TCT
E1-S6P	930	TCC	1	158	0.0063	1-CCC
E1-S7T	933	TCG	151	158	0.9557	7-ACA 143-ACG 1-ACT
E1-S7P	933	TCG	1	158	0.0063	1-CCG
E1-S7n	933	TCG	6	158	0.038	6-NCG
E1-G8A	936	GGG	1	156	0.0064	1-GCG
E1-G8W	936	GGG	1	156	0.0064	1-TGG
E1-L9L	939	CTT	2	176	0.0114	1-CTN 1-CTG
E1-L9R	939	CTT	1	176	0.0057	1-CGT
E1-Y10n	942	TAC	11	179	0.0615	10-NAC 1-TAN
E1-H11Q	945	CAT	1	196	0.0051	1-CAG
E1-H11n	945	CAT	2	196	0.0102	2-NAT
E1-H11D	945	CAT	1	196	0.0051	1-GAT
E1-V12V	948	GTC	1	195	0.0051	1-GTG
E1-V12F	948	GTC	1	195	0.0051	1-TTC
E1-T13T	951	ACC	3	195	0.0154	3-ACN
E1-C16F	960	TGC	1	182	0.0055	1-TTC
E1-C16Y	960	TGC	2	182	0.011	2-TAC
E1-C16R	960	TGC	1	182	0.0055	1-CGC
E1-C16n	960	TGC	2	182	0.011	2-NGC
E1-C16C	960	TGC	1	182	0.0055	1-TGT
E1-P17A	963	CCT	1	185	0.0054	1-GCT
E1-P17P	963	CCT	4	185	0.0216	1-CCN 3-CCC
E1-P17n	963	CCT	1	185	0.0054	1-NCT
E1-N18T	966	AAC	1	193	0.0052	1-ACC
E1-N18N	966	AAC	4	193	0.0207	4-AAT
E1-N18n	966	AAC	4	193	0.0207	4-NAC
E1-S19!	969	TCG	3	201	0.0149	3-TAG
E1-S19n	969	TCG	14	201	0.0697	14-NCG
E1-S19A	969	TCG	2	201	0.01	2-GCG
E1-S19S	969	TCG	3	201	0.0149	3-TCN
E1-S20R	972	AGT	1	215	0.0047	1-AGG
E1-S20n	972	AGT	16	215	0.0744	16-NGT
E1-S20I	972	AGT	1	215	0.0047	1-ATT
E1-I21n	975	ATT	2	208	0.0096	2-ATN
E1-I21S	975	ATT	1	208	0.0048	1-AGT
E1-V22V	978	GTG	3	198	0.0152	1-GTT 2-GTN
E1-Y23n	981	TAC	17	210	0.081	17-NAC
E1-Y23Y	981	TAC	1	210	0.0048	1-TAT
E1-Y23S	981	TAC	1	210	0.0048	1-TCC
E1-E24A	984	GAG	1	200	0.005	1-GCG
E1-E24n	984	GAG	2	200	0.01	1-GAN 1-NAG
E1-E24E	984	GAG	1	200	0.005	1-GAA
E1-E24D	984	GAG	3	200	0.015	1-GAT 2-GAC
E1-A25A	987	GCG	72	200	0.36	69-GCA 3-GCN
E1-A25n	987	GCG	1	200	0.005	1-NCG
E1-A25E	987	GCG	1	200	0.005	1-GAA
E1-A25V	987	GCG	3	200	0.015	3-GTG
E1-A26A	990	GCC	2	204	0.0098	1-GCA 1-GCT
E1-A26V	990	GCC	1	204	0.0049	1-GTC
E1-A26S	990	GCC	3	204	0.0147	3-TCC
E1-D27A	993	GAT	1	213	0.0047	1-GCT
E1-D27E	993	GAT	1	213	0.0047	1-GAG
E1-D27n	993	GAT	1	213	0.0047	1-NAT
E1-A28V	996	GCC	1	219	0.0046	1-GTC
E1-A28T	996	GCC	3	219	0.0137	3-ACC
E1-A28A	996	GCC	1	219	0.0046	1-GCN
E1-A28n	996	GCC	5	219	0.0228	5-NCC
E1-I29M	999	ATC	1	219	0.0046	1-ATG
E1-I29L	999	ATC	1	219	0.0046	1-CTC
E1-I29n	999	ATC	5	219	0.0228	5-ATN
E1-I29I	999	ATC	4	219	0.0183	3-ATT 1-ATA
E1-L30Q	1002	CTG	1	212	0.0047	1-CAG
E1-L30L	1002	CTG	1	212	0.0047	1-CTC
E1-L30P	1002	CTG	1	212	0.0047	1-CCG
E1-H31N	1005	CAC	3	219	0.0137	3-AAC
E1-H31Hi	1005	CAC	1	219	0.0046	1-CACi
E1-H31n	1005	CAC	3	219	0.0137	2-NAC 1-CAN
E1-T32T	1008	ACT	10	219	0.0457	3-ACC 1-ACG 6-ACN
E1-T32n	1008	ACT	1	219	0.0046	1-NCT
E1-T32P	1008	ACT	1	219	0.0046	1-CCT
E1-P33n	1011	CCG	3	197	0.0152	3-NCG
E1-P33T	1011	CCG	1	197	0.0051	1-ACG
E1-P33P	1011	CCG	1	197	0.0051	1-CCN
E1-G34G	1014	GGG	1	176	0.0057	1-GGA
E1-G34V	1014	GGG	2	176	0.0114	2-GTG
E1-C35n	1017	TGT	5	174	0.0287	3-NGT 2-TGN
E1-C35C	1017	TGT	1	174	0.0057	1-TGC
E1-V36n	1020	GTC	4	179	0.0223	4-NTC
E1-V36A	1020	GTC	1	179	0.0056	1-GCC
E1-V36V	1020	GTC	3	179	0.0168	1-GTA 2-GTN
E1-V36D	1020	GTC	1	179	0.0056	1-GAC
E1-P37S	1023	CCT	1	168	0.006	1-TCT
E1-C38F	1026	TGC	1	173	0.0058	1-TTC
E1-C38C	1026	TGC	1	173	0.0058	1-TGT
E1-C38Y	1026	TGC	1	173	0.0058	1-TAC
E1-C38n	1026	TGC	1	173	0.0058	1-NGC
E1-C38W	1026	TGC	1	173	0.0058	1-TGG
E1-C38R	1026	TGC	1	173	0.0058	1-CGC
E1-C38S	1026	TGC	2	173	0.0116	2-TCC
E1-V39G	1029	GTT	1	171	0.0058	1-GGT
E1-V39A	1029	GTT	1	171	0.0058	1-GCT
E1-V39V	1029	GTT	2	171	0.0117	1-GTC 1-GTG
E1-R40P	1032	CGC	1	181	0.0055	1-CCC
E1-R40R	1032	CGC	1	181	0.0055	1-CGA
E1-R40n	1032	CGC	2	181	0.011	2-NGC
E1-E41n	1035	GAG	4	182	0.022	4-NAG
E1-E41D	1035	GAG	1	182	0.0055	1-GAT
E1-G42V	1038	GGT	1	200	0.005	1-GTC
E1-G42n	1038	GGT	3	200	0.015	3-NGT
E1-G42G	1038	GGT	71	200	0.355	1-GGG 1-GGN 9-GGA 60-GGC
E1-G42D	1038	GGT	1	200	0.005	1-GAT
E1-N43H	1041	AAC	1	181	0.0055	1-CAC
E1-N43T	1041	AAC	1	181	0.0055	1-ACC
E1-N43n	1041	AAC	5	181	0.0276	5-AAN
E1-N43N	1041	AAC	1	181	0.0055	1-AAT
E1-A44I	1044	GCC	4	171	0.0234	4-ATC
E1-A44P	1044	GCC	1	171	0.0058	1-CCC
E1-A44T	1044	GCC	161	171	0.9415	160-ACC 1-ACG
E1-A44n	1044	GCC	2	171	0.0117	2-NCC
E1-S45S	1047	TCG	16	168	0.0952	14-TCN 1-TCT 1-TCA
E1-S45n	1047	TCG	1	168	0.006	1-NCG
E1-S45P	1047	TCG	2	168	0.0119	2-CCG
E1-R46n	1050	AGG	1	172	0.0058	1-NGG
E1-R46W	1050	AGG	3	172	0.0174	3-TGG
E1-R46R	1050	AGG	1	172	0.0058	1-AGA
E1-C47S	1053	TGT	1	165	0.0061	1-AGC
E1-C47F	1053	TGT	1	165	0.0061	1-TTC
E1-C47G	1053	TGT	1	165	0.0061	1-GGC
E1-C47C	1053	TGT	154	165	0.9333	154-TGC
E1-C47Y	1053	TGT	1	165	0.0061	1-TAC
E1-W48L	1056	TGG	1	176	0.0057	1-TTG
E1-W48n	1056	TGG	21	176	0.1193	21-NGG
E1-W48G	1056	TGG	1	176	0.0057	1-GGG
E1-W48C	1056	TGG	1	176	0.0057	1-TGT
E1-V49E	1059	GTG	1	185	0.0054	1-GAG
E1-V49G	1059	GTG	1	185	0.0054	1-GGG
E1-V49V	1059	GTG	3	185	0.0162	2-GTA 1-GTN
E1-A50E	1062	GCG	1	180	0.0056	1-GAG
E1-A50A	1062	GCG	5	180	0.0278	2-GCA 2-GCT 1-GCN
E1-V51n	1065	GTG	4	178	0.0225	4-NTG
E1-V51M	1065	GTG	174	178	0.9775	174-ATG
E1-T52n	1068	ACC	3	185	0.0162	3-NCC
E1-T52T	1068	ACC	3	185	0.0162	2-ACN 1-ACT
E1-T52I	1068	ACC	1	185	0.0054	1-ATC
E1-T52P	1068	ACC	1	185	0.0054	1-CCC
E1-T52N	1068	ACC	3	185	0.0162	3-AAC
E1-P53P	1071	CCC	3	173	0.0173	2-CCT 1-CCG
E1-P53T	1071	CCC	1	173	0.0058	1-ACC
E1-T54T	1074	ACG	1	174	0.0057	1-ACA
E1-V55V	1077	GTG	3	174	0.0172	3-GTN
E1-V55M	1077	GTG	1	174	0.0057	1-ATG
E1-V55L	1077	GTG	1	174	0.0057	1-CTG
E1-A56n	1080	GCC	2	178	0.0112	2-NCC
E1-A56D	1080	GCC	1	178	0.0056	1-GAC
E1-A56T	1080	GCC	1	178	0.0056	1-ACC
E1-A56A	1080	GCC	4	178	0.0225	2-GCA 2-GCN
E1-A56G	1080	GCC	1	178	0.0056	1-GGC
E1-T57n	1083	ACC	5	177	0.0282	5-NCC
E1-T57T	1083	ACC	2	177	0.0113	1-ACN 1-ACT
E1-T57P	1083	ACC	1	177	0.0056	1-CCC
E1-R58G	1086	AGG	2	181	0.011	2-GGG
E1-R58M	1086	AGG	1	181	0.0055	1-ATG
E1-R58n	1086	AGG	6	181	0.0331	2-AGN 4-NGG
E1-R58R	1086	AGG	1	181	0.0055	1-AGA
E1-D59Y	1089	GAC	1	174	0.0057	1-TAC
E1-D59n	1089	GAC	1	174	0.0057	1-GAN
E1-D59H	1089	GAC	1	174	0.0057	1-CAC
E1-D59S	1089	GAC	1	174	0.0057	1-AGC
E1-G60n	1092	GGC	8	182	0.044	8-NGC
E1-G60G	1092	GGC	5	182	0.0275	1-GGT 1-GGG 3-GGN
E1-K61K	1095	AAA	168	168	1	168-AAG
E1-L62P	1098	CTC	2	171	0.0117	2-CCC
E1-L62R	1098	CTC	2	171	0.0117	2-CGC
E1-L62H	1098	CTC	1	171	0.0058	1-CAC
E1-L62I	1098	CTC	2	171	0.0117	2-ATC
E1-L62L	1098	CTC	1	171	0.0058	1-CTG
E1-T64T	1104	ACA	2	166	0.012	2-ACN
E1-T65T	1107	ACG	4	170	0.0235	1-ACC 1-ACA 2-ACN
E1-T65S	1107	ACG	1	170	0.0059	1-TCG
E1-T65K	1107	ACG	3	170	0.0176	3-AAG
E1-T65A	1107	ACG	2	170	0.0118	2-GCG
E1-T65M	1107	ACG	1	170	0.0059	1-ATG
E1-T65n	1107	ACG	8	170	0.0471	8-NCG
E1-Q66!	1110	CAG	1	184	0.0054	1-TAG
E1-Q66n	1110	CAG	4	184	0.0217	4-NAG
E1-Q66Qi	1110	CAG	1	184	0.0054	1-CAGi
E1-Q66L	1110	CAG	1	184	0.0054	1-CTG
E1-L67n	1113	CTT	6	179	0.0335	6-NTT
E1-L67L	1113	CTT	4	179	0.0223	4-CTN
E1-L67R	1113	CTT	1	179	0.0056	1-CGT
E1-R68Q	1116	CGA	1	187	0.0053	1-CAA
E1-R68n	1116	CGA	4	187	0.0214	4-NGA
E1-R68L	1116	CGA	1	187	0.0053	1-CTA
E1-R68R	1116	CGA	2	187	0.0107	2-CGT
E1-R69R	1119	CGT	172	174	0.9885	170-CGC 2-CGN
E1-R69L	1119	CGT	1	174	0.0057	1-CTC
E1-H70H	1122	CAT	135	145	0.931	135-CAC
E1-H70P	1122	CAT	1	145	0.0069	1-CCC
E1-H70Q	1122	CAT	3	145	0.0207	2-CAA 1-CAG
E1-I71T	1125	ATC	1	155	0.0065	1-ACC
E1-I71F	1125	ATC	2	155	0.0129	2-TTC
E1-I71n	1125	ATC	2	155	0.0129	1-ATN 1-AGN
E1-I71P	1125	ATC	1	155	0.0065	1-CCC
E1-D72n	1128	GAT	2	154	0.013	2-NAT
E1-L73n	1131	CTG	7	180	0.0389	7-NTG
E1-L73L	1131	CTG	5	180	0.0278	5-CTN
E1-L74L	1134	CTT	138	175	0.7886	138-CTC
E1-V75V	1137	GTC	1	186	0.0054	1-GTN
E1-G76G	1140	GGG	1	177	0.0056	1-GGT
E1-S77R	1143	AGC	2	197	0.0102	1-AGG 1-CGC
E1-S77N	1143	AGC	1	197	0.0051	1-AAC
E1-A78n	1146	GCC	7	203	0.0345	7-NCC
E1-A78T	1146	GCC	2	203	0.0099	2-ACC
E1-T79n	1149	ACC	1	213	0.0047	1-NCC
E1-T79T	1149	ACC	1	213	0.0047	1-ACT
E1-L80R	1152	CTC	1	217	0.0046	1-CGT
E1-L80L	1152	CTC	215	217	0.9908	202-CTT 10-CTG 3-CTA
E1-C81n	1155	TGC	9	253	0.0356	9-NGC
E1-C81C	1155	TGC	3	253	0.0119	3-TGT
E1-C81!	1155	TGC	1	253	0.004	1-TGA
E1-S82A	1158	TCG	1	259	0.0039	1-GCG
E1-S82!	1158	TCG	2	259	0.0077	2-TAG
E1-S82n	1158	TCG	2	259	0.0077	2-NCG
E1-S82S	1158	TCG	6	259	0.0232	5-TCN 1-TCA
E1-A83A	1161	GCC	5	264	0.0189	1-GCT 4-GCN
E1-A83S	1161	GCC	1	264	0.0038	1-TCC
E1-L84R	1164	CTC	1	273	0.0037	1-CGC
E1-L84L	1164	CTC	3	273	0.011	1-CTT 1-CTG 1-CTA
E1-L84F	1164	CTC	1	273	0.0037	1-TTC
E1-Y85D	1167	TAC	1	266	0.0038	1-GAC
E1-Y85!	1167	TAC	1	266	0.0038	1-TAA
E1-Y85n	1167	TAC	7	266	0.0263	3-NAC 4-TAN
E1-V86V	1170	GTG	2	266	0.0075	1-GTA 1-GTN
E1-G87A	1173	GGG	1	266	0.0038	1-GCG
E1-G87G	1173	GGG	2	266	0.0075	1-GGT 1-GGA
E1-G87R	1173	GGG	1	266	0.0038	1-AGG
E1-D88n	1176	GAC	32	300	0.1067	32-NAC
E1-D88V	1176	GAC	1	300	0.0033	1-GTC
E1-L89L	1179	CTG	1	304	0.0033	1-CTT
E1-L89M	1179	CTG	1	304	0.0033	1-ATG
E1-C90F	1182	TGC	3	312	0.0096	3-TTC
E1-C90!	1182	TGC	1	312	0.0032	1-TGA
E1-C90G	1182	TGC	1	312	0.0032	1-GGG
E1-C90n	1182	TGC	15	312	0.0481	9-TGN 6-NGC
E1-C90Y	1182	TGC	3	312	0.0096	3-TAC
E1-C90R	1182	TGC	1	312	0.0032	1-CGC
E1-G91E	1185	GGG	1	286	0.0035	1-GAG
E1-G91W	1185	GGG	1	286	0.0035	1-TGG
E1-G91G	1185	GGG	1	286	0.0035	1-GGT
E1-G91V	1185	GGG	3	286	0.0105	3-GTG
E1-S92S	1188	TCT	288	290	0.9931	6-TCN 280-TCC 2-TCA
E1-S92Y	1188	TCT	2	290	0.0069	2-TAC
E1-V93I	1191	GTC	81	286	0.2832	81-ATC
E1-V93G	1191	GTC	1	286	0.0035	1-GGC
E1-V93V	1191	GTC	1	286	0.0035	1-GTT
E1-F94L	1194	TTT	1	300	0.0033	1-CTT
E1-L95L	1197	CTT	40	336	0.119	1-CTG 39-CTA
E1-L95H	1197	CTT	2	336	0.006	2-CAT
E1-L95Li	1197	CTT	1	336	0.003	1-CTTi
E1-L95F	1197	CTT	1	336	0.003	1-TTT
E1-L95n	1197	CTT	2	336	0.006	2-NTT
E1-V96F	1200	GTT	2	322	0.0062	2-TTC
E1-V96V	1200	GTT	318	322	0.9876	318-GTC
E1-V96G	1200	GTT	1	322	0.0031	1-GGC
E1-V96L	1200	GTT	1	322	0.0031	1-CTC
E1-G97n	1203	GGT	31	393	0.0789	31-NGT
E1-G97G	1203	GGT	10	393	0.0254	1-GGG 9-GGC
E1-Q98H	1206	CAA	1	360	0.0028	1-CAT
E1-Q98Q	1206	CAA	354	360	0.9833	354-CAG
E1-Q98n	1206	CAA	1	360	0.0028	1-CAN
E1-Q98P	1206	CAA	2	360	0.0056	2-CCG
E1-L99I	1209	CTG	2	466	0.0043	1-ATT 1-ATA
E1-L99n	1209	CTG	2	466	0.0043	2-NTG
E1-L99M	1209	CTG	453	466	0.9721	453-ATG
E1-F100I	1212	TTT	1	523	0.0019	1-ATT
E1-F100C	1212	TTT	1	523	0.0019	1-TGT
E1-F100L	1212	TTT	6	523	0.0115	6-CTT
E1-F100F	1212	TTT	137	523	0.262	137-TTC
E1-T101N	1215	ACC	2	592	0.0034	2-AAC
E1-T101P	1215	ACC	1	592	0.0017	1-CCC
E1-T101T	1215	ACC	12	592	0.0203	12-ACN
E1-T101S	1215	ACC	1	592	0.0017	1-TCC
E1-F102L	1218	TTC	2	577	0.0035	2-TTA
E1-F102n	1218	TTC	1	577	0.0017	1-NTC
E1-S103Y	1221	TCT	1	579	0.0017	1-TAT
E1-S103S	1221	TCT	25	579	0.0432	6-TCN 19-TCC
E1-S103n	1221	TCT	14	579	0.0242	14-NCT
E1-P104T	1224	CCC	1	565	0.0018	1-ACC
E1-R105K	1227	AGG	1	558	0.0018	1-AAG
E1-R105M	1227	AGG	3	558	0.0054	3-ATG
E1-R105n	1227	AGG	4	558	0.0072	3-AGN 1-NGG
E1-R105R	1227	AGG	3	558	0.0054	3-AGA
E1-R105G	1227	AGG	2	558	0.0036	2-GGG
E1-R106H	1230	CGC	1	553	0.0018	1-CAC
E1-R106R	1230	CGC	10	553	0.0181	1-CGA 1-CGG 8-CGN
E1-R106G	1230	CGC	2	553	0.0036	2-GGC
E1-H107Q	1233	CAC	1	556	0.0018	1-CAA
E1-H107n	1233	CAC	3	556	0.0054	3-NAC
E1-H107N	1233	CAC	1	556	0.0018	1-AAC
E1-H107L	1233	CAC	1	556	0.0018	1-CTC
E1-H107E	1233	CAC	1	556	0.0018	1-GAA
E1-H107P	1233	CAC	1	556	0.0018	1-CCC
E1-W108n	1236	TGG	8	562	0.0142	8-NGG
E1-W108L	1236	TGG	1	562	0.0018	1-TTG
E1-W108C	1236	TGG	3	562	0.0053	1-TGC 2-TGT
E1-T109T	1239	ACG	5	562	0.0089	5-ACA
E1-T109P	1239	ACG	3	562	0.0053	3-CCG
E1-T110n	1242	ACG	8	573	0.014	8-NCG
E1-T110A	1242	ACG	1	573	0.0017	1-GCG
E1-T110T	1242	ACG	11	573	0.0192	6-ACA 3-ACN 2-ACT
E1-T110V	1242	ACG	1	573	0.0017	1-GTG
E1-Q111Q	1245	CAA	2	595	0.0034	2-CAG
E1-Q111n	1245	CAA	19	595	0.0319	9-NAA 10-CAN
E1-Q111K	1245	CAA	3	595	0.005	3-AAA
E1-Q111L	1245	CAA	1	595	0.0017	1-CTA
E1-Q111P	1245	CAA	1	595	0.0017	1-CCA
E1-Q111H	1245	CAA	1	595	0.0017	1-CAC
E1-D112D	1248	GAC	2	595	0.0034	2-GAT
E1-D112V	1248	GAC	1	595	0.0017	1-GTC
E1-D112A	1248	GAC	2	595	0.0034	2-GCC
E1-D112Y	1248	GAC	4	595	0.0067	4-TAC
E1-D112n	1248	GAC	8	595	0.0134	8-NAC
E1-D112H	1248	GAC	1	595	0.0017	1-CAC
E1-C113n	1251	TGC	47	623	0.0754	1-NTC 34-TGN 12-NGC
E1-C113ni	1251	TGC	1	623	0.0016	1-TG*i
E1-C113!	1251	TGC	3	623	0.0048	3-TGA
E1-C113S	1251	TGC	1	623	0.0016	1-AGC
E1-C113C	1251	TGC	3	623	0.0048	3-TGT
E1-N114n	1254	AAT	1	603	0.0017	1-NAT
E1-N114K	1254	AAT	1	603	0.0017	1-AAG
E1-N114D	1254	AAT	2	603	0.0033	2-GAT
E1-N114Y	1254	AAT	2	603	0.0033	2-TAT
E1-N114N	1254	AAT	20	603	0.0332	20-AAC
E1-N114T	1254	AAT	1	603	0.0017	1-ACT
E1-C115C	1257	TGT	96	603	0.1592	96-TGC
E1-C115n	1257	TGT	16	603	0.0265	16-NGT
E1-C115F	1257	TGT	1	603	0.0017	1-TTT
E1-C115G	1257	TGT	2	603	0.0033	1-GGT 1-GGG
E1-C115Y	1257	TGT	3	603	0.005	3-TAC
E1-S116F	1260	TCT	1	535	0.0019	1-TTT
E1-S116S	1260	TCT	105	535	0.1963	4-TCN 51-TCG 50-TCC
E1-S116P	1260	TCT	1	535	0.0019	1-CCG
E1-S116Y	1260	TCT	1	535	0.0019	1-TAT
E1-I117M	1263	ATC	1	439	0.0023	1-ATG
E1-I117V	1263	ATC	2	439	0.0046	2-GTG
E1-I117L	1263	ATC	435	439	0.9909	44-CTG 391-TTG
E1-I117F	1263	ATC	1	439	0.0023	1-TTT
E1-Y118Y	1266	TAT	442	445	0.9933	442-TAC
E1-Y118D	1266	TAT	1	445	0.0022	1-GAC
E1-Y118H	1266	TAT	1	445	0.0022	1-CAC
E1-Y118!	1266	TAT	1	445	0.0022	1-TAG
E1-P119T	1269	CCC	2	451	0.0044	2-ACC
E1-P119P	1269	CCC	6	451	0.0133	6-CCT
E1-P119H	1269	CCC	1	451	0.0022	1-CAC
E1-G120C	1272	GGC	3	538	0.0056	3-TGC
E1-G120R	1272	GGC	2	538	0.0037	2-CGC
E1-G120n	1272	GGC	5	538	0.0093	5-NGC
E1-G120V	1272	GGC	3	538	0.0056	3-GTC
E1-G120G	1272	GGC	32	538	0.0595	30-GGN 2-GGA
E1-H121n	1275	CAT	12	526	0.0228	12-NAT
E1-H121P	1275	CAT	1	526	0.0019	1-CCT
E1-H121N	1275	CAT	1	526	0.0019	1-AAT
E1-H121Y	1275	CAT	1	526	0.0019	1-TAT
E1-H121Q	1275	CAT	3	526	0.0057	3-CAG
E1-I122I	1278	ATA	1	521	0.0019	1-ATC
E1-I122R	1278	ATA	1	521	0.0019	1-AGA
E1-I122n	1278	ATA	25	521	0.048	25-ATN
E1-T123A	1281	ACG	1	472	0.0021	1-GCG
E1-T123T	1281	ACG	47	472	0.0996	2-ACA 40-ACN 5-ACT
E1-T123P	1281	ACG	1	472	0.0021	1-CCG
E1-T123S	1281	ACG	1	472	0.0021	1-TCN
E1-T123n	1281	ACG	6	472	0.0127	6-NCG
E1-T123K	1281	ACG	2	472	0.0042	2-AAG
E1-G124R	1284	GGT	1	439	0.0023	1-CGT
E1-G124G	1284	GGT	3	439	0.0068	1-GGG 2-GGN
E1-G124n	1284	GGT	12	439	0.0273	12-NGT
E1-G124C	1284	GGT	1	439	0.0023	1-TGT
E1-H125n	1287	CAT	1	370	0.0027	1-NAC
E1-H125Y	1287	CAT	10	370	0.027	10-TAC
E1-H125ni	1287	CAT	1	370	0.0027	1-CA*i
E1-H125Q	1287	CAT	1	370	0.0027	1-CAA
E1-H125H	1287	CAT	346	370	0.9351	346-CAC
E1-H125N	1287	CAT	1	370	0.0027	1-AAC
E1-R126S	1290	CGC	1	411	0.0024	1-AGC
E1-R126n	1290	CGC	6	411	0.0146	6-NGC
E1-R126R	1290	CGC	8	411	0.0195	2-CGA 6-CGT
E1-R126G	1290	CGC	1	411	0.0024	1-GGC
E1-R126C	1290	CGC	1	411	0.0024	1-TGC
E1-M127n	1293	ATG	2	409	0.0049	2-ATN
E1-A128A	1296	GCA	9	407	0.0221	1-GCT 8-GCN
E1-A128n	1296	GCA	1	407	0.0025	1-NCA
E1-W129F	1299	TGG	1	426	0.0023	1-TTT
E1-W129n	1299	TGG	10	426	0.0235	10-NGG
E1-D130n	1302	GAT	2	409	0.0049	2-NAT
E1-D130A	1302	GAT	1	409	0.0024	1-GCT
E1-D130D	1302	GAT	4	409	0.0098	4-GAC
E1-M131R	1305	ATG	1	403	0.0025	1-CGG
E1-M132n	1308	ATG	9	409	0.022	3-ATN 6-NTG
E1-M132L	1308	ATG	1	409	0.0024	1-CTG
E1-M133R	1311	ATG	1	423	0.0024	1-AGG
E1-M133L	1311	ATG	1	423	0.0024	1-CTG
E1-M133n	1311	ATG	13	423	0.0307	2-ATN 11-NTG
E1-M133Mi	1311	ATG	1	423	0.0024	1-ATGi
E1-M133V	1311	ATG	1	423	0.0024	1-GTG
E1-N134Ni	1314	AAC	1	412	0.0024	1-AACi
E1-N134N	1314	AAC	2	412	0.0049	2-AAT
E1-W135n	1317	TGG	19	420	0.0452	9-NGG 10-TGN
E1-W135R	1317	TGG	1	420	0.0024	1-AGG
E1-W135G	1317	TGG	1	420	0.0024	1-GGG
E1-W135C	1317	TGG	1	420	0.0024	1-TGC
E1-S136P	1320	TCC	3	382	0.0079	3-CCC
E1-S136A	1320	TCC	1	382	0.0026	1-GCC
E1-S136Y	1320	TCC	1	382	0.0026	1-TAC
E1-S136T	1320	TCC	2	382	0.0052	2-ACC
E1-S136S	1320	TCC	12	382	0.0314	10-TCN 2-TCA
E1-P137P	1323	CCT	17	361	0.0471	1-CCG 7-CCN 3-CCA 6-CCC
E1-P137S	1323	CCT	1	361	0.0028	1-TCT
E1-P137A	1323	CCT	1	361	0.0028	1-GCT
E1-T138M	1326	ACG	1	333	0.003	1-ATG
E1-T138T	1326	ACG	10	333	0.03	2-ACA 8-ACN
E1-T138P	1326	ACG	2	333	0.006	1-CCG 1-CCC
E1-A139A	1329	GCA	220	223	0.9865	1-GCT 216-GCG 3-GCN
E1-A139V	1329	GCA	1	223	0.0045	1-GTG
E1-A140A	1332	GCG	207	211	0.981	206-GCA 1-GCN
E1-L141n	1335	TTG	6	205	0.0293	6-TTN
E1-L141F	1335	TTG	1	205	0.0049	1-TTT
E1-V142R	1338	GTG	2	196	0.0102	2-AGA
E1-V142I	1338	GTG	188	196	0.9592	1-ATC 187-ATA
E1-V142n	1338	GTG	5	196	0.0255	5-NTG
E1-V142L	1338	GTG	1	196	0.0051	1-TTG
E1-V143Ii	1341	GTA	1	186	0.0054	1-ATAi
E1-V143T	1341	GTA	184	186	0.9892	17-ACA 167-ACG
E1-V143A	1341	GTA	1	186	0.0054	1-GCG
E1-A144n	1344	GCT	8	225	0.0356	8-NCT
E1-A144A	1344	GCT	6	225	0.0267	6-GCG
E1-A144Ti	1344	GCT	9	225	0.04	9-ACTi
E1-A144S	1344	GCT	1	225	0.0044	1-TCT
E1-Q145Q	1347	CAG	1	252	0.004	1-CAA
E1-Q145K	1347	CAG	1	252	0.004	1-AAG
E1-Q145n	1347	CAG	3	252	0.0119	2-CAN 1-NAG
E1-L146L	1350	CTG	12	247	0.0486	11-CTN 1-CTA
E1-L146n	1350	CTG	1	247	0.004	1-NTG
E1-L146M	1350	CTG	1	247	0.004	1-ATG
E1-L147L	1353	CTC	1	229	0.0044	1-CTG
E1-L147H	1353	CTC	1	229	0.0044	1-CAC
E1-R148R	1356	CGG	6	238	0.0252	6-CGN
E1-R148n	1356	CGG	1	238	0.0042	1-NGG
E1-I149S	1359	ATC	2	226	0.0088	2-AGC
E1-I149n	1359	ATC	13	226	0.0575	13-ATN
E1-P150n	1362	CCA	1	222	0.0045	1-NCA
E1-P150P	1362	CCA	23	222	0.1036	23-CCN
E1-Q151n	1365	CAA	7	188	0.0372	1-NAA 6-CAN
E1-A152A	1368	GCC	4	186	0.0215	3-GCG 1-GCN
E1-A152n	1368	GCC	1	186	0.0054	1-NCC
E1-A152T	1368	GCC	2	186	0.0108	2-ACC
E1-I153I	1371	ATC	1	177	0.0056	1-ATA
E1-I153S	1371	ATC	1	177	0.0056	1-AGC
E1-I153n	1371	ATC	2	177	0.0113	1-ATN 1-NGC
E1-M154L	1374	ATG	160	162	0.9877	1-CTG 159-TTG
E1-M154n	1374	ATG	1	162	0.0062	1-NTG
E1-M154V	1374	ATG	1	162	0.0062	1-GTG
E1-D155A	1377	GAC	1	166	0.006	1-GCT
E1-D155D	1377	GAC	161	166	0.9699	161-GAT
E1-D155n	1377	GAC	1	166	0.006	1-GAN
E1-D155E	1377	GAC	2	166	0.012	2-GAA
E1-M156n	1380	ATG	3	193	0.0155	3-NTG
E1-I157L	1383	ATC	1	185	0.0054	1-CTC
E1-I157V	1383	ATC	1	185	0.0054	1-GTC
E1-I157I	1383	ATC	1	185	0.0054	1-ATT
E1-I157n	1383	ATC	6	185	0.0324	6-ATN
E1-I157M	1383	ATC	1	185	0.0054	1-ATG
E1-A158V	1386	GCT	1	189	0.0053	1-GTT
E1-A158A	1386	GCT	11	189	0.0582	1-GCA 10-GCN
E1-A158n	1386	GCT	7	189	0.037	7-NCT
E1-G159G	1389	GGT	3	189	0.0159	3-GGC
E1-G159n	1389	GGT	5	189	0.0265	5-NGT
E1-G159S	1389	GGT	1	189	0.0053	1-AGT
E1-A160S	1392	GCT	1	176	0.0057	1-TCC
E1-A160A	1392	GCT	174	176	0.9886	172-GCC 2-GCG
E1-H161n	1395	CAC	2	193	0.0104	2-NAC
E1-W162G	1398	TGG	1	199	0.005	1-GGG
E1-W162L	1398	TGG	1	199	0.005	1-TTG
E1-W162n	1398	TGG	3	199	0.0151	3-NGG
E1-G163!	1401	GGA	1	203	0.0049	1-TGA
E1-V164V	1404	GTC	1	201	0.005	1-GTA
E1-V164I	1404	GTC	1	201	0.005	1-ATC
E1-V164D	1404	GTC	1	201	0.005	1-GAC
E1-L165L	1407	CTG	4	208	0.0192	1-CTT 3-CTA
E1-L165V	1407	CTG	1	208	0.0048	1-GTG
E1-L165n	1407	CTG	3	208	0.0144	3-NTG
E1-L165Q	1407	CTG	1	208	0.0048	1-CAG
E1-A166A	1410	GCG	4	211	0.019	1-GCA 3-GCN
E1-A166n	1410	GCG	2	211	0.0095	2-NCG
E1-G167n	1413	GGC	8	205	0.039	8-NGC
E1-G167G	1413	GGC	2	205	0.0098	2-GGT
E1-I168L	1416	ATA	1	217	0.0046	1-CTN
E1-I168n	1416	ATA	12	217	0.0553	11-ATN 1-NTA
E1-A169V	1419	GCG	1	231	0.0043	1-GTG
E1-A169n	1419	GCG	5	231	0.0216	5-NCG
E1-A169S	1419	GCG	2	231	0.0087	1-TCN 1-TCG
E1-A169A	1419	GCG	5	231	0.0216	1-GCA 4-GCN
E1-Y170n	1422	TAT	12	237	0.0506	12-NAT
E1-Y170C	1422	TAT	1	237	0.0042	1-TGT
E1-F171L	1425	TTC	1	243	0.0041	1-TTA
E1-F171n	1425	TTC	6	243	0.0247	5-NTC 1-TTN
E1-F171F	1425	TTC	6	243	0.0247	6-TTT
E1-S172S	1428	TCC	11	241	0.0456	11-TCN
E1-S172A	1428	TCC	1	241	0.0041	1-GCC
E1-M173n	1431	ATG	7	242	0.0289	2-ATN 5-NTG
E1-M173L	1431	ATG	1	242	0.0041	1-CTG
E1-V174V	1434	GTG	1	242	0.0041	1-GTT
E1-G175G	1437	GGG	1	227	0.0044	1-GGA
E1-G175V	1437	GGG	2	227	0.0088	2-GTG
E1-G175W	1437	GGG	1	227	0.0044	1-TGG
E1-N176N	1440	AAC	1	227	0.0044	1-AAT
E1-N176Y	1440	AAC	1	227	0.0044	1-TAC
E1-W177n	1443	TGG	7	226	0.031	7-NGG
E1-W177L	1443	TGG	2	226	0.0088	2-TTG
E1-W177!	1443	TGG	2	226	0.0088	2-TAG
E1-A178E	1446	GCG	1	229	0.0044	1-GAG
E1-A178G	1446	GCG	1	229	0.0044	1-GGG
E1-K179Q	1449	AAG	1	224	0.0045	1-CAG
E1-K179N	1449	AAG	1	224	0.0045	1-AAT
E1-V180G	1452	GTC	1	206	0.0049	1-GGT
E1-V180V	1452	GTC	205	206	0.9951	198-GTT 6-GTN 1-GTG
E1-L181I	1455	CTG	2	138	0.0145	2-ATA
E1-L181R	1455	CTG	1	138	0.0072	1-CGA
E1-L181L	1455	CTG	135	138	0.9783	134-CTA 1-CTC
E1-V182V	1458	GTA	127	138	0.9203	3-GTC 2-GTT 122-GTG
E1-V182E	1458	GTA	1	138	0.0072	1-GAG
E1-V183V	1461	GTG	8	136	0.0588	6-GTA 2-GTN
E1-V183L	1461	GTG	1	136	0.0074	1-TTG
E1-L184M	1464	CTG	1	135	0.0074	1-ATG
E1-L185L	1467	CTG	132	132	1	129-CTA 3-TTA
E1-L186P	1470	CTA	1	132	0.0076	1-CCA
E1-L186L	1470	CTA	15	132	0.1136	15-CTC
E1-F187C	1473	TTT	1	132	0.0076	1-TGT
E1-A188D	1476	GCC	1	131	0.0076	1-GAC
E1-G189S	1479	GGC	1	124	0.0081	1-AGC
E1-G189G	1479	GGC	1	124	0.0081	1-GGT
E1-V190V	1482	GTC	108	109	0.9908	104-GTT 2-GTN 2-GTG
E1-V190I	1482	GTC	1	109	0.0092	1-ATA
E1-D191n	1485	GAC	1	99	0.0101	1-GAN
E1-D191D	1485	GAC	2	99	0.0202	2-GAT
E1-A192A	1488	GCG	10	89	0.1124	1-GCC 9-GCN
E2-E1Q	1491	GAA	57	57	1	57-CAG
E2-H3Q	1497	CAC	1	56	0.0179	1-CAG
E2-H3n	1497	CAC	11	56	0.1964	11-CAN
E2-H3N	1497	CAC	1	56	0.0179	1-AAC
E2-V4A	1500	GTC	1	34	0.0294	1-GCC
E2-S8R	1512	AGT	14	15	0.9333	14-AGG
E2-S8n	1512	AGT	1	15	0.0667	1-AGN
E2-N27K	1569	AAC	5	5	1	1-AAG 4-AAA
E2-I28L	1572	ATC	5	5	1	5-CTC
E2-Q29Q	1575	CAA	9	9	1	9-CAG
E2-I31V	1581	ATC	9	9	1	9-GTT
E2-N32n	1584	AAC	5	16	0.3125	5-NAC
E2-T33n	1587	ACC	1	17	0.0588	1-NCC
E2-G35G	1593	GGC	17	18	0.9444	17-GGT
E2-S36S	1596	AGT	1	22	0.0455	1-AGC
E2-S36n	1596	AGT	1	22	0.0455	1-NGT
E2-H38Y	1602	CAC	1	25	0.04	1-TAC
E2-H38R	1602	CAC	1	25	0.04	1-CGC
E2-N40N	1608	AAT	1	25	0.04	1-AAC
E2-S41S	1611	AGC	1	25	0.04	1-AGT
E2-T42T	1614	ACG	1	25	0.04	1-ACC
E2-A43S	1617	GCC	1	25	0.04	1-TCC
E2-L44L	1620	TTG	24	25	0.96	24-CTG
E2-C46n	1626	TGC	1	28	0.0357	1-NGC
E2-N47N	1629	AAT	4	27	0.1481	4-AAC
E2-E48D	1632	GAA	29	29	1	29-GAT
E2-S49T	1635	AGC	1	37	0.027	1-ACC
E2-S49n	1635	AGC	4	37	0.1081	4-NGC
E2-N51K	1641	AAC	33	33	1	33-AAG
E2-T52n	1644	ACC	6	47	0.1277	6-NCC
E2-T52S	1644	ACC	1	47	0.0213	1-AGC
E2-T52I	1644	ACC	1	47	0.0213	1-ATC
E2-G53S	1647	GGC	1	50	0.02	1-AGC
E2-G53G	1647	GGC	3	50	0.06	3-GGT
E2-L55I	1653	TTA	49	49	1	49-ATC
E2-A56n	1656	GCA	4	80	0.05	4-NCA
E2-G57G	1659	GGG	1	80	0.0125	1-GGA
E2-L58L	1662	CTC	77	77	1	76-CTT 1-CTN
E2-F59n	1665	TTC	2	78	0.0256	2-NTC
E2-F59L	1665	TTC	75	78	0.9615	75-CTC
E2-Y60Si	1668	TAT	2	91	0.022	2-TCTi
E2-Y60D	1668	TAT	1	91	0.011	1-GAT
E2-Y60ni	1668	TAT	1	91	0.011	1-TA*i
E2-Y60Fi	1668	TAT	1	91	0.011	1-TTTi
E2-Y60n	1668	TAT	2	91	0.022	2-TAN
E2-Y60Yi	1668	TAT	75	91	0.8242	75-TATi
E2-Q61n	1671	CAG	6	101	0.0594	6-NAG
E2-Q61!	1671	CAG	8	101	0.0792	8-TAG
E2-Q61ni	1671	CAG	79	101	0.7822	79-*AGi
E2-Q61S	1671	CAG	7	101	0.0693	7-AGC
E2-H62Hi	1674	CAC	89	109	0.8165	89-CACi
E2-H62Li	1674	CAC	6	109	0.055	6-CTCi
E2-H62n	1674	CAC	2	109	0.0183	2-NAC
E2-H62Y	1674	CAC	11	109	0.1009	11-TAC
E2-K63R	1677	AAA	2	110	0.0182	2-AGA
E2-F64I	1680	TTC	1	117	0.0085	1-ATC
E2-F64L	1680	TTC	1	117	0.0085	1-TTA
E2-N65T	1683	AAC	1	124	0.0081	1-ACC
E2-S66n	1686	TCT	5	128	0.0391	5-NCT
E2-S66A	1686	TCT	1	128	0.0078	1-GCT
E2-S67n	1689	TCA	4	138	0.029	4-NCA
E2-G68n	1692	GGC	14	154	0.0909	14-NGC
E2-G68V	1692	GGC	1	154	0.0065	1-GTC
E2-C69n	1695	TGT	3	158	0.019	2-NGT 1-TGN
E2-C69C	1695	TGT	1	158	0.0063	1-TGC
E2-P70P	1698	CCT	2	166	0.012	2-CCC
E2-P70n	1698	CCT	4	166	0.0241	4-NCT
E2-E71K	1701	GAG	1	170	0.0059	1-AAG
E2-E71E	1701	GAG	1	170	0.0059	1-GAA
E2-E71A	1701	GAG	1	170	0.0059	1-GCG
E2-R72R	1704	AGG	1	170	0.0059	1-CGG
E2-L73F	1707	TTG	1	181	0.0055	1-TTC
E2-L73n	1707	TTG	19	181	0.105	8-TTN 11-NTG
E2-A74A	1710	GCC	6	174	0.0345	2-GCA 4-GCN
E2-A74D	1710	GCC	1	174	0.0057	1-GAC
E2-A74S	1710	GCC	1	174	0.0057	1-TCC
E2-S75R	1713	AGC	1	169	0.0059	1-CGC
E2-S75n	1713	AGC	1	169	0.0059	1-AGN
E2-C76G	1716	TGC	1	154	0.0065	1-GGC
E2-C76C	1716	TGC	4	154	0.026	4-TGT
E2-C76n	1716	TGC	5	154	0.0325	5-TGN
E2-R77L	1719	CGA	1	149	0.0067	1-CTA
E2-R77R	1719	CGA	4	149	0.0268	1-AGA 1-CGG 2-CGN
E2-R78R	1722	CGC	2	148	0.0135	2-CGN
E2-R78n	1722	CGC	1	148	0.0068	1-NGC
E2-L79L	1725	CTT	122	124	0.9839	1-CTG 121-CTC
E2-L79I	1725	CTT	1	124	0.0081	1-ATC
E2-L79R	1725	CTT	1	124	0.0081	1-CGC
E2-T80T	1728	ACC	121	122	0.9918	121-ACT
E2-D81E	1731	GAT	1	121	0.0083	1-GAG
E2-D81n	1731	GAT	1	121	0.0083	1-NAT
E2-D81D	1731	GAT	7	121	0.0579	7-GAC
E2-F82Y	1734	TTT	1	115	0.0087	1-TAT
E2-F82V	1734	TTT	1	115	0.0087	1-GTT
E2-A83A	1737	GCC	4	134	0.0299	2-GCA 2-GCN
E2-A83n	1737	GCC	9	134	0.0672	9-NCC
E2-A83D	1737	GCC	1	134	0.0075	1-GAC
E2-Q84H	1740	CAG	3	148	0.0203	3-CAT
E2-G85G	1743	GGC	1	143	0.007	1-GGN
E2-G85R	1743	GGC	1	143	0.007	1-CGC
E2-W86!	1746	TGG	2	137	0.0146	1-TAG 1-TGA
E2-W86G	1746	TGG	1	137	0.0073	1-GGG
E2-W86C	1746	TGG	1	137	0.0073	1-TGT
E2-W86n	1746	TGG	1	137	0.0073	1-TGN
E2-G87G	1749	GGT	127	128	0.9922	2-GGN 1-GGA 124-GGC
E2-P88P	1752	CCT	119	119	1	119-CCC
E2-I89L	1755	ATC	1	131	0.0076	1-CTC
E2-I89N	1755	ATC	2	131	0.0153	2-AAC
E2-I89V	1755	ATC	1	131	0.0076	1-GTC
E2-S90R	1758	AGT	2	129	0.0155	1-AGG 1-CGT
E2-Y91N	1761	TAT	2	119	0.0168	2-AAT
E2-Y91H	1761	TAT	117	119	0.9832	117-CAT
E2-A92S	1764	GCC	1	120	0.0083	1-TCC
E2-A92A	1764	GCC	4	120	0.0333	4-GCN
E2-N93n	1767	AAC	1	102	0.0098	1-AAN
E2-G94R	1770	GGA	1	112	0.0089	1-CGA
E2-G94G	1770	GGA	4	112	0.0357	4-GGN
E2-S95n	1773	AGC	17	123	0.1382	1-AGN 16-NGC
E2-S95R	1773	AGC	2	123	0.0163	2-CGC
E2-G96V	1776	GGC	1	123	0.0081	1-GTC
E2-G96C	1776	GGC	2	123	0.0163	2-TGC
E2-G96D	1776	GGC	2	123	0.0163	2-GAC
E2-G96G	1776	GGC	1	123	0.0081	1-GGG
E2-L97P	1779	CTC	112	113	0.9912	112-CCC
E2-L97A	1779	CTC	1	113	0.0088	1-GCC
E2-D98A	1782	GAC	1	119	0.0084	1-GCT
E2-D98H	1782	GAC	1	119	0.0084	1-CAT
E2-D98E	1782	GAC	1	119	0.0084	1-GAG
E2-D98D	1782	GAC	116	119	0.9748	116-GAT
E2-E99A	1785	GAA	1	147	0.0068	1-GCA
E2-E99D	1785	GAA	1	147	0.0068	1-GAC
E2-E99!	1785	GAA	1	147	0.0068	1-TAA
E2-E99n	1785	GAA	6	147	0.0408	6-NAA
E2-R100L	1788	CGC	2	153	0.0131	2-CTC
E2-R100n	1788	CGC	1	153	0.0065	1-NGC
E2-R100S	1788	CGC	1	153	0.0065	1-AGC
E2-R100H	1788	CGC	1	153	0.0065	1-CAC
E2-R100R	1788	CGC	6	153	0.0392	6-CGT
E2-P101P	1791	CCC	149	150	0.9933	149-CCT
E2-P101T	1791	CCC	1	150	0.0067	1-ACT
E2-Y102!	1794	TAC	1	205	0.0049	1-TAA
E2-Y102n	1794	TAC	5	205	0.0244	5-NAC
E2-Y102S	1794	TAC	1	205	0.0049	1-TCC
E2-Y102D	1794	TAC	6	205	0.0293	6-GAC
E2-C103!	1797	TGC	6	212	0.0283	6-TGA
E2-C103R	1797	TGC	1	212	0.0047	1-CGC
E2-C103n	1797	TGC	3	212	0.0142	1-TGN 2-NGC
E2-C103Y	1797	TGC	1	212	0.0047	1-TAC
E2-W104S	1800	TGG	1	237	0.0042	1-TCG
E2-W104n	1800	TGG	11	237	0.0464	11-NGG
E2-W104L	1800	TGG	1	237	0.0042	1-TTG
E2-W104!	1800	TGG	1	237	0.0042	1-TAG
E2-W104C	1800	TGG	1	237	0.0042	1-TGC
E2-W104R	1800	TGG	1	237	0.0042	1-CGG
E2-H105P	1803	CAC	3	253	0.0119	3-CCC
E2-H105n	1803	CAC	1	253	0.004	1-NAC
E2-H105Q	1803	CAC	1	253	0.004	1-CAA
E2-Y106!	1806	TAC	1	263	0.0038	1-TAA
E2-Y106D	1806	TAC	1	263	0.0038	1-GAC
E2-Y106n	1806	TAC	2	263	0.0076	1-NAC 1-TAN
E2-Y106S	1806	TAC	1	263	0.0038	1-TCC
E2-P107ni	1809	CCT	1	219	0.0046	1-CC*i
E2-P107T	1809	CCT	1	219	0.0046	1-ACC
E2-P107P	1809	CCT	214	219	0.9772	1-CCA 213-CCC
E2-P108A	1812	CCA	1	282	0.0035	1-GCA
E2-P108n	1812	CCA	14	282	0.0496	14-NCA
E2-P108P	1812	CCA	2	282	0.0071	1-CCG 1-CCC
E2-P108T	1812	CCA	2	282	0.0071	2-ACA
E2-R109K	1815	AGA	1	309	0.0032	1-AAA
E2-R109S	1815	AGA	1	309	0.0032	1-AGC
E2-R109n	1815	AGA	3	309	0.0097	3-NGA
E2-R109R	1815	AGA	4	309	0.0129	2-CGA 2-AGG
E2-R109I	1815	AGA	2	309	0.0065	2-ATA
E2-P110n	1818	CCT	41	362	0.1133	41-NCT
E2-P110P	1818	CCT	2	362	0.0055	2-CCG
E2-P110S	1818	CCT	1	362	0.0028	1-TCT
E2-C111n	1821	TGT	3	361	0.0083	3-NGT
E2-C111C	1821	TGT	1	361	0.0028	1-TGC
E2-C111R	1821	TGT	3	361	0.0083	3-CGT
E2-C111F	1821	TGT	1	361	0.0028	1-TTT
E2-C111G	1821	TGT	1	361	0.0028	1-GGT
E2-C111Ci	1821	TGT	1	361	0.0028	1-TGTi
E2-G112G	1824	GGC	356	363	0.9807	353-GGT 2-GGG 1-GGA
E2-G112S	1824	GGC	1	363	0.0028	1-AGT
E2-G112D	1824	GGC	1	363	0.0028	1-GAT
E2-I113I	1827	ATT	1	410	0.0024	1-ATC
E2-I113n	1827	ATT	1	410	0.0024	1-NTT
E2-I113L	1827	ATT	1	410	0.0024	1-CTT
E2-V114M	1830	GTG	2	425	0.0047	2-ATG
E2-V114G	1830	GTG	1	425	0.0024	1-GGG
E2-V114n	1830	GTG	1	425	0.0024	1-NTG
E2-V114V	1830	GTG	6	425	0.0141	4-GTA 2-GTT
E2-V114L	1830	GTG	5	425	0.0118	2-CTG 3-TTG
E2-P115R	1833	CCC	2	460	0.0043	2-CGC
E2-P115P	1833	CCC	17	460	0.037	16-CCT 1-CCA
E2-A116S	1836	GCA	1	495	0.002	1-TCA
E2-A116A	1836	GCA	1	495	0.002	1-GCC
E2-A116n	1836	GCA	17	495	0.0343	17-NCA
E2-K117T	1839	AAG	1	493	0.002	1-ACG
E2-K117N	1839	AAG	1	493	0.002	1-AAC
E2-K117R	1839	AAG	1	493	0.002	1-AGG
E2-S118G	1842	AGC	2	496	0.004	2-GGC
E2-S118S	1842	AGC	1	496	0.002	1-AGT
E2-S118T	1842	AGC	1	496	0.002	1-ACC
E2-S118R	1842	AGC	3	496	0.006	1-AGG 1-CGC 1-AGA
E2-V119V	1845	GTG	1	492	0.002	1-GTC
E2-V119M	1845	GTG	1	492	0.002	1-ATG
E2-C120Y	1848	TGT	1	498	0.002	1-TAT
E2-C120n	1848	TGT	18	498	0.0361	2-NGT 16-TGN
E2-C120!	1848	TGT	1	498	0.002	1-TGA
E2-C120F	1848	TGT	1	498	0.002	1-TTT
E2-G121D	1851	GGC	2	467	0.0043	2-GAC
E2-G121G	1851	GGC	19	467	0.0407	18-GGT 1-GGG
E2-G121A	1851	GGC	1	467	0.0021	1-GCC
E2-G121V	1851	GGC	2	467	0.0043	2-GTC
E2-P122R	1854	CCG	1	478	0.0021	1-CGG
E2-P122T	1854	CCG	5	478	0.0105	5-ACG
E2-P122Q	1854	CCG	1	478	0.0021	1-CAG
E2-P122n	1854	CCG	3	478	0.0063	3-NCG
E2-P122P	1854	CCG	13	478	0.0272	2-CCN 11-CCA
E2-V123V	1857	GTA	469	476	0.9853	1-GTT 14-GTN 454-GTG
E2-V123F	1857	GTA	1	476	0.0021	1-TTT
E2-V123E	1857	GTA	2	476	0.0042	2-GAG
E2-V123A	1857	GTA	1	476	0.0021	1-GCG
E2-V123L	1857	GTA	3	476	0.0063	3-TTG
E2-Y124Y	1860	TAT	2	493	0.0041	2-TAC
E2-Y124n	1860	TAT	11	493	0.0223	11-NAT
E2-Y124S	1860	TAT	1	493	0.002	1-TCT
E2-Y124C	1860	TAT	2	493	0.0041	2-TGT
E2-Y124!	1860	TAT	2	493	0.0041	1-TAG 1-TAA
E2-C125ni	1863	TGC	1	486	0.0021	1-T*Ci
E2-C125C	1863	TGC	27	486	0.0556	27-TGT
E2-C125S	1863	TGC	1	486	0.0021	1-TCC
E2-C125!	1863	TGC	1	486	0.0021	1-TGA
E2-C125n	1863	TGC	7	486	0.0144	6-TGN 1-NGC
E2-C125R	1863	TGC	1	486	0.0021	1-CGC
E2-C125G	1863	TGC	1	486	0.0021	1-GGC
E2-F126S	1866	TTC	2	487	0.0041	2-TCC
E2-F126L	1866	TTC	2	487	0.0041	1-TTA 1-CTC
E2-F126n	1866	TTC	14	487	0.0287	1-NTC 13-TTN
E2-T127P	1869	ACT	3	497	0.006	3-CCT
E2-T127T	1869	ACT	6	497	0.0121	2-ACC 4-ACN
E2-T127N	1869	ACT	4	497	0.008	4-AAT
E2-P128H	1872	CCC	2	547	0.0037	2-CAC
E2-P128P	1872	CCC	6	547	0.011	2-CCT 1-CCG 3-CCA
E2-S129I	1875	AGC	2	520	0.0038	2-ATC
E2-S129R	1875	AGC	2	520	0.0038	2-CGC
E2-S129S	1875	AGC	9	520	0.0173	9-AGT
E2-S129n	1875	AGC	2	520	0.0038	2-AGN
E2-S129T	1875	AGC	10	520	0.0192	10-ACC
E2-P130H	1878	CCC	2	424	0.0047	2-CAT
E2-P130P	1878	CCC	417	424	0.9835	417-CCT
E2-P130T	1878	CCC	3	424	0.0071	3-ACT
E2-P130ni	1878	CCC	1	424	0.0024	1-CC*i
E2-V131A	1881	GTG	2	460	0.0043	2-GCG
E2-V131V	1881	GTG	2	460	0.0043	1-GTA 1-GTT
E2-V131L	1881	GTG	3	460	0.0065	2-CTG 1-CTC
E2-V131ni	1881	GTG	1	460	0.0022	1-*TGi
E2-V132M	1884	GTG	2	455	0.0044	2-ATG
E2-V132V	1884	GTG	3	455	0.0066	1-GTC 2-GTT
E2-V132I	1884	GTG	1	455	0.0022	1-ATT
E2-V132L	1884	GTG	1	455	0.0022	1-TTG
E2-V133V	1887	GTG	1	468	0.0021	1-GTC
E2-V133L	1887	GTG	1	468	0.0021	1-CTG
E2-V133G	1887	GTG	1	468	0.0021	1-GGG
E2-V133M	1887	GTG	2	468	0.0043	2-ATG
E2-V133n	1887	GTG	2	468	0.0043	2-NTG
E2-V133A	1887	GTG	1	468	0.0021	1-GCG
E2-G134n	1890	GGA	2	444	0.0045	2-NGA
E2-G134R	1890	GGA	1	444	0.0023	1-AGA
E2-G134V	1890	GGA	1	444	0.0023	1-GTA
E2-G134E	1890	GGA	2	444	0.0045	2-GAA
E2-G134G	1890	GGA	8	444	0.018	1-GGG 6-GGN 1-GGC
E2-T135T	1893	ACG	33	462	0.0714	1-ACA 31-ACN 1-ACT
E2-T135M	1893	ACG	2	462	0.0043	2-ATG
E2-T136n	1896	ACC	2	462	0.0043	2-NCC
E2-T136T	1896	ACC	4	462	0.0087	1-ACA 3-ACN
E2-T136N	1896	ACC	1	462	0.0022	1-AAC
E2-D137N	1899	GAC	1	461	0.0022	1-AAC
E2-D137n	1899	GAC	25	461	0.0542	25-GAN
E2-D137Y	1899	GAC	1	461	0.0022	1-TAC
E2-D137A	1899	GAC	1	461	0.0022	1-GCC
E2-D137V	1899	GAC	1	461	0.0022	1-GTC
E2-R138T	1902	AGG	2	412	0.0049	2-ACG
E2-R138K	1902	AGG	399	412	0.9684	396-AAG 3-AAA
E2-R138Q	1902	AGG	1	412	0.0024	1-CAG
E2-R138N	1902	AGG	1	412	0.0024	1-AAC
E2-S139S	1905	TCG	22	444	0.0495	21-TCN 1-TCC
E2-S139P	1905	TCG	1	444	0.0023	1-CCG
E2-S139R	1905	TCG	3	444	0.0068	3-AGG
E2-S139K	1905	TCG	6	444	0.0135	6-AAG
E2-G140S	1908	GGC	1	439	0.0023	1-AGC
E2-G140G	1908	GGC	19	439	0.0433	9-GGT 10-GGN
E2-G140V	1908	GGC	2	439	0.0046	2-GTC
E2-G140n	1908	GGC	1	439	0.0023	1-NGC
E2-G140L	1908	GGC	1	439	0.0023	1-CTC
E2-G140C	1908	GGC	1	439	0.0023	1-TGC
E2-G140R	1908	GGC	1	439	0.0023	1-CGC
E2-G140D	1908	GGC	1	439	0.0023	1-GAC
E2-A141A	1911	GCG	19	484	0.0393	2-GCA 17-GCN
E2-A141T	1911	GCG	11	484	0.0227	11-ACG
E2-A141S	1911	GCG	2	484	0.0041	2-TCG
E2-A141n	1911	GCG	11	484	0.0227	11-NCG
E2-P142A	1914	CCT	2	491	0.0041	2-GCT
E2-P142H	1914	CCT	1	491	0.002	1-CAT
E2-P142P	1914	CCT	1	491	0.002	1-CCC
E2-T143P	1917	ACC	2	506	0.004	2-CCC
E2-T143T	1917	ACC	5	506	0.0099	2-ACA 3-ACT
E2-Y144!	1920	TAC	1	530	0.0019	1-TAG
E2-Y144n	1920	TAC	9	530	0.017	9-NAC
E2-Y144S	1920	TAC	3	530	0.0057	3-TCC
E2-Y144F	1920	TAC	2	530	0.0038	2-TTC
E2-S145T	1923	AGC	3	539	0.0056	3-ACC
E2-S145K	1923	AGC	2	539	0.0037	1-AAG 1-AAA
E2-S145H	1923	AGC	1	539	0.0019	1-CAC
E2-S145N	1923	AGC	533	539	0.9889	533-AAC
E2-W146S	1926	TGG	1	603	0.0017	1-TCG
E2-W146G	1926	TGG	1	603	0.0017	1-GGG
E2-W146!	1926	TGG	3	603	0.005	3-TGA
E2-W146n	1926	TGG	19	603	0.0315	19-NGG
E2-W146C	1926	TGG	3	603	0.005	1-TGC 2-TGT
E2-G147n	1929	GGT	53	672	0.0789	53-NGT
E2-G147C	1929	GGT	5	672	0.0074	5-TGT
E2-G147G	1929	GGT	12	672	0.0179	2-GGG 9-GGN 1-GGC
E2-A148D	1932	GCA	1	625	0.0016	1-GAC
E2-A148G	1932	GCA	24	625	0.0384	24-GGA
E2-A148K	1932	GCA	2	625	0.0032	2-AAA
E2-A148E	1932	GCA	597	625	0.9552	3-GAG 594-GAA
E2-A148!	1932	GCA	1	625	0.0016	1-TAA
E2-N149D	1935	AAT	1	746	0.0013	1-GAT
E2-N149S	1935	AAT	1	746	0.0013	1-AGT
E2-N149K	1935	AAT	4	746	0.0054	3-AAG 1-AAA
E2-N149N	1935	AAT	7	746	0.0094	7-AAC
E2-N149T	1935	AAT	2	746	0.0027	2-ACT
E2-N149H	1935	AAT	1	746	0.0013	1-CAT
E2-N149n	1935	AAT	15	746	0.0201	15-NAT
E2-D150A	1938	GAT	1	768	0.0013	1-GCT
E2-D150E	1938	GAT	1	768	0.0013	1-GAA
E2-D150D	1938	GAT	73	768	0.0951	73-GAC
E2-D150N	1938	GAT	1	768	0.0013	1-AAT
E2-D150Y	1938	GAT	1	768	0.0013	1-TAT
E2-D150H	1938	GAT	1	768	0.0013	1-CAT
E2-T151L	1941	ACG	3	667	0.0045	3-TTG
E2-T151C	1941	ACG	4	667	0.006	2-TGC 2-TGT
E2-T151n	1941	ACG	1	667	0.0015	1-NCG
E2-T151!	1941	ACG	3	667	0.0045	2-TAG 1-TGA
E2-T151W	1941	ACG	612	667	0.9175	612-TGG
E2-T151S	1941	ACG	3	667	0.0045	3-TCG
E2-D152H	1944	GAT	1	740	0.0014	1-CAC
E2-D152E	1944	GAT	2	740	0.0027	2-GAA
E2-D152N	1944	GAT	1	740	0.0014	1-AAC
E2-D152D	1944	GAT	732	740	0.9892	732-GAC
E2-D152G	1944	GAT	2	740	0.0027	2-GGC
E2-D152Y	1944	GAT	1	740	0.0014	1-TAC
E2-V153V	1947	GTC	7	1244	0.0056	3-GTA 1-GTT 3-GTG
E2-V153F	1947	GTC	1	1244	0.0008	1-TTC
E2-V153n	1947	GTC	56	1244	0.045	56-NTC
E2-V153L	1947	GTC	2	1244	0.0016	2-CTC
E2-V153A	1947	GTC	2	1244	0.0016	2-GCC
E2-V153G	1947	GTC	2	1244	0.0016	2-GGC
E2-V153E	1947	GTC	1	1244	0.0008	1-GAA
E2-V153D	1947	GTC	3	1244	0.0024	3-GAC
E2-F154F	1950	TTC	2	1336	0.0015	2-TTT
E2-F154I	1950	TTC	1	1336	0.0007	1-ATC
E2-F154L	1950	TTC	2	1336	0.0015	1-TTA 1-CTC
E2-F154S	1950	TTC	2	1336	0.0015	2-TCC
E2-F154V	1950	TTC	2	1336	0.0015	2-GTC
E2-F154Y	1950	TTC	1	1336	0.0007	1-TAC
E2-F154C	1950	TTC	1	1336	0.0007	1-TGC
E2-F154n	1950	TTC	32	1336	0.024	32-NTC
E2-V155G	1953	GTC	4	1392	0.0029	4-GGC
E2-V155L	1953	GTC	1	1392	0.0007	1-CTC
E2-V155F	1953	GTC	1	1392	0.0007	1-TTC
E2-V155I	1953	GTC	2	1392	0.0014	2-ATC
E2-V155A	1953	GTC	1	1392	0.0007	1-GCC
E2-V155D	1953	GTC	4	1392	0.0029	4-GAC
E2-V155V	1953	GTC	5	1392	0.0036	2-GTA 1-GTT 1-GTN 1-GTG
E2-L156R	1956	CTT	4	1410	0.0028	4-CGT
E2-L156V	1956	CTT	1	1410	0.0007	1-GTG
E2-L156I	1956	CTT	7	1410	0.005	7-ATT
E2-L156L	1956	CTT	298	1410	0.2113	2-CTG 290-CTA 6-CTC
E2-N157K	1959	AAC	1	1602	0.0006	1-AAA
E2-N157n	1959	AAC	58	1602	0.0362	58-NAC
E2-N157N	1959	AAC	1	1602	0.0006	1-AAT
E2-N157H	1959	AAC	3	1602	0.0019	3-CAC
E2-N157T	1959	AAC	3	1602	0.0019	3-ACC
E2-N157D	1959	AAC	2	1602	0.0012	2-GAC
E2-N158H	1962	AAC	3	1676	0.0018	3-CAC
E2-N158n	1962	AAC	24	1676	0.0143	23-NAC 1-AAN
E2-N158K	1962	AAC	3	1676	0.0018	3-AAA
E2-N158S	1962	AAC	1	1676	0.0006	1-AGC
E2-T159P	1965	ACC	1	1712	0.0006	1-CCA
E2-T159K	1965	ACC	1	1712	0.0006	1-AAA
E2-T159T	1965	ACC	11	1712	0.0064	4-ACA 2-ACN 5-ACT
E2-T159N	1965	ACC	3	1712	0.0018	3-AAC
E2-T159n	1965	ACC	25	1712	0.0146	25-NCC
E2-R160T	1968	AGG	2	1878	0.0011	2-ACG
E2-R160S	1968	AGG	2	1878	0.0011	2-AGT
E2-R160M	1968	AGG	5	1878	0.0027	5-ATG
E2-R160R	1968	AGG	7	1878	0.0037	3-CGG 4-AGA
E2-R160n	1968	AGG	48	1878	0.0256	48-NGG
E2-P161T	1971	CCA	1	2026	0.0005	1-ACA
E2-P161P	1971	CCA	9	2026	0.0044	1-CCT 3-CCG 2-CCN 3-CCC
E2-P161S	1971	CCA	3	2026	0.0015	3-TCA
E2-P161Q	1971	CCA	5	2026	0.0025	5-CAA
E2-P161R	1971	CCA	2	2026	0.001	2-CGA
E2-P161A	1971	CCA	2	2026	0.001	2-GCA
E2-P161n	1971	CCA	27	2026	0.0133	27-NCA
E2-P161G	1971	CCA	1	2026	0.0005	1-GGA
E2-P161L	1971	CCA	1	2026	0.0005	1-CTA
E2-P162T	1974	CCG	7	2065	0.0034	7-ACG
E2-P162P	1974	CCG	14	2065	0.0068	13-CCA 1-CCC
E2-P162L	1974	CCG	4	2065	0.0019	4-CTG
E2-P162S	1974	CCG	1	2065	0.0005	1-TCG
E2-P162n	1974	CCG	9	2065	0.0044	9-NCG
E2-P162Q	1974	CCG	1	2065	0.0005	1-CAG
E2-P162A	1974	CCG	2	2065	0.001	2-GCG
E2-L163n	1977	CTG	15	2118	0.0071	15-NTG
E2-L163M	1977	CTG	4	2118	0.0019	4-ATG
E2-L163L	1977	CTG	28	2118	0.0132	4-CTT 16-CTN 1-TTG 4-CTA 3-CTC
E2-L163P	1977	CTG	7	2118	0.0033	7-CCG
E2-L163ni	1977	CTG	2	2118	0.0009	2-CT*i
E2-L163R	1977	CTG	3	2118	0.0014	3-CGG
E2-G164R	1980	GGC	1	2101	0.0005	1-CGC
E2-G164C	1980	GGC	9	2101	0.0043	9-TGC
E2-G164D	1980	GGC	2	2101	0.001	2-GAC
E2-G164S	1980	GGC	2	2101	0.001	2-AGC
E2-G164A	1980	GGC	2	2101	0.001	2-GCC
E2-G164G	1980	GGC	16	2101	0.0076	6-GGT 1-GGG 9-GGA
E2-G164n	1980	GGC	2	2101	0.001	2-NGC
E2-G164V	1980	GGC	3	2101	0.0014	3-GTC
E2-N165n	1983	AAT	30	2133	0.0141	2-AAN 28-NAT
E2-N165H	1983	AAT	2	2133	0.0009	2-CAT
E2-N165T	1983	AAT	8	2133	0.0038	8-ACT
E2-N165I	1983	AAT	3	2133	0.0014	3-ATT
E2-N165N	1983	AAT	6	2133	0.0028	6-AAC
E2-N165K	1983	AAT	1	2133	0.0005	1-AAG
E2-W166L	1986	TGG	9	2138	0.0042	1-CTG 8-TTG
E2-W166S	1986	TGG	1	2138	0.0005	1-TCG
E2-W166G	1986	TGG	3	2138	0.0014	3-GGG
E2-W166!	1986	TGG	6	2138	0.0028	5-TAG 1-TGA
E2-W166n	1986	TGG	38	2138	0.0178	27-NGG 11-TGN
E2-W166C	1986	TGG	3	2138	0.0014	3-TGT
E2-F167L	1989	TTC	7	2147	0.0033	5-TTA 1-TTG 1-CTC
E2-F167F	1989	TTC	2	2147	0.0009	2-TTT
E2-F167I	1989	TTC	1	2147	0.0005	1-ATC
E2-F167n	1989	TTC	6	2147	0.0028	3-NTC 3-TTN
E2-F167C	1989	TTC	1	2147	0.0005	1-TGC
E2-F167V	1989	TTC	1	2147	0.0005	1-GTC
E2-F167Y	1989	TTC	2	2147	0.0009	2-TAC
E2-G168n	1992	GGT	5	2129	0.0023	5-NGT
E2-G168V	1992	GGT	1	2129	0.0005	1-GTT
E2-G168G	1992	GGT	52	2129	0.0244	2-GGG 41-GGN 3-GGA 6-GGC
E2-G168L	1992	GGT	1	2129	0.0005	1-CTT
E2-G168C	1992	GGT	3	2129	0.0014	3-TGT
E2-G168R	1992	GGT	1	2129	0.0005	1-CGT
E2-G168D	1992	GGT	4	2129	0.0019	4-GAT
E2-G168A	1992	GGT	1	2129	0.0005	1-GCT
E2-C169n	1995	TGT	3	2029	0.0015	3-TGN
E2-C169G	1995	TGT	2	2029	0.001	2-GGC
E2-C169R	1995	TGT	2	2029	0.001	2-CGC
E2-C169C	1995	TGT	1987	2029	0.9793	1987-TGC
E2-C169F	1995	TGT	4	2029	0.002	4-TTC
E2-C169!	1995	TGT	7	2029	0.0034	7-TGA
E2-C169Y	1995	TGT	5	2029	0.0025	5-TAC
E2-C169S	1995	TGT	1	2029	0.0005	1-TCC
E2-T170I	1998	ACC	2	2065	0.001	2-ATC
E2-T170S	1998	ACC	1	2065	0.0005	1-TCC
E2-T170n	1998	ACC	43	2065	0.0208	43-NCC
E2-T170T	1998	ACC	19	2065	0.0092	5-ACA 3-ACG 1-ACN 10-ACT
E2-T170P	1998	ACC	1	2065	0.0005	1-CCC
E2-W171L	2001	TGG	5	2079	0.0024	5-TTG
E2-W171!	2001	TGG	6	2079	0.0029	3-TAG 3-TGA
E2-W171n	2001	TGG	27	2079	0.013	25-NGG 2-TGN
E2-W171G	2001	TGG	2	2079	0.001	2-GGG
E2-W171S	2001	TGG	3	2079	0.0014	1-TCG 2-TCT
E2-W171C	2001	TGG	5	2079	0.0024	5-TGT
E2-W171R	2001	TGG	2	2079	0.001	2-CGG
E2-M172n	2004	ATG	47	2110	0.0223	47-ATN
E2-M172I	2004	ATG	8	2110	0.0038	6-ATT 2-ATC
E2-M172L	2004	ATG	8	2110	0.0038	8-CTG
E2-M172K	2004	ATG	2	2110	0.0009	2-AAG
E2-M172V	2004	ATG	2	2110	0.0009	2-GTG
E2-N173N	2007	AAC	21	2045	0.0103	21-AAT
E2-N173T	2007	AAC	5	2045	0.0024	4-ACC 1-ACA
E2-N173n	2007	AAC	7	2045	0.0034	3-NAC 4-AAN
E2-N173D	2007	AAC	1	2045	0.0005	1-GAC
E2-N173K	2007	AAC	3	2045	0.0015	3-AAA
E2-S174n	2010	TCA	29	2019	0.0144	29-NCA
E2-S174T	2010	TCA	1	2019	0.0005	1-ACA
E2-S174!	2010	TCA	3	2019	0.0015	3-TAA
E2-S174P	2010	TCA	3	2019	0.0015	3-CCA
E2-S174S	2010	TCA	134	2019	0.0664	25-TCN 105-TCG 4-TCC
E2-S174L	2010	TCA	4	2019	0.002	2-TTA 2-TTG
E2-S174A	2010	TCA	2	2019	0.001	2-GCA
E2-S174W	2010	TCA	1	2019	0.0005	1-TGG
E2-T175T	2013	ACT	91	1968	0.0462	2-ACC 2-ACG 87-ACN
E2-T175n	2013	ACT	2	1968	0.001	2-NCT
E2-T175I	2013	ACT	3	1968	0.0015	3-ATT
E2-T175N	2013	ACT	2	1968	0.001	2-AAT
E2-T175S	2013	ACT	3	1968	0.0015	1-TCN 2-TCT
E2-T175P	2013	ACT	4	1968	0.002	4-CCT
E2-G176R	2016	GGA	2	1894	0.0011	2-AGA
E2-G176E	2016	GGA	2	1894	0.0011	2-GAA
E2-G176!	2016	GGA	3	1894	0.0016	3-TGA
E2-G176A	2016	GGA	1	1894	0.0005	1-GCA
E2-G176G	2016	GGA	19	1894	0.01	2-GGT 14-GGN 3-GGC
E2-G176V	2016	GGA	1	1894	0.0005	1-GTA
E2-G176S	2016	GGA	1	1894	0.0005	1-AGC
E2-G176n	2016	GGA	23	1894	0.0121	23-NGA
E2-F177L	2019	TTC	10	1763	0.0057	7-TTA 1-TTG 2-CTC
E2-F177F	2019	TTC	15	1763	0.0085	15-TTT
E2-F177Y	2019	TTC	1	1763	0.0006	1-TAC
E2-F177V	2019	TTC	1	1763	0.0006	1-GTC
E2-F177I	2019	TTC	1	1763	0.0006	1-ATC
E2-F177C	2019	TTC	1	1763	0.0006	1-TGC
E2-T178T	2022	ACC	78	1636	0.0477	2-ACA 1-ACG 70-ACN 5-ACT
E2-T178I	2022	ACC	1	1636	0.0006	1-ATC
E2-T178N	2022	ACC	1	1636	0.0006	1-AAC
E2-T178n	2022	ACC	43	1636	0.0263	43-NCC
E2-T178A	2022	ACC	1	1636	0.0006	1-GCC
E2-K179N	2025	AAA	1	1477	0.0007	1-AAC
E2-K179T	2025	AAA	2	1477	0.0014	2-ACA
E2-K179R	2025	AAA	1	1477	0.0007	1-AGA
E2-K179Q	2025	AAA	1	1477	0.0007	1-CAA
E2-V180L	2028	GTG	1	1488	0.0007	1-TTG
E2-V180G	2028	GTG	1	1488	0.0007	1-GGG
E2-V180V	2028	GTG	10	1488	0.0067	8-GTA 1-GTC 1-GTT
E2-C181n	2031	TGC	101	1421	0.0711	101-TGN
E2-C181!	2031	TGC	2	1421	0.0014	2-TGA
E2-C181S	2031	TGC	2	1421	0.0014	1-TCN 1-AGC
E2-C181Y	2031	TGC	2	1421	0.0014	2-TAC
E2-C181C	2031	TGC	5	1421	0.0035	5-TGT
E2-C181G	2031	TGC	6	1421	0.0042	6-GGC
E2-G182!	2034	GGA	1	1263	0.0008	1-TGA
E2-G182G	2034	GGA	76	1263	0.0602	3-GGT 2-GGG 70-GGN 1-GGC
E2-G182n	2034	GGA	2	1263	0.0016	2-NGA
E2-A183n	2037	GCG	7	1203	0.0058	1-NGG 6-NCG
E2-A183Ai	2037	GCG	1	1203	0.0008	1-GCTi
E2-A183I	2037	GCG	1	1203	0.0008	1-ATT
E2-A183T	2037	GCG	3	1203	0.0025	3-ACG
E2-A183S	2037	GCG	3	1203	0.0025	3-TCG
E2-A183E	2037	GCG	4	1203	0.0033	4-GAG
E2-A183A	2037	GCG	46	1203	0.0382	17-GCA 5-GCT 24-GCN
E2-P184P	2040	CCC	6	797	0.0075	3-CCT 3-CCG
E2-P184H	2040	CCC	1	797	0.0013	1-CAC
E2-P184S	2040	CCC	2	797	0.0025	2-TCC
E2-P184T	2040	CCC	1	797	0.0013	1-ACC
E2-P184A	2040	CCC	2	797	0.0025	1-GCC 1-GCG
E2-P184R	2040	CCC	1	797	0.0013	1-CGC
E2-P185A	2043	CCT	2	781	0.0026	2-GCC
E2-P185L	2043	CCT	1	781	0.0013	1-CTC
E2-P185H	2043	CCT	1	781	0.0013	1-CAC
E2-P185T	2043	CCT	3	781	0.0038	3-ACC
E2-P185P	2043	CCT	704	781	0.9014	46-CCN 3-CCA 655-CCC
E2-C186S	2046	TGT	2	762	0.0026	1-TCT 1-AGT
E2-C186G	2046	TGT	2	762	0.0026	2-GGT
E2-C186F	2046	TGT	2	762	0.0026	2-TTT
E2-C186R	2046	TGT	4	762	0.0052	4-CGT
E2-C186W	2046	TGT	5	762	0.0066	5-TGG
E2-C186n	2046	TGT	6	762	0.0079	4-NGT 2-TGN
E2-V187n	2049	GTC	2	783	0.0026	2-NTC
E2-V187G	2049	GTC	1	783	0.0013	1-GGC
E2-V187V	2049	GTC	4	783	0.0051	1-GTT 2-GTN 1-GTG
E2-V187F	2049	GTC	2	783	0.0026	2-TTC
E2-I188S	2052	ATC	1	803	0.0012	1-AGC
E2-I188I	2052	ATC	3	803	0.0037	3-ATA
E2-I188n	2052	ATC	18	803	0.0224	16-ATN 2-NTC
E2-I188L	2052	ATC	2	803	0.0025	2-CTC
E2-I188T	2052	ATC	2	803	0.0025	2-ACC
E2-G189!	2055	GGA	2	754	0.0027	2-TGA
E2-G189E	2055	GGA	1	754	0.0013	1-GAA
E2-G189n	2055	GGA	5	754	0.0066	5-NGA
E2-G189V	2055	GGA	2	754	0.0027	1-GTA 1-GTG
E2-G189G	2055	GGA	56	754	0.0743	2-GGT 35-GGG 16-GGN 3-GGC
E2-G190R	2058	GGG	1	692	0.0014	1-AGG
E2-G190W	2058	GGG	2	692	0.0029	2-TGG
E2-G190V	2058	GGG	6	692	0.0087	1-GTT 5-GTG
E2-G190G	2058	GGG	4	692	0.0058	4-GGT
E2-V191T	2061	GTG	47	657	0.0715	1-ACC 46-ACG
E2-V191A	2061	GTG	520	657	0.7915	1-GCA 2-GCC 517-GCG
E2-V191V	2061	GTG	1	657	0.0015	1-GTT
E2-G192G	2064	GGC	3	687	0.0044	1-GGG 2-GGA
E2-G192R	2064	GGC	2	687	0.0029	2-CGC
E2-G192S	2064	GGC	1	687	0.0015	1-AGC
E2-G192n	2064	GGC	8	687	0.0116	8-NGC
E2-G192N	2064	GGC	1	687	0.0015	1-AAC
E2-G192C	2064	GGC	5	687	0.0073	5-TGC
E2-G192L	2064	GGC	1	687	0.0015	1-CTC
E2-G192V	2064	GGC	4	687	0.0058	3-GTC 1-GTT
E2-G192ni	2064	GGC	2	687	0.0029	2-GG*i
E2-G192A	2064	GGC	1	687	0.0015	1-GCT
E2-N193S	2067	AAC	1	699	0.0014	1-AGC
E2-N193H	2067	AAC	3	699	0.0043	3-CAC
E2-N193n	2067	AAC	2	699	0.0029	2-NAC
E2-N194n	2070	AAC	1	697	0.0014	1-NAC
E2-N194T	2070	AAC	2	697	0.0029	2-ACC
E2-T195T	2073	ACC	41	847	0.0484	40-ACN 1-ACT
E2-T195A	2073	ACC	1	847	0.0012	1-GCC
E2-T195n	2073	ACC	35	847	0.0413	35-NCC
E2-T195P	2073	ACC	3	847	0.0035	3-CCC
E2-T195N	2073	ACC	1	847	0.0012	1-AAC
E2-L196n	2076	TTG	13	801	0.0162	13-TTN
E2-L196L	2076	TTG	11	801	0.0137	11-CTG
E2-L196S	2076	TTG	2	801	0.0025	2-TCG
E2-L196V	2076	TTG	6	801	0.0075	6-GTG
E2-L196W	2076	TTG	5	801	0.0062	5-TGG
E2-L196M	2076	TTG	1	801	0.0012	1-ATG
E2-L196F	2076	TTG	3	801	0.0037	1-TTC 2-TTT
E2-L196R	2076	TTG	1	801	0.0012	1-AGG
E2-L197Q	2079	CTC	1	652	0.0015	1-CAA
E2-L197R	2079	CTC	649	652	0.9954	647-CGA 2-AGA
E2-L197L	2079	CTC	2	652	0.0031	2-CTA
E2-C198Y	2082	TGC	5	725	0.0069	5-TAC
E2-C198C	2082	TGC	1	725	0.0014	1-TGT
E2-C198G	2082	TGC	3	725	0.0041	3-GGC
E2-C198F	2082	TGC	1	725	0.0014	1-TTC
E2-C198S	2082	TGC	1	725	0.0014	1-TCC
E2-C198!	2082	TGC	1	725	0.0014	1-TGA
E2-C198n	2082	TGC	34	725	0.0469	34-NGC
E2-P199P	2085	CCC	6	697	0.0086	3-CCT 3-CCA
E2-P199H	2085	CCC	1	697	0.0014	1-CAC
E2-P199T	2085	CCC	1	697	0.0014	1-ACC
E2-P199S	2085	CCC	3	697	0.0043	3-TCC
E2-P199L	2085	CCC	2	697	0.0029	1-CTT 1-CTC
E2-T200T	2088	ACT	54	783	0.069	41-ACC 2-ACG 11-ACN
E2-T200n	2088	ACT	2	783	0.0026	2-NCT
E2-T200S	2088	ACT	1	783	0.0013	1-AGT
E2-T200P	2088	ACT	3	783	0.0038	2-CCT 1-CCC
E2-T200I	2088	ACT	3	783	0.0038	3-ATT
E2-D201n	2091	GAT	32	782	0.0409	19-GAN 13-NAT
E2-D201H	2091	GAT	1	782	0.0013	1-CAT
E2-D201E	2091	GAT	4	782	0.0051	4-GAG
E2-D201G	2091	GAT	1	782	0.0013	1-GGT
E2-D201V	2091	GAT	2	782	0.0026	2-GTT
E2-D201A	2091	GAT	1	782	0.0013	1-GCT
E2-D201D	2091	GAT	51	782	0.0652	51-GAC
E2-C202n	2094	TGT	34	811	0.0419	31-NGT 3-TGN
E2-C202S	2094	TGT	1	811	0.0012	1-AGT
E2-C202W	2094	TGT	2	811	0.0025	2-TGG
E2-C202C	2094	TGT	37	811	0.0456	37-TGC
E2-C202!	2094	TGT	1	811	0.0012	1-TGA
E2-C202G	2094	TGT	2	811	0.0025	2-GGT
E2-C202F	2094	TGT	1	811	0.0012	1-TTT
E2-F203!	2097	TTC	1	786	0.0013	1-TAA
E2-F203C	2097	TTC	4	786	0.0051	4-TGC
E2-F203n	2097	TTC	29	786	0.0369	4-NTC 25-TTN
E2-F203V	2097	TTC	3	786	0.0038	3-GTC
E2-F203L	2097	TTC	2	786	0.0025	1-TTA 1-TTG
E2-F203F	2097	TTC	4	786	0.0051	4-TTT
E2-R204L	2100	CGC	1	806	0.0012	1-CTC
E2-R204n	2100	CGC	11	806	0.0136	11-NGC
E2-R204P	2100	CGC	1	806	0.0012	1-CCC
E2-R204G	2100	CGC	1	806	0.0012	1-GGC
E2-R204R	2100	CGC	10	806	0.0124	3-CGA 3-CGT 1-CGG 3-CGN
E2-K205n	2103	AAG	20	833	0.024	18-AAN 2-NAG
E2-K205E	2103	AAG	2	833	0.0024	2-GAG
E2-K205Q	2103	AAG	1	833	0.0012	1-CAG
E2-K205!	2103	AAG	1	833	0.0012	1-TAG
E2-K205T	2103	AAG	1	833	0.0012	1-ACG
E2-H206H	2106	CAT	6	834	0.0072	6-CAC
E2-H206P	2106	CAT	3	834	0.0036	3-CCT
E2-H206K	2106	CAT	1	834	0.0012	1-AAG
E2-H206Q	2106	CAT	1	834	0.0012	1-CAG
E2-H206n	2106	CAT	4	834	0.0048	1-NAC 3-NAT
E2-H206L	2106	CAT	1	834	0.0012	1-CTT
E2-H206N	2106	CAT	2	834	0.0024	2-AAT
E2-P207n	2109	CCG	8	837	0.0096	8-NCG
E2-P207S	2109	CCG	1	837	0.0012	1-TCA
E2-P207A	2109	CCG	2	837	0.0024	2-GCG
E2-P207T	2109	CCG	1	837	0.0012	1-ACG
E2-P207P	2109	CCG	62	837	0.0741	3-CCN 59-CCA
E2-P207L	2109	CCG	2	837	0.0024	2-CTG
E2-P207R	2109	CCG	1	837	0.0012	1-CGG
E2-P207Q	2109	CCG	2	837	0.0024	2-CAG
E2-E208A	2112	GAA	1	814	0.0012	1-GCC
E2-E208Y	2112	GAA	3	814	0.0037	3-TAC
E2-E208V	2112	GAA	1	814	0.0012	1-GTC
E2-E208D	2112	GAA	802	814	0.9853	11-GAT 791-GAC
E2-E208E	2112	GAA	1	814	0.0012	1-GAG
E2-E208n	2112	GAA	5	814	0.0061	5-GAN
E2-A209V	2115	GCC	3	863	0.0035	3-GTC
E2-A209A	2115	GCC	5	863	0.0058	4-GCA 1-GCG
E2-A209G	2115	GCC	2	863	0.0023	2-GGC
E2-A209D	2115	GCC	1	863	0.0012	1-GAC
E2-T210K	2118	ACA	2	867	0.0023	2-AAG
E2-T210P	2118	ACA	1	867	0.0012	1-CCG
E2-T210T	2118	ACA	855	867	0.9862	849-ACG 5-ACN 1-ACT
E2-T210A	2118	ACA	3	867	0.0035	3-GCG
E2-T210M	2118	ACA	4	867	0.0046	4-ATG
E2-Y211n	2121	TAC	3	849	0.0035	3-NAC
E2-Y211Y	2121	TAC	3	849	0.0035	3-TAT
E2-Y211S	2121	TAC	1	849	0.0012	1-TCC
E2-Y211D	2121	TAC	1	849	0.0012	1-GAC
E2-Y211!	2121	TAC	2	849	0.0024	2-TAG
E2-Y211C	2121	TAC	1	849	0.0012	1-TGC
E2-S212P	2124	TCT	1	827	0.0012	1-CCT
E2-S212n	2124	TCT	1	827	0.0012	1-NCT
E2-S212Y	2124	TCT	1	827	0.0012	1-TAT
E2-S212S	2124	TCT	8	827	0.0097	2-TCN 2-TCG 3-TCC 1-TCA
E2-S212F	2124	TCT	2	827	0.0024	2-TTT
E2-S212A	2124	TCT	1	827	0.0012	1-GCT
E2-S212C	2124	TCT	3	827	0.0036	3-TGT
E2-R213L	2127	CGG	2	829	0.0024	2-CTG
E2-R213W	2127	CGG	2	829	0.0024	2-TGG
E2-R213R	2127	CGG	8	829	0.0097	2-CGA 3-AGG 1-CGT 2-CGN
E2-R213n	2127	CGG	3	829	0.0036	3-NGG
E2-C214n	2130	TGC	18	842	0.0214	6-TGN 12-NGC
E2-C214C	2130	TGC	1	842	0.0012	1-TGT
E2-C214R	2130	TGC	2	842	0.0024	2-CGC
E2-C214W	2130	TGC	1	842	0.0012	1-TGG
E2-C214G	2130	TGC	4	842	0.0048	4-GGC
E2-C214F	2130	TGC	3	842	0.0036	3-TTC
E2-G215C	2133	GGC	3	825	0.0036	2-TGC 1-TGT
E2-G215n	2133	GGC	1	825	0.0012	1-NGC
E2-G215S	2133	GGC	3	825	0.0036	3-AGC
E2-G215V	2133	GGC	1	825	0.0012	1-GTC
E2-G215G	2133	GGC	12	825	0.0145	3-GGT 2-GGG 4-GGN 3-GGA
E2-S216n	2136	TCC	9	822	0.0109	9-NCC
E2-S216C	2136	TCC	4	822	0.0049	4-TGC
E2-S216A	2136	TCC	3	822	0.0036	3-GCC
E2-S216R	2136	TCC	1	822	0.0012	1-CGC
E2-S216S	2136	TCC	15	822	0.0182	5-TCN 2-TCG 4-TCT 4-TCA
E2-G217D	2139	GGT	1	820	0.0012	1-GAT
E2-G217n	2139	GGT	3	820	0.0037	3-NGT
E2-G217V	2139	GGT	2	820	0.0024	2-GTT
E2-G217S	2139	GGT	2	820	0.0024	2-AGT
E2-G217A	2139	GGT	2	820	0.0024	2-GCT
E2-G217C	2139	GGT	2	820	0.0024	2-TGT
E2-G217G	2139	GGT	48	820	0.0585	1-GGG 7-GGN 40-GGC
E2-P218A	2142	CCC	2	803	0.0025	2-GCC
E2-P218S	2142	CCC	1	803	0.0012	1-TCC
E2-P218P	2142	CCC	2	803	0.0025	2-CCT
E2-P218T	2142	CCC	2	803	0.0025	2-ACC
E2-P218L	2142	CCC	1	803	0.0012	1-CTC
E2-P218R	2142	CCC	4	803	0.005	4-CGC
E2-P218H	2142	CCC	1	803	0.0012	1-CAC
E2-W219R	2145	TGG	2	769	0.0026	2-AGG
E2-W219C	2145	TGG	2	769	0.0026	2-TGT
E2-W219n	2145	TGG	37	769	0.0481	4-NGG 33-TGN
E2-W219!	2145	TGG	91	769	0.1183	91-TAG
E2-W219G	2145	TGG	2	769	0.0026	2-GGG
E2-W219L	2145	TGG	1	769	0.0013	1-TTG
E2-I220S	2148	ATT	2	614	0.0033	2-AGC
E2-I220n	2148	ATT	2	614	0.0033	2-ATN
E2-I220N	2148	ATT	1	614	0.0016	1-AAC
E2-I220I	2148	ATT	602	614	0.9805	602-ATC
E2-I220L	2148	ATT	4	614	0.0065	4-CTC
E2-T221n	2151	ACA	3	592	0.0051	3-NCA
E2-T221I	2151	ACA	1	592	0.0017	1-ATA
E2-T221T	2151	ACA	1	592	0.0017	1-ACC
E2-T221R	2151	ACA	1	592	0.0017	1-AGA
E2-T221S	2151	ACA	2	592	0.0034	1-AGT 1-TCA
E2-T221A	2151	ACA	2	592	0.0034	2-GCA
E2-T221P	2151	ACA	2	592	0.0034	2-CCA
E2-T221K	2151	ACA	1	592	0.0017	1-AAA
E2-P222H	2154	CCC	1	590	0.0017	1-CAC
E2-P222T	2154	CCC	2	590	0.0034	2-ACC
E2-P222V	2154	CCC	1	590	0.0017	1-GTG
E2-P222A	2154	CCC	1	590	0.0017	1-GCC
E2-P222P	2154	CCC	3	590	0.0051	1-CCT 2-CCA
E2-P222L	2154	CCC	1	590	0.0017	1-CTT
E2-P222R	2154	CCC	1	590	0.0017	1-CGC
E2-R223R	2157	AGG	436	544	0.8015	1-CGG 435-AGA
E2-R223M	2157	AGG	1	544	0.0018	1-ATG
E2-R223n	2157	AGG	27	544	0.0496	27-AGN
E2-R223S	2157	AGG	3	544	0.0055	1-AGT 2-AGC
E2-C224R	2160	TGC	1	429	0.0023	1-CGC
E2-C224W	2160	TGC	1	429	0.0023	1-TGG
E2-C224n	2160	TGC	3	429	0.007	3-NGC
E2-C224C	2160	TGC	3	429	0.007	3-TGT
E2-C224!	2160	TGC	1	429	0.0023	1-TGA
E2-C224G	2160	TGC	3	429	0.007	3-GGC
E2-C224Ci	2160	TGC	25	429	0.0583	25-TGCi
E2-M225Ki	2163	ATG	2	384	0.0052	2-AAGi
E2-M225V	2163	ATG	1	384	0.0026	1-GTG
E2-M225Ti	2163	ATG	1	384	0.0026	1-ACGi
E2-M225R	2163	ATG	1	384	0.0026	1-CGG
E2-M225n	2163	ATG	1	384	0.0026	1-NTG
E2-M225T	2163	ATG	2	384	0.0052	2-ACG
E2-M225L	2163	ATG	375	384	0.9766	372-CTG 2-TTG 1-CTA
E2-M225Q	2163	ATG	1	384	0.0026	1-CAG
E2-V226V	2166	GTC	14	369	0.0379	1-GTT 12-GTN 1-GTG
E2-D227V	2169	GAC	1	324	0.0031	1-GTC
E2-D227G	2169	GAC	1	324	0.0031	1-GGC
E2-D227E	2169	GAC	3	324	0.0093	1-GAG 2-GAA
E2-D227A	2169	GAC	2	324	0.0062	2-GCC
E2-D227N	2169	GAC	1	324	0.0031	1-AAC
E2-Y228Y	2172	TAC	2	313	0.0064	2-TAT
E2-Y228n	2172	TAC	5	313	0.016	5-NAC
E2-Y228D	2172	TAC	2	313	0.0064	2-GAC
E2-Y228C	2172	TAC	1	313	0.0032	1-TGC
E2-P229P	2175	CCG	12	299	0.0401	1-CCT 11-CCN
E2-P229n	2175	CCG	5	299	0.0167	5-NCG
E2-Y230N	2178	TAT	1	270	0.0037	1-AAT
E2-Y230n	2178	TAT	4	270	0.0148	1-TAN 3-NAT
E2-R231n	2181	AGG	1	264	0.0038	1-AGN
E2-R231T	2181	AGG	1	264	0.0038	1-ACG
E2-L232L	2184	CTT	225	229	0.9825	6-CTN 219-CTG
E2-W233n	2187	TGG	4	167	0.024	3-NGG 1-TGN
E2-W233G	2187	TGG	1	167	0.006	1-GGG
E2-H234D	2190	CAC	1	163	0.0061	1-GAT
E2-H234Q	2190	CAC	1	163	0.0061	1-CAG
E2-H234H	2190	CAC	156	163	0.9571	156-CAT
E2-H234N	2190	CAC	1	163	0.0061	1-AAT
E2-H234P	2190	CAC	1	163	0.0061	1-CCT
E2-Y235Yi	2193	TAT	1	170	0.0059	1-TATi
E2-Y235Y	2193	TAT	1	170	0.0059	1-TAC
E2-Y235n	2193	TAT	13	170	0.0765	1-GAN 12-NAT
E2-P236P	2196	CCT	126	127	0.9921	7-CCN 2-CCA 117-CCC
E2-P236T	2196	CCT	1	127	0.0079	1-ACC
E2-C237n	2199	TGT	47	194	0.2423	47-NGT
E2-C237C	2199	TGT	2	194	0.0103	2-TGC
E2-T238T	2202	ACC	56	192	0.2917	1-ACG 3-ACN 52-ACT
E2-T238P	2202	ACC	1	192	0.0052	1-CCC
E2-T238S	2202	ACC	1	192	0.0052	1-AGC
E2-T238N	2202	ACC	1	192	0.0052	1-AAC
E2-I239L	2205	ATC	1	204	0.0049	1-CTC
E2-I239F	2205	ATC	1	204	0.0049	1-TTC
E2-I239V	2205	ATC	201	204	0.9853	201-GTC
E2-N240D	2208	AAT	1	210	0.0048	1-GAC
E2-N240N	2208	AAT	207	210	0.9857	207-AAC
E2-N240T	2208	AAT	1	210	0.0048	1-ACC
E2-Y241C	2211	TAC	1	209	0.0048	1-TGC
E2-T242A	2214	ACC	1	231	0.0043	1-GCC
E2-T242Y	2214	ACC	1	231	0.0043	1-TAC
E2-T242n	2214	ACC	17	231	0.0736	17-NCC
E2-T242S	2214	ACC	212	231	0.9177	212-TCC
E2-I243T	2217	ATA	11	238	0.0462	11-ACA
E2-I243M	2217	ATA	1	238	0.0042	1-ATG
E2-I243n	2217	ATA	14	238	0.0588	12-ATN 2-NTA
E2-I243R	2217	ATA	1	238	0.0042	1-AGA
E2-F244C	2220	TTC	1	254	0.0039	1-TGC
E2-F244n	2220	TTC	4	254	0.0157	4-TTN
E2-F244L	2220	TTC	1	254	0.0039	1-TTA
E2-K245K	2223	AAA	242	244	0.9918	242-AAG
E2-V246n	2226	GTC	2	252	0.0079	2-NTC
E2-V246I	2226	GTC	247	252	0.9802	247-ATC
E2-V246M	2226	GTC	1	252	0.004	1-ATG
E2-V246S	2226	GTC	1	252	0.004	1-AGC
E2-V246L	2226	GTC	1	252	0.004	1-CTC
E2-R247S	2229	AGG	1	279	0.0036	1-AGT
E2-R247n	2229	AGG	7	279	0.0251	7-NGG
E2-R247M	2229	AGG	2	279	0.0072	2-ATG
E2-M248L	2232	ATG	3	305	0.0098	2-CTG 1-TTG
E2-Y249n	2235	TAC	22	332	0.0663	22-NAC
E2-Y249D	2235	TAC	2	332	0.006	2-GAC
E2-Y249!	2235	TAC	1	332	0.003	1-TAA
E2-V250n	2238	GTG	25	372	0.0672	25-NTG
E2-V250S	2238	GTG	1	372	0.0027	1-TCG
E2-V250L	2238	GTG	344	372	0.9247	344-TTG
E2-V250W	2238	GTG	2	372	0.0054	2-TGG
E2-G251G	2241	GGA	3	415	0.0072	3-GGC
E2-G251A	2241	GGA	1	415	0.0024	1-GCA
E2-G251V	2241	GGA	1	415	0.0024	1-GTA
E2-G251!	2241	GGA	1	415	0.0024	1-TGA
E2-G251R	2241	GGA	3	415	0.0072	3-AGA
E2-G251n	2241	GGA	2	415	0.0048	2-NGA
E2-V253n	2247	GTC	5	517	0.0097	5-NTC
E2-V253D	2247	GTC	1	517	0.0019	1-GAC
E2-V253F	2247	GTC	1	517	0.0019	1-TTC
E2-V253L	2247	GTC	1	517	0.0019	1-CTC
E2-V253I	2247	GTC	2	517	0.0039	2-ATC
[truncated: 11,532 more rows]

## Sheet: sample-3-aa
@mutation	nt_location	ref-codon	sample-1-HCV.mpileup-alternate-count	location-depth	percent	nt_alternates
core-M1R	342	ATG	1	708	0.0014	1-AGG
core-M1I	342	ATG	3	708	0.0042	2-ATT 1-ATC
core-M1L	342	ATG	2	708	0.0028	2-CTG
core-M1n	342	ATG	20	708	0.0282	20-ATN
core-S2I	345	AGC	1	662	0.0015	1-ATC
core-S2G	345	AGC	2	662	0.003	2-GGC
core-S2S	345	AGC	1	662	0.0015	1-AGT
core-S2R	345	AGC	4	662	0.006	1-AGG 3-AGA
core-T3n	348	ACG	1	653	0.0015	1-NCG
core-T3T	348	ACG	7	653	0.0107	5-ACN 2-ACT
core-N4I	351	AAT	1	621	0.0016	1-ATT
core-N4K	351	AAT	3	621	0.0048	2-AAG 1-AAA
core-N4T	351	AAT	2	621	0.0032	2-ACT
core-N4n	351	AAT	1	621	0.0016	1-AAN
core-N4H	351	AAT	1	621	0.0016	1-CAT
core-P5P	354	CCT	4	554	0.0072	4-CCN
core-P5T	354	CCT	2	554	0.0036	2-ACT
core-K6n	357	AAA	1	521	0.0019	1-NAA
core-K6R	357	AAA	1	521	0.0019	1-AGA
core-K6T	357	AAA	5	521	0.0096	5-ACA
core-P7H	360	CCT	2	435	0.0046	2-CAT
core-P7n	360	CCT	1	435	0.0023	1-NCT
core-P7P	360	CCT	5	435	0.0115	5-CCC
core-Q8R	363	CAA	1	398	0.0025	1-CGA
core-Q8!	363	CAA	1	398	0.0025	1-TAA
core-Q8n	363	CAA	9	398	0.0226	9-CAN
core-R9T	366	AGA	1	378	0.0026	1-ACA
core-R9n	366	AGA	4	378	0.0106	4-NGA
core-R9R	366	AGA	7	378	0.0185	6-AGG 1-CGA
core-R9S	366	AGA	1	378	0.0026	1-AGC
core-K10N	369	AAA	1	313	0.0032	1-AAC
core-T11S	372	ACC	1	324	0.0031	1-TCC
core-T11N	372	ACC	1	324	0.0031	1-AAC
core-T11T	372	ACC	34	324	0.1049	34-ACN
core-K12N	375	AAA	1	275	0.0036	1-AAT
core-K12Q	375	AAA	1	275	0.0036	1-CAA
core-R13Ri	378	CGT	4	251	0.0159	3-CGGi 1-CGAi
core-R13R	378	CGT	4	251	0.0159	1-CGG 3-CGN
core-R13n	378	CGT	1	251	0.004	1-NGT
core-R13L	378	CGT	1	251	0.004	1-CTT
core-N14n	381	AAC	1	220	0.0045	1-AAN
core-N14D	381	AAC	1	220	0.0045	1-GAC
core-T15T	384	ACC	1	180	0.0056	1-ACN
core-T15A	384	ACC	3	180	0.0167	3-GCC
core-T15S	384	ACC	1	180	0.0056	1-TCC
core-N16T	387	AAC	1	184	0.0054	1-ACC
core-N16H	387	AAC	1	184	0.0054	1-CAC
core-R17S	390	CGT	1	177	0.0056	1-AGT
core-R17n	390	CGT	3	177	0.0169	3-NGT
core-R17P	390	CGT	1	177	0.0056	1-CCT
core-R18H	393	CGC	1	179	0.0056	1-CAC
core-R18C	393	CGC	2	179	0.0112	2-TGC
core-R18n	393	CGC	3	179	0.0168	3-NGC
core-R18S	393	CGC	1	179	0.0056	1-AGC
core-R18R	393	CGC	3	179	0.0168	2-CGA 1-CGG
core-P19A	396	CCA	1	173	0.0058	1-GCA
core-P19R	396	CCA	1	173	0.0058	1-CGA
core-P19Q	396	CCA	1	173	0.0058	1-CAA
core-Q20n	399	CAG	2	178	0.0112	2-NAG
core-Q20K	399	CAG	2	178	0.0112	2-AAG
core-Q20P	399	CAG	1	178	0.0056	1-CCG
core-D21D	402	GAC	1	174	0.0057	1-GAT
core-D21E	402	GAC	1	174	0.0057	1-GAG
core-D21n	402	GAC	2	174	0.0115	2-NAC
core-V22A	405	GTC	1	175	0.0057	1-GCC
core-V22G	405	GTC	2	175	0.0114	2-GGC
core-V22V	405	GTC	1	175	0.0057	1-GTA
core-V22n	405	GTC	1	175	0.0057	1-NTC
core-K23n	408	AAG	4	177	0.0226	1-AAN 3-NAG
core-F24V	411	TTC	1	174	0.0057	1-GTC
core-P25T	414	CCG	2	172	0.0116	2-ACG
core-P25P	414	CCG	2	172	0.0116	2-CCT
core-G26Gi	417	GGT	1	179	0.0056	1-GGTi
core-G26n	417	GGT	5	179	0.0279	5-NGT
core-G26R	417	GGT	1	179	0.0056	1-CGT
core-G27C	420	GGC	2	177	0.0113	2-TGC
core-G27n	420	GGC	1	177	0.0056	1-NGC
core-G27V	420	GGC	1	177	0.0056	1-GTC
core-G27G	420	GGC	1	177	0.0056	1-GGA
core-G28n	423	GGT	1	176	0.0057	1-NGT
core-G28V	423	GGT	1	176	0.0057	1-GTT
core-G28G	423	GGT	2	176	0.0114	1-GGG 1-GGN
core-G28C	423	GGT	1	176	0.0057	1-TGT
core-Q29K	426	CAG	2	179	0.0112	2-AAG
core-Q29P	426	CAG	1	179	0.0056	1-CCG
core-Q29H	426	CAG	2	179	0.0112	1-CAC 1-CAT
core-I30S	429	ATC	1	176	0.0057	1-AGC
core-I30M	429	ATC	2	176	0.0114	2-ATG
core-V31V	432	GTT	2	149	0.0134	1-GTN 1-GTG
core-G32A	435	GGT	1	150	0.0067	1-GCT
core-G32G	435	GGT	3	150	0.02	1-GGG 1-GGN 1-GGC
core-G33G	438	GGA	3	143	0.021	3-GGN
core-V34D	441	GTT	2	145	0.0138	2-GAT
core-V34V	441	GTT	4	145	0.0276	4-GTN
core-Y35D	444	TAC	3	145	0.0207	3-GAC
core-Y35Y	444	TAC	1	145	0.0069	1-TAT
core-Y35N	444	TAC	1	145	0.0069	1-AAC
core-L36L	447	TTG	2	131	0.0153	2-CTG
core-L36G	447	TTG	1	131	0.0076	1-GGG
core-L36V	447	TTG	2	131	0.0153	2-GTG
core-L37W	450	TTG	3	138	0.0217	3-TGG
core-L37L	450	TTG	1	138	0.0072	1-TTA
core-L37n	450	TTG	23	138	0.1667	22-TTN 1-NTG
core-P38A	453	CCG	1	127	0.0079	1-GCG
core-P38P	453	CCG	1	127	0.0079	1-CCN
core-P38n	453	CCG	6	127	0.0472	6-NCG
core-R39n	456	CGC	2	119	0.0168	2-NGC
core-R39C	456	CGC	1	119	0.0084	1-TGC
core-R39R	456	CGC	6	119	0.0504	6-CGG
core-R40M	459	AGG	1	113	0.0088	1-ATG
core-R40R	459	AGG	1	113	0.0088	1-CGG
core-R40G	459	AGG	1	113	0.0088	1-GGG
core-G41G	462	GGC	2	109	0.0183	1-GGN 1-GGA
core-G41n	462	GGC	1	109	0.0092	1-NGC
core-G41V	462	GGC	2	109	0.0183	2-GTC
core-P42H	465	CCT	1	104	0.0096	1-CAT
core-P42L	465	CCT	1	104	0.0096	1-CTT
core-P42P	465	CCT	3	104	0.0288	3-CCN
core-P42S	465	CCT	1	104	0.0096	1-TCT
core-P42A	465	CCT	1	104	0.0096	1-GCT
core-P42n	465	CCT	1	104	0.0096	1-NCT
core-R43K	468	AGA	1	95	0.0105	1-AAA
core-R43n	468	AGA	2	95	0.0211	2-AGN
core-R43R	468	AGA	2	95	0.0211	2-AGG
core-L44M	471	TTG	1	94	0.0106	1-ATG
core-L44V	471	TTG	2	94	0.0213	2-GTG
core-L44W	471	TTG	1	94	0.0106	1-TGG
core-L44!	471	TTG	1	94	0.0106	1-TAG
core-G45G	474	GGT	1	92	0.0109	1-GGC
core-G45C	474	GGT	1	92	0.0109	1-TGT
core-R47R	480	CGC	6	83	0.0723	2-CGA 4-CGN
core-R47L	480	CGC	1	83	0.012	1-CTC
core-R47C	480	CGC	3	83	0.0361	3-TGC
core-A48A	483	GCG	3	78	0.0385	3-GCN
core-R50W	489	AGG	1	76	0.0132	1-TGG
core-K51n	492	AAG	4	75	0.0533	4-AAN
core-K51M	492	AAG	1	75	0.0133	1-ATG
core-T52T	495	ACT	2	71	0.0282	1-ACC 1-ACG
core-S53S	498	TCC	3	73	0.0411	1-TCN 2-TCT
core-S53n	498	TCC	3	73	0.0411	3-NCC
core-R55R	504	CGG	1	62	0.0161	1-CGT
core-R55n	504	CGG	1	62	0.0161	1-NGG
core-R55G	504	CGG	1	62	0.0161	1-GGG
core-S56n	507	TCG	2	60	0.0333	1-TGN 1-NCG
core-S56S	507	TCG	2	60	0.0333	2-TCN
core-S56L	507	TCG	1	60	0.0167	1-TTG
core-Q57E	510	CAA	1	59	0.0169	1-GAA
core-P58Pi	513	CCT	1	58	0.0172	1-CCTi
core-P58n	513	CCT	2	58	0.0345	2-NCT
core-R59R	516	CGA	1	58	0.0172	1-CGN
core-R59!	516	CGA	1	58	0.0172	1-TGA
core-G60G	519	GGT	1	58	0.0172	1-GGG
core-G60n	519	GGT	2	58	0.0345	2-NGT
core-Q63n	528	CAG	6	52	0.1154	6-CAN
core-P64P	531	CCT	3	50	0.06	1-CCG 2-CCN
core-P66H	537	CCC	1	45	0.0222	1-CAC
core-K67!	540	AAG	1	49	0.0204	1-TAG
core-A68A	543	GCA	2	48	0.0417	2-GCG
core-R69R	546	CGT	5	46	0.1087	5-CGN
core-R69n	546	CGT	1	46	0.0217	1-NGT
core-R70R	549	CGG	2	42	0.0476	1-CGA 1-CGT
core-P71H	552	CCC	1	44	0.0227	1-CAC
core-E72Q	555	GAG	1	44	0.0227	1-CAG
core-G73n	558	GGC	1	40	0.025	1-NGC
core-R74R	561	AGG	1	42	0.0238	1-AGA
core-R74n	561	AGG	1	42	0.0238	1-NGG
core-T75P	564	ACC	1	41	0.0244	1-CCC
core-A77n	570	GCT	1	39	0.0256	1-NCT
core-A77A	570	GCT	1	39	0.0256	1-GCC
core-A77T	570	GCT	1	39	0.0256	1-ACT
core-Q78R	573	CAG	2	34	0.0588	2-CGG
core-G80G	579	GGG	1	29	0.0345	1-GGC
core-Y81Y	582	TAC	2	30	0.0667	2-TAT
core-Y81n	582	TAC	1	30	0.0333	1-NAC
core-W83n	588	TGG	2	28	0.0714	2-TGN
core-W83!	588	TGG	1	28	0.0357	1-TGA
core-L85F	594	CTC	1	25	0.04	1-TTT
core-L85L	594	CTC	1	25	0.04	1-CTN
core-Y86n	597	TAT	6	28	0.2143	6-NAT
core-G87n	600	GGC	3	34	0.0882	3-NGC
core-G90G	609	GGT	35	35	1	35-GGC
core-C91!	612	TGC	1	31	0.0323	1-TGA
core-G92R	615	GGG	1	32	0.0313	1-AGG
core-A94A	621	GCG	1	32	0.0313	1-GCN
core-G95G	624	GGA	2	32	0.0625	2-GGN
core-G95!	624	GGA	1	32	0.0313	1-TGA
core-W96C	627	TGG	1	31	0.0323	1-TGT
core-L97V	630	CTC	1	31	0.0323	1-GTC
core-L98L	633	CTG	2	32	0.0625	1-CTT 1-CTN
core-S99S	636	TCT	1	34	0.0294	1-TCN
core-S99n	636	TCT	5	34	0.1471	5-NCT
core-P100P	639	CCC	3	34	0.0882	2-CCT 1-CCA
core-R101G	642	CGT	1	34	0.0294	1-GGT
core-R101n	642	CGT	1	34	0.0294	1-NGT
core-G102G	645	GGC	26	28	0.9286	25-GGT 1-GGN
core-R104R	651	CGG	2	33	0.0606	2-CGN
core-R104L	651	CGG	1	33	0.0303	1-CTG
core-P105n	654	CCT	3	33	0.0909	3-NCT
core-P105P	654	CCT	1	33	0.0303	1-CCG
core-S106n	657	AGC	3	35	0.0857	3-NGC
core-S106S	657	AGC	1	35	0.0286	1-AGT
core-W107n	660	TGG	1	32	0.0313	1-NGG
core-G108G	663	GGC	1	33	0.0303	1-GGA
core-T110K	669	ACA	1	38	0.0263	1-AAA
core-T110T	669	ACA	5	38	0.1316	5-ACN
core-P112S	675	CCC	1	34	0.0294	1-TCC
core-R114S	681	CGT	1	36	0.0278	1-AGT
core-N118N	693	AAT	2	35	0.0571	2-AAC
core-L119V	696	TTG	1	35	0.0286	1-GTG
core-L126L	717	CTT	29	29	1	1-CTN 1-CTA 27-CTC
core-T127n	720	ACG	1	28	0.0357	1-NCG
core-T127T	720	ACG	1	28	0.0357	1-ACN
core-C128C	723	TGC	1	27	0.037	1-TGT
core-G129n	726	GGC	1	28	0.0357	1-NGC
core-G129V	726	GGC	1	28	0.0357	1-GTC
core-F130n	729	TTC	1	29	0.0345	1-TTN
core-A131A	732	GCC	4	29	0.1379	1-GCT 3-GCN
core-G135G	744	GGG	1	20	0.05	1-GGT
core-G135W	744	GGG	1	20	0.05	1-TGG
core-I137n	750	ATA	1	19	0.0526	1-ATN
core-G141D	762	GGC	1	19	0.0526	1-GAC
core-G141S	762	GGC	1	19	0.0526	1-AGC
core-A142T	765	GCC	1	17	0.0588	1-ACC
core-P143P	768	CCT	16	16	1	16-CCC
core-G145G	774	GGA	1	16	0.0625	1-GGG
core-G146A	777	GGC	1	19	0.0526	1-GCC
core-G146n	777	GGC	1	19	0.0526	1-NGC
core-A148n	783	GCC	1	22	0.0455	1-NCC
core-A150n	789	GCC	2	24	0.0833	2-NCC
core-A150T	789	GCC	1	24	0.0417	1-ACC
core-L151Q	792	CTG	1	25	0.04	1-CAG
core-L151R	792	CTG	1	25	0.04	1-CGG
core-L151n	792	CTG	1	25	0.04	1-NTG
core-A152A	795	GCG	1	24	0.0417	1-GCN
core-H153H	798	CAT	14	25	0.56	14-CAC
core-H153n	798	CAT	1	25	0.04	1-NAT
core-H153Hi	798	CAT	1	25	0.04	1-CATi
core-V155F	804	GTC	1	25	0.04	1-TTC
core-V155I	804	GTC	1	25	0.04	1-ATC
core-R156n	807	CGG	1	26	0.0385	1-NGG
core-V157V	810	GTT	1	28	0.0357	1-GTC
core-E159!	816	GAA	1	31	0.0323	1-TAA
core-E159n	816	GAA	1	31	0.0323	1-GAN
core-D160A	819	GAC	1	31	0.0323	1-GCC
core-N163T	828	AAC	1	32	0.0313	1-ACC
core-Y164n	831	TAT	1	32	0.0313	1-NAT
core-A165n	834	GCA	1	36	0.0278	1-NCA
core-T166P	837	ACA	1	35	0.0286	1-CCA
core-G167W	840	GGG	1	43	0.0233	1-TGG
core-N168N	843	AAC	40	41	0.9756	40-AAT
core-P170n	849	CCT	2	50	0.04	2-NCT
core-P170P	849	CCT	11	50	0.22	11-CCC
core-G171G	852	GGT	2	53	0.0377	1-GGN 1-GGC
core-S173A	858	TCT	1	50	0.02	1-GCT
core-S173S	858	TCT	1	50	0.02	1-TCN
core-S173n	858	TCT	1	50	0.02	1-NCT
core-S175S	864	TCT	3	48	0.0625	3-TCN
core-I176n	867	ATC	1	46	0.0217	1-ATN
core-F177n	870	TTC	1	45	0.0222	1-NTC
core-L178L	873	CTT	1	45	0.0222	1-CTN
core-L178P	873	CTT	1	45	0.0222	1-CCT
core-L179L	876	CTG	1	44	0.0227	1-CTA
core-A180A	879	GCC	43	43	1	42-GCT 1-GCG
core-L181n	882	CTG	1	42	0.0238	1-NTG
core-L182H	885	CTC	1	45	0.0222	1-CAC
core-L182F	885	CTC	1	45	0.0222	1-TTC
core-L182L	885	CTC	2	45	0.0444	1-CTG 1-CTA
core-S183S	888	TCT	1	50	0.02	1-TCA
core-S183n	888	TCT	1	50	0.02	1-NCT
core-C184C	891	TGC	1	48	0.0208	1-TGT
core-T186T	897	ACT	1	51	0.0196	1-ACC
core-V187G	900	GTG	1	50	0.02	1-GGG
core-V187M	900	GTG	1	50	0.02	1-ATG
core-P188P	903	CCC	1	53	0.0189	1-CCT
core-P188S	903	CCC	2	53	0.0377	2-TCC
core-A189A	906	GCT	50	52	0.9615	50-GCC
core-A189D	906	GCT	1	52	0.0192	1-GAC
core-S190S	909	TCA	44	44	1	44-TCG
core-A191n	912	GCC	2	48	0.0417	2-NCC
E1-Y1n	915	TAC	2	48	0.0417	2-TAN
E1-Q2n	918	CAA	2	47	0.0426	2-NAA
E1-R4S	924	CGC	1	50	0.02	1-AGC
E1-R4R	924	CGC	1	50	0.02	1-CGN
E1-N5N	927	AAT	46	46	1	46-AAC
E1-S6P	930	TCC	1	46	0.0217	1-CCC
E1-S7T	933	TCG	48	51	0.9412	1-ACA 47-ACG
E1-S7n	933	TCG	2	51	0.0392	2-NCG
E1-S7M	933	TCG	1	51	0.0196	1-ATG
E1-Y10C	942	TAC	1	52	0.0192	1-TGC
E1-H11H	945	CAT	1	62	0.0161	1-CAC
E1-H11n	945	CAT	1	62	0.0161	1-NAT
E1-N14N	954	AAT	1	68	0.0147	1-AAC
E1-D15E	957	GAT	1	79	0.0127	1-GAA
E1-C16n	960	TGC	4	79	0.0506	1-TGN 3-NGC
E1-P17n	963	CCT	2	78	0.0256	2-NCT
E1-N18N	966	AAC	1	82	0.0122	1-AAT
E1-N18K	966	AAC	1	82	0.0122	1-AAG
E1-S19L	969	TCG	1	82	0.0122	1-TTG
E1-S19n	969	TCG	2	82	0.0244	2-NCG
E1-S19S	969	TCG	1	82	0.0122	1-TCN
E1-S20n	972	AGT	3	87	0.0345	3-NGT
E1-I21L	975	ATT	1	85	0.0118	1-CTT
E1-V22L	978	GTG	1	87	0.0115	1-CTG
E1-Y23!	981	TAC	1	84	0.0119	1-TAA
E1-E24n	984	GAG	1	85	0.0118	1-NAG
E1-E24D	984	GAG	1	85	0.0118	1-GAT
E1-A25A	987	GCG	29	85	0.3412	27-GCA 2-GCN
E1-A26n	990	GCC	1	77	0.013	1-NCC
E1-D27n	993	GAT	2	79	0.0253	2-NAT
E1-A28D	996	GCC	2	83	0.0241	2-GAC
E1-A28n	996	GCC	1	83	0.012	1-NCC
E1-I29T	999	ATC	2	83	0.0241	2-ACC
E1-L30n	1002	CTG	2	90	0.0222	2-NTG
E1-H31n	1005	CAC	2	86	0.0233	1-NAC 1-CAN
E1-T32T	1008	ACT	4	89	0.0449	2-ACC 2-ACN
E1-T32n	1008	ACT	1	89	0.0112	1-NCT
E1-P33n	1011	CCG	2	89	0.0225	2-NCG
E1-P33R	1011	CCG	1	89	0.0112	1-CGG
E1-G34G	1014	GGG	1	87	0.0115	1-GGT
E1-G34E	1014	GGG	2	87	0.023	2-GAG
E1-C35n	1017	TGT	5	99	0.0505	5-NGT
E1-C35F	1017	TGT	1	99	0.0101	1-TTT
E1-V36n	1020	GTC	4	97	0.0412	4-NTC
E1-V36A	1020	GTC	2	97	0.0206	2-GCC
E1-V36V	1020	GTC	1	97	0.0103	1-GTN
E1-P37L	1023	CCT	1	95	0.0105	1-CTT
E1-P37H	1023	CCT	1	95	0.0105	1-CAT
E1-P37n	1023	CCT	1	95	0.0105	1-NCT
E1-P37T	1023	CCT	2	95	0.0211	2-ACT
E1-C38F	1026	TGC	1	96	0.0104	1-TTC
E1-C38C	1026	TGC	1	96	0.0104	1-TGT
E1-V39I	1029	GTT	1	92	0.0109	1-ATT
E1-R40n	1032	CGC	4	90	0.0444	4-NGC
E1-E41n	1035	GAG	3	89	0.0337	3-NAG
E1-G42n	1038	GGT	1	89	0.0112	1-NGT
E1-G42G	1038	GGT	35	89	0.3933	2-GGN 33-GGC
E1-G42C	1038	GGT	1	89	0.0112	1-TGT
E1-N43N	1041	AAC	2	89	0.0225	2-AAT
E1-N43D	1041	AAC	1	89	0.0112	1-GAC
E1-A44T	1044	GCC	86	89	0.9663	84-ACC 1-ACA 1-ACG
E1-A44n	1044	GCC	2	89	0.0225	2-NCC
E1-S45W	1047	TCG	1	96	0.0104	1-TGG
E1-S45S	1047	TCG	3	96	0.0313	3-TCN
E1-S45!	1047	TCG	1	96	0.0104	1-TAG
E1-C47G	1053	TGT	1	92	0.0109	1-GGC
E1-C47C	1053	TGT	89	92	0.9674	89-TGC
E1-W48n	1056	TGG	3	103	0.0291	3-NGG
E1-W48S	1056	TGG	1	103	0.0097	1-TCG
E1-W48C	1056	TGG	2	103	0.0194	2-TGT
E1-V49V	1059	GTG	2	108	0.0185	1-GTA 1-GTN
E1-V49A	1059	GTG	1	108	0.0093	1-GCG
E1-A50A	1062	GCG	1	108	0.0093	1-GCA
E1-A50S	1062	GCG	1	108	0.0093	1-TCG
E1-A50G	1062	GCG	1	108	0.0093	1-GGG
E1-V51n	1065	GTG	1	113	0.0088	1-NTG
E1-V51M	1065	GTG	110	113	0.9735	110-ATG
E1-V51I	1065	GTG	1	113	0.0088	1-ATT
E1-T52T	1068	ACC	3	109	0.0275	1-ACA 2-ACN
E1-P53A	1071	CCC	1	100	0.01	1-GCC
E1-P53H	1071	CCC	2	100	0.02	2-CAC
E1-T54T	1074	ACG	3	105	0.0286	2-ACA 1-ACN
E1-T54P	1074	ACG	1	105	0.0095	1-CCG
E1-V55V	1077	GTG	4	102	0.0392	1-GTA 3-GTN
E1-V55L	1077	GTG	1	102	0.0098	1-TTG
E1-A56A	1080	GCC	3	100	0.03	2-GCG 1-GCN
E1-T57n	1083	ACC	2	103	0.0194	2-NCC
E1-T57T	1083	ACC	2	103	0.0194	1-ACA 1-ACN
E1-R58n	1086	AGG	1	101	0.0099	1-NGG
E1-R58S	1086	AGG	1	101	0.0099	1-AGC
E1-D59A	1089	GAC	1	98	0.0102	1-GCC
E1-G60n	1092	GGC	2	98	0.0204	2-NGC
E1-G60G	1092	GGC	4	98	0.0408	1-GGG 2-GGN 1-GGA
E1-K61K	1095	AAA	84	85	0.9882	84-AAG
E1-K61T	1095	AAA	1	85	0.0118	1-ACG
E1-L62P	1098	CTC	2	88	0.0227	2-CCC
E1-L62L	1098	CTC	1	88	0.0114	1-CTA
E1-P63P	1101	CCC	1	86	0.0116	1-CCT
E1-P63R	1101	CCC	1	86	0.0116	1-CGC
E1-P63T	1101	CCC	1	86	0.0116	1-ACC
E1-T64T	1104	ACA	6	91	0.0659	2-ACG 4-ACN
E1-T64K	1104	ACA	2	91	0.022	2-AAA
E1-T65T	1107	ACG	5	87	0.0575	4-ACN 1-ACT
E1-T65S	1107	ACG	1	87	0.0115	1-TCG
E1-T65K	1107	ACG	1	87	0.0115	1-AAG
E1-Q66n	1110	CAG	3	81	0.037	3-CAN
E1-Q66H	1110	CAG	1	81	0.0123	1-CAT
E1-Q66Qi	1110	CAG	1	81	0.0123	1-CAGi
E1-L67L	1113	CTT	2	79	0.0253	1-CTN 1-CTG
E1-L67P	1113	CTT	1	79	0.0127	1-CCT
E1-L67R	1113	CTT	1	79	0.0127	1-CGT
E1-R68n	1116	CGA	2	77	0.026	2-NGA
E1-R68R	1116	CGA	1	77	0.013	1-CGC
E1-R69C	1119	CGT	1	66	0.0152	1-TGC
E1-R69S	1119	CGT	1	66	0.0152	1-AGC
E1-R69R	1119	CGT	64	66	0.9697	61-CGC 1-CGG 2-CGN
E1-H70H	1122	CAT	57	60	0.95	57-CAC
E1-D72H	1128	GAT	1	56	0.0179	1-CAT
E1-L73L	1131	CTG	2	60	0.0333	2-CTN
E1-L73R	1131	CTG	1	60	0.0167	1-CGT
E1-L74P	1134	CTT	1	51	0.0196	1-CCC
E1-L74L	1134	CTT	44	51	0.8627	44-CTC
E1-V75D	1137	GTC	1	54	0.0185	1-GAC
E1-V75V	1137	GTC	1	54	0.0185	1-GTN
E1-G76G	1140	GGG	1	52	0.0192	1-GGT
E1-S77T	1143	AGC	1	69	0.0145	1-ACC
E1-S77G	1143	AGC	1	69	0.0145	1-GGC
E1-A78n	1146	GCC	3	79	0.038	3-NCC
E1-A78A	1146	GCC	1	79	0.0127	1-GCN
E1-T79T	1149	ACC	1	79	0.0127	1-ACG
E1-L80L	1152	CTC	56	80	0.7	52-CTT 1-CTN 3-CTG
E1-C81C	1155	TGC	1	87	0.0115	1-TGT
E1-S82A	1158	TCG	1	96	0.0104	1-GCG
E1-S82S	1158	TCG	2	96	0.0208	1-TCN 1-TCT
E1-S82n	1158	TCG	5	96	0.0521	5-NCG
E1-A83A	1161	GCC	2	99	0.0202	1-GCA 1-GCN
E1-L84R	1164	CTC	1	99	0.0101	1-CGC
E1-Y85n	1167	TAC	5	108	0.0463	5-NAC
E1-V86V	1170	GTG	2	112	0.0179	1-GTA 1-GTN
E1-V86n	1170	GTG	2	112	0.0179	2-NTG
E1-V86L	1170	GTG	1	112	0.0089	1-TTG
E1-V86E	1170	GTG	1	112	0.0089	1-GAG
E1-G87G	1173	GGG	1	112	0.0089	1-GGT
E1-D88H	1176	GAC	1	154	0.0065	1-CAC
E1-D88n	1176	GAC	4	154	0.026	4-NAC
E1-L89L	1179	CTG	2	151	0.0132	2-CTT
E1-C90S	1182	TGC	3	167	0.018	3-TCC
E1-C90F	1182	TGC	3	167	0.018	3-TTC
E1-C90G	1182	TGC	1	167	0.006	1-GGC
E1-C90n	1182	TGC	11	167	0.0659	11-NGC
E1-C90C	1182	TGC	4	167	0.024	4-TGT
E1-S92S	1188	TCT	167	167	1	167-TCC
E1-V93I	1191	GTC	73	172	0.4244	8-ATT 65-ATC
E1-V93D	1191	GTC	1	172	0.0058	1-GAC
E1-V93V	1191	GTC	1	172	0.0058	1-GTA
E1-F94F	1194	TTT	1	186	0.0054	1-TTC
E1-F94L	1194	TTT	8	186	0.043	8-CTT
E1-L95L	1197	CTT	9	190	0.0474	1-CTA 8-CTC
E1-V96V	1200	GTT	181	189	0.9577	181-GTC
E1-V96F	1200	GTT	2	189	0.0106	2-TTC
E1-G97n	1203	GGT	4	248	0.0161	4-NGT
E1-G97G	1203	GGT	7	248	0.0282	7-GGC
E1-G97D	1203	GGT	2	248	0.0081	2-GAT
E1-Q98K	1206	CAA	1	250	0.004	1-AAG
E1-Q98R	1206	CAA	1	250	0.004	1-CGG
E1-Q98H	1206	CAA	2	250	0.008	2-CAT
E1-Q98Q	1206	CAA	245	250	0.98	245-CAG
E1-Q98n	1206	CAA	1	250	0.004	1-CAN
E1-L99R	1209	CTG	1	262	0.0038	1-AGG
E1-L99M	1209	CTG	249	262	0.9504	249-ATG
E1-F100L	1212	TTT	2	273	0.0073	2-CTT
E1-F100F	1212	TTT	108	273	0.3956	108-TTC
E1-T101A	1215	ACC	1	285	0.0035	1-GCC
E1-T101T	1215	ACC	2	285	0.007	2-ACN
E1-F102V	1218	TTC	1	271	0.0037	1-GTC
E1-F102C	1218	TTC	1	271	0.0037	1-TGC
E1-F102L	1218	TTC	1	271	0.0037	1-TTA
[truncated: 7,493 more rows]
